# Supplementary material for: Effect of pH on the influenza fusion peptide properties unveiled by constant-pH molecular dynamics simulations combined with experiment
Source: Sci Rep. 2020 Nov 18;10:20082. doi: 10.1038/s41598-020-77040-y (PMC7674464; doi:10.1038/s41598-020-77040-y)
Supplement: Supplementary file 3 — Supplementary information. [file 41598_2020_77040_MOESM3_ESM.pdb]

TITLE     Protein
REMARK    THIS IS A SIMULATION BOX
CRYST1   62.124   62.124   85.632  90.00  90.00  90.00 P 1           1
MODEL        1
ATOM      1  N   GLY     1      31.670  38.360  33.020  1.00  0.00
ATOM      2  H1  GLY     1      30.810  37.910  32.780  1.00  0.00
ATOM      3  H2  GLY     1      32.400  37.680  33.020  1.00  0.00
ATOM      4  H3  GLY     1      31.760  39.070  32.320  1.00  0.00
ATOM      5  CA  GLY     1      31.640  38.880  34.390  1.00  0.00
ATOM      6  C   GLY     1      31.500  37.730  35.390  1.00  0.00
ATOM      7  O   GLY     1      31.210  36.590  35.010  1.00  0.00
ATOM      8  N   LEU     2      31.640  38.130  36.650  1.00  0.00
ATOM      9  H   LEU     2      31.470  39.080  36.910  1.00  0.00
ATOM     10  CA  LEU     2      31.740  37.180  37.770  1.00  0.00
ATOM     11  CB  LEU     2      32.090  37.920  39.060  1.00  0.00
ATOM     12  CG  LEU     2      32.810  37.090  40.130  1.00  0.00
ATOM     13  CD1 LEU     2      34.190  36.650  39.660  1.00  0.00
ATOM     14  CD2 LEU     2      33.060  37.860  41.440  1.00  0.00
ATOM     15  C   LEU     2      30.490  36.320  37.980  1.00  0.00
ATOM     16  O   LEU     2      30.660  35.110  38.080  1.00  0.00
ATOM     17  N   PHE     3      29.310  36.910  37.810  1.00  0.00
ATOM     18  H   PHE     3      29.210  37.890  37.650  1.00  0.00
ATOM     19  CA  PHE     3      28.100  36.070  37.790  1.00  0.00
ATOM     20  CB  PHE     3      26.890  36.980  37.970  1.00  0.00
ATOM     21  CG  PHE     3      25.630  36.350  38.580  1.00  0.00
ATOM     22  CD1 PHE     3      24.680  35.960  37.640  1.00  0.00
ATOM     23  HD1 PHE     3      24.820  36.270  36.610  1.00  0.00
ATOM     24  CD2 PHE     3      25.370  36.200  39.930  1.00  0.00
ATOM     25  HD2 PHE     3      26.050  36.680  40.630  1.00  0.00
ATOM     26  CE1 PHE     3      23.450  35.420  38.000  1.00  0.00
ATOM     27  HE1 PHE     3      22.770  35.000  37.270  1.00  0.00
ATOM     28  CE2 PHE     3      24.200  35.560  40.330  1.00  0.00
ATOM     29  HE2 PHE     3      23.870  35.660  41.360  1.00  0.00
ATOM     30  CZ  PHE     3      23.280  35.170  39.360  1.00  0.00
ATOM     31  HZ  PHE     3      22.470  34.490  39.620  1.00  0.00
ATOM     32  C   PHE     3      27.900  34.980  36.740  1.00  0.00
ATOM     33  O   PHE     3      27.880  33.830  37.180  1.00  0.00
ATOM     34  N   GLY     4      28.360  35.360  35.550  1.00  0.00
ATOM     35  H   GLY     4      28.510  36.330  35.380  1.00  0.00
ATOM     36  CA  GLY     4      28.630  34.430  34.430  1.00  0.00
ATOM     37  C   GLY     4      29.500  33.220  34.760  1.00  0.00
ATOM     38  O   GLY     4      29.160  32.080  34.450  1.00  0.00
ATOM     39  N   ALA     5      30.640  33.580  35.340  1.00  0.00
ATOM     40  H   ALA     5      30.850  34.530  35.570  1.00  0.00
ATOM     41  CA  ALA     5      31.620  32.560  35.740  1.00  0.00
ATOM     42  CB  ALA     5      32.990  33.000  36.270  1.00  0.00
ATOM     43  C   ALA     5      30.990  31.610  36.750  1.00  0.00
ATOM     44  O   ALA     5      30.960  30.420  36.450  1.00  0.00
ATOM     45  N   ILE     6      30.320  32.100  37.790  1.00  0.00
ATOM     46  H   ILE     6      29.980  33.040  37.750  1.00  0.00
ATOM     47  CA  ILE     6      29.710  31.230  38.810  1.00  0.00
ATOM     48  CB  ILE     6      29.450  31.890  40.170  1.00  0.00
ATOM     49  CG1 ILE     6      30.630  32.750  40.630  1.00  0.00
ATOM     50  CG2 ILE     6      29.180  30.740  41.150  1.00  0.00
ATOM     51  CD  ILE     6      31.950  32.020  40.880  1.00  0.00
ATOM     52  C   ILE     6      28.520  30.450  38.240  1.00  0.00
ATOM     53  O   ILE     6      28.540  29.220  38.200  1.00  0.00
ATOM     54  N   ALA     7      27.700  31.190  37.490  1.00  0.00
ATOM     55  H   ALA     7      27.910  32.090  37.120  1.00  0.00
ATOM     56  CA  ALA     7      26.470  30.600  36.940  1.00  0.00
ATOM     57  CB  ALA     7      25.690  31.730  36.280  1.00  0.00
ATOM     58  C   ALA     7      26.760  29.610  35.810  1.00  0.00
ATOM     59  O   ALA     7      26.230  28.510  35.790  1.00  0.00
ATOM     60  N   GLY     8      27.790  29.900  35.010  1.00  0.00
ATOM     61  H   GLY     8      28.070  30.850  34.870  1.00  0.00
ATOM     62  CA  GLY     8      28.370  29.060  33.950  1.00  0.00
ATOM     63  C   GLY     8      28.980  27.760  34.460  1.00  0.00
ATOM     64  O   GLY     8      28.780  26.690  33.880  1.00  0.00
ATOM     65  N   PHE     9      29.680  27.930  35.580  1.00  0.00
ATOM     66  H   PHE     9      30.100  28.820  35.780  1.00  0.00
ATOM     67  CA  PHE     9      30.260  26.820  36.350  1.00  0.00
ATOM     68  CB  PHE     9      30.860  27.250  37.690  1.00  0.00
ATOM     69  CG  PHE     9      32.370  27.480  37.640  1.00  0.00
ATOM     70  CD1 PHE     9      32.890  28.550  38.370  1.00  0.00
ATOM     71  HD1 PHE     9      32.200  29.250  38.830  1.00  0.00
ATOM     72  CD2 PHE     9      33.100  26.310  37.520  1.00  0.00
ATOM     73  HD2 PHE     9      32.720  25.440  36.980  1.00  0.00
ATOM     74  CE1 PHE     9      34.200  28.460  38.810  1.00  0.00
ATOM     75  HE1 PHE     9      34.670  29.170  39.490  1.00  0.00
ATOM     76  CE2 PHE     9      34.360  26.180  38.090  1.00  0.00
ATOM     77  HE2 PHE     9      34.880  25.220  38.030  1.00  0.00
ATOM     78  CZ  PHE     9      34.940  27.290  38.700  1.00  0.00
ATOM     79  HZ  PHE     9      35.970  27.270  39.070  1.00  0.00
ATOM     80  C   PHE     9      29.210  25.780  36.730  1.00  0.00
ATOM     81  O   PHE     9      29.330  24.570  36.520  1.00  0.00
ATOM     82  N   ILE    10      28.120  26.160  37.390  1.00  0.00
ATOM     83  H   ILE    10      28.060  27.090  37.760  1.00  0.00
ATOM     84  CA  ILE    10      27.090  25.190  37.790  1.00  0.00
ATOM     85  CB  ILE    10      26.370  25.490  39.100  1.00  0.00
ATOM     86  CG1 ILE    10      25.740  26.890  39.150  1.00  0.00
ATOM     87  CG2 ILE    10      27.410  25.390  40.220  1.00  0.00
ATOM     88  CD  ILE    10      24.720  26.870  40.300  1.00  0.00
ATOM     89  C   ILE    10      26.240  24.640  36.650  1.00  0.00
ATOM     90  O   ILE    10      25.590  23.610  36.830  1.00  0.00
ATOM     91  N   GLX    11      26.090  25.480  35.630  1.00  0.00
ATOM     92  H   GLX    11      26.330  26.450  35.690  1.00  0.00
ATOM     93  CA  GLX    11      25.390  25.060  34.410  1.00  0.00
ATOM     94  CB  GLX    11      24.920  26.290  33.620  1.00  0.00
ATOM     95  CG  GLX    11      23.460  26.610  33.930  1.00  0.00
ATOM     96  CD  GLX    11      23.040  27.780  33.030  1.00  0.00
ATOM     97  OE1 GLX    11      23.050  29.000  33.620  1.00  0.00
ATOM     98 1HE1 GLX    11      22.270  29.490  33.210  1.00  0.00
ATOM     99 2HE1 GLX    11      23.850  29.120  34.210  1.00  0.00
ATOM    100  OE2 GLX    11      22.570  27.710  31.900  1.00  0.00
ATOM    101 1HE2 GLX    11      22.910  28.470  31.350  1.00  0.00
ATOM    102 2HE2 GLX    11      22.030  26.880  31.710  1.00  0.00
ATOM    103  C   GLX    11      26.210  24.380  33.310  1.00  0.00
ATOM    104  O   GLX    11      25.700  23.630  32.480  1.00  0.00
ATOM    105  N   GLY    12      27.530  24.430  33.430  1.00  0.00
ATOM    106  H   GLY    12      28.000  25.250  33.780  1.00  0.00
ATOM    107  CA  GLY    12      28.410  23.770  32.460  1.00  0.00
ATOM    108  C   GLY    12      29.870  23.420  32.760  1.00  0.00
ATOM    109  O   GLY    12      30.640  23.400  31.790  1.00  0.00
ATOM    110  N   GLY    13      30.250  23.460  34.030  1.00  0.00
ATOM    111  H   GLY    13      29.640  23.610  34.810  1.00  0.00
ATOM    112  CA  GLY    13      31.650  23.360  34.470  1.00  0.00
ATOM    113  C   GLY    13      32.770  24.260  33.950  1.00  0.00
ATOM    114  O   GLY    13      32.420  25.410  33.670  1.00  0.00
ATOM    115  N   TRP    14      34.050  23.890  33.820  1.00  0.00
ATOM    116  H   TRP    14      34.260  22.940  34.030  1.00  0.00
ATOM    117  CA  TRP    14      35.150  24.790  33.430  1.00  0.00
ATOM    118  CB  TRP    14      36.500  24.080  33.340  1.00  0.00
ATOM    119  CG  TRP    14      36.900  23.260  34.570  1.00  0.00
ATOM    120  CD1 TRP    14      37.170  21.960  34.590  1.00  0.00
ATOM    121  HD1 TRP    14      37.180  21.350  33.680  1.00  0.00
ATOM    122  CD2 TRP    14      37.240  23.690  35.850  1.00  0.00
ATOM    123  NE1 TRP    14      37.630  21.580  35.780  1.00  0.00
ATOM    124  HE1 TRP    14      37.840  20.640  36.050  1.00  0.00
ATOM    125  CE2 TRP    14      37.620  22.600  36.620  1.00  0.00
ATOM    126  CE3 TRP    14      37.330  24.930  36.470  1.00  0.00
ATOM    127  HE3 TRP    14      37.010  25.780  35.870  1.00  0.00
ATOM    128  CZ2 TRP    14      37.970  22.620  37.970  1.00  0.00
ATOM    129  HZ2 TRP    14      38.240  21.720  38.520  1.00  0.00
ATOM    130  CZ3 TRP    14      37.670  25.010  37.810  1.00  0.00
ATOM    131  HZ3 TRP    14      37.570  26.020  38.220  1.00  0.00
ATOM    132  CH2 TRP    14      37.870  23.870  38.570  1.00  0.00
ATOM    133  HH2 TRP    14      37.570  23.920  39.620  1.00  0.00
ATOM    134  C   TRP    14      34.910  25.450  32.080  1.00  0.00
ATOM    135  O   TRP    14      34.940  26.680  31.980  1.00  0.00
ATOM    136  N   THR    15      34.440  24.690  31.100  1.00  0.00
ATOM    137  H   THR    15      34.330  23.700  31.140  1.00  0.00
ATOM    138  CA  THR    15      34.130  25.220  29.760  1.00  0.00
ATOM    139  CB  THR    15      34.060  24.180  28.640  1.00  0.00
ATOM    140  OG1 THR    15      33.110  23.170  28.980  1.00  0.00
ATOM    141  HG1 THR    15      33.450  22.670  29.770  1.00  0.00
ATOM    142  CG2 THR    15      35.440  23.550  28.450  1.00  0.00
ATOM    143  C   THR    15      32.940  26.180  29.730  1.00  0.00
ATOM    144  O   THR    15      33.050  27.230  29.110  1.00  0.00
ATOM    145  N   GLY    16      31.850  25.780  30.380  1.00  0.00
ATOM    146  H   GLY    16      31.730  24.820  30.640  1.00  0.00
ATOM    147  CA  GLY    16      30.680  26.620  30.680  1.00  0.00
ATOM    148  C   GLY    16      30.960  27.910  31.460  1.00  0.00
ATOM    149  O   GLY    16      30.460  28.970  31.110  1.00  0.00
ATOM    150  N   MET    17      31.950  27.860  32.350  1.00  0.00
ATOM    151  H   MET    17      32.370  26.980  32.600  1.00  0.00
ATOM    152  CA  MET    17      32.430  29.050  33.070  1.00  0.00
ATOM    153  CB  MET    17      33.460  28.710  34.150  1.00  0.00
ATOM    154  CG  MET    17      34.320  29.760  34.860  1.00  0.00
ATOM    155  SD  MET    17      35.950  30.020  34.080  1.00  0.00
ATOM    156  CE  MET    17      36.610  28.410  34.420  1.00  0.00
ATOM    157  C   MET    17      32.990  30.160  32.180  1.00  0.00
ATOM    158  O   MET    17      32.320  31.190  32.090  1.00  0.00
ATOM    159  N   ILE    18      33.870  29.670  31.300  1.00  0.00
ATOM    160  H   ILE    18      34.270  28.760  31.370  1.00  0.00
ATOM    161  CA  ILE    18      34.370  30.460  30.160  1.00  0.00
ATOM    162  CB  ILE    18      35.540  29.770  29.460  1.00  0.00
ATOM    163  CG1 ILE    18      36.740  29.740  30.400  1.00  0.00
ATOM    164  CG2 ILE    18      35.970  30.460  28.170  1.00  0.00
ATOM    165  CD  ILE    18      37.690  28.670  29.860  1.00  0.00
ATOM    166  C   ILE    18      33.170  30.860  29.310  1.00  0.00
ATOM    167  O   ILE    18      33.030  32.060  29.050  1.00  0.00
ATOM    168  N   ASX    19      32.390  29.870  28.860  1.00  0.00
ATOM    169  H   ASX    19      32.560  28.890  29.000  1.00  0.00
ATOM    170  CA  ASX    19      31.210  30.200  28.050  1.00  0.00
ATOM    171  CB  ASX    19      30.340  28.990  27.710  1.00  0.00
ATOM    172  CG  ASX    19      31.050  27.950  26.850  1.00  0.00
ATOM    173  OD1 ASX    19      30.730  26.680  27.230  1.00  0.00
ATOM    174 1HD1 ASX    19      30.950  26.080  26.460  1.00  0.00
ATOM    175 2HD1 ASX    19      30.310  26.800  28.130  1.00  0.00
ATOM    176  OD2 ASX    19      31.830  28.200  25.930  1.00  0.00
ATOM    177 1HD2 ASX    19      32.070  27.280  25.610  1.00  0.00
ATOM    178 2HD2 ASX    19      32.090  29.140  26.150  1.00  0.00
ATOM    179  C   ASX    19      30.310  31.330  28.550  1.00  0.00
ATOM    180  O   ASX    19      29.760  32.040  27.710  1.00  0.00
ATOM    181  N   GLY    20      30.080  31.260  29.860  1.00  0.00
ATOM    182  H   GLY    20      30.150  30.420  30.400  1.00  0.00
ATOM    183  CA  GLY    20      29.270  32.260  30.570  1.00  0.00
ATOM    184  C   GLY    20      29.990  33.590  30.800  1.00  0.00
ATOM    185  O   GLY    20      29.370  34.650  30.920  1.00  0.00
ATOM    186  N   TRP    21      31.270  33.540  31.170  1.00  0.00
ATOM    187  H   TRP    21      31.660  32.720  31.590  1.00  0.00
ATOM    188  CA  TRP    21      32.140  34.720  31.100  1.00  0.00
ATOM    189  CB  TRP    21      33.630  34.480  31.340  1.00  0.00
ATOM    190  CG  TRP    21      34.340  35.790  31.690  1.00  0.00
ATOM    191  CD1 TRP    21      34.970  36.640  30.880  1.00  0.00
ATOM    192  HD1 TRP    21      35.280  36.390  29.870  1.00  0.00
ATOM    193  CD2 TRP    21      34.440  36.310  32.980  1.00  0.00
ATOM    194  NE1 TRP    21      35.480  37.660  31.580  1.00  0.00
ATOM    195  HE1 TRP    21      36.090  38.370  31.240  1.00  0.00
ATOM    196  CE2 TRP    21      35.220  37.450  32.860  1.00  0.00
ATOM    197  CE3 TRP    21      34.140  35.750  34.220  1.00  0.00
ATOM    198  HE3 TRP    21      33.630  34.790  34.230  1.00  0.00
ATOM    199  CZ2 TRP    21      35.670  38.050  34.030  1.00  0.00
ATOM    200  HZ2 TRP    21      36.320  38.930  33.930  1.00  0.00
ATOM    201  CZ3 TRP    21      34.600  36.370  35.370  1.00  0.00
ATOM    202  HZ3 TRP    21      34.470  35.940  36.360  1.00  0.00
ATOM    203  CH2 TRP    21      35.340  37.540  35.280  1.00  0.00
ATOM    204  HH2 TRP    21      35.800  37.960  36.180  1.00  0.00
ATOM    205  C   TRP    21      32.120  35.450  29.750  1.00  0.00
ATOM    206  O   TRP    21      31.880  36.660  29.750  1.00  0.00
ATOM    207  N   TYX    22      32.020  34.700  28.660  1.00  0.00
ATOM    208  H   TYX    22      32.290  33.760  28.450  1.00  0.00
ATOM    209  CA  TYX    22      31.830  35.320  27.340  1.00  0.00
ATOM    210  CB  TYX    22      32.380  34.490  26.170  1.00  0.00
ATOM    211  CG  TYX    22      33.900  34.700  26.100  1.00  0.00
ATOM    212  CD1 TYX    22      34.370  35.770  25.350  1.00  0.00
ATOM    213  HD1 TYX    22      33.740  36.090  24.530  1.00  0.00
ATOM    214  CD2 TYX    22      34.790  34.090  26.970  1.00  0.00
ATOM    215  HD2 TYX    22      34.620  33.070  27.310  1.00  0.00
ATOM    216  CE1 TYX    22      35.690  36.210  25.500  1.00  0.00
ATOM    217  HE1 TYX    22      35.970  37.070  24.890  1.00  0.00
ATOM    218  CE2 TYX    22      36.070  34.550  27.270  1.00  0.00
ATOM    219  HE2 TYX    22      36.490  34.340  28.250  1.00  0.00
ATOM    220  CZ  TYX    22      36.480  35.610  26.470  1.00  0.00
ATOM    221  OH  TYX    22      37.770  35.950  26.720  1.00  0.00
ATOM    222  HH1 TYX    22      37.940  36.890  26.430  1.00  0.00
ATOM    223  HH2 TYX    22      38.200  35.060  26.880  1.00  0.00
ATOM    224  C   TYX    22      30.360  35.600  27.030  1.00  0.00
ATOM    225  O   TYX    22      29.510  34.950  27.640  1.00  0.00
ATOM    226  N   GLY    23      30.190  36.710  26.330  1.00  0.00
ATOM    227  H   GLY    23      30.890  37.410  26.440  1.00  0.00
ATOM    228  CA  GLY    23      28.930  37.010  25.620  1.00  0.00
ATOM    229  C   GLY    23      28.270  38.210  26.310  1.00  0.00
ATOM    230  O   GLY    23      28.100  39.250  25.680  1.00  0.00
ATOM    231  N   SER    24      27.730  37.890  27.490  1.00  0.00
ATOM    232  H   SER    24      27.540  37.410  28.350  1.00  0.00
ATOM    233  CA  SER    24      27.330  39.050  28.300  1.00  0.00
ATOM    234  CB  SER    24      25.890  39.450  27.970  1.00  0.00
ATOM    235  OG  SER    24      24.860  38.470  28.160  1.00  0.00
ATOM    236  HG  SER    24      24.320  38.770  28.950  1.00  0.00
ATOM    237  C   SER    24      27.620  38.930  29.800  1.00  0.00
ATOM    238  O1  SER    24      28.010  40.060  30.440  1.00  0.00
ATOM    239 1HO1 SER    24      28.080  39.880  31.420  1.00  0.00
ATOM    240 2HO1 SER    24      28.380  40.740  29.810  1.00  0.00
ATOM    241  O2  SER    24      27.240  37.920  30.390  1.00  0.00
ATOM    242 1HO2 SER    24      27.940  37.670  31.060  1.00  0.00
ATOM    243 2HO2 SER    24      26.270  37.790  30.170  1.00  0.00
ATOM    244  C33 DMP    25      12.130  38.890  63.880  1.00  0.00
ATOM    245  C34 DMP    25      12.440  36.910  65.160  1.00  0.00
ATOM    246  C35 DMP    25      13.340  37.030  62.980  1.00  0.00
ATOM    247  N   DMP    25      12.190  37.430  63.810  1.00  0.00
ATOM    248  C32 DMP    25      10.960  36.910  63.200  1.00  0.00
ATOM    249  C31 DMP    25      10.750  35.660  62.340  1.00  0.00
ATOM    250  O32 DMP    25      11.380  35.640  61.060  1.00  0.00
ATOM    251  P   DMP    25      11.260  34.090  60.630  1.00  0.00
ATOM    252  O33 DMP    25      12.020  33.210  61.550  1.00  0.00
ATOM    253  O34 DMP    25       9.820  33.830  60.410  1.00  0.00
ATOM    254  O31 DMP    25      12.210  34.220  59.340  1.00  0.00
ATOM    255  C3  DMP    25      11.530  34.850  58.250  1.00  0.00
ATOM    256  C2  DMP    25      12.410  35.150  57.040  1.00  0.00
ATOM    257  O21 DMP    25      11.820  36.210  56.290  1.00  0.00
ATOM    258  C21 DMP    25      12.520  36.950  55.430  1.00  0.00
ATOM    259  O22 DMP    25      13.750  36.830  55.440  1.00  0.00
ATOM    260  C22 DMP    25      11.750  37.860  54.550  1.00  0.00
ATOM    261  C23 DMP    25      10.970  37.190  53.420  1.00  0.00
ATOM    262  C24 DMP    25      10.180  38.210  52.590  1.00  0.00
ATOM    263  C25 DMP    25       9.740  37.620  51.250  1.00  0.00
ATOM    264  C26 DMP    25       9.010  38.650  50.400  1.00  0.00
ATOM    265  C27 DMP    25       8.660  38.040  49.050  1.00  0.00
ATOM    266  C28 DMP    25       9.900  37.870  48.170  1.00  0.00
ATOM    267  C29 DMP    25       9.690  37.320  46.760  1.00  0.00
ATOM    268 0C21 DMP    25       8.730  38.330  46.130  1.00  0.00
ATOM    269 1C21 DMP    25       8.540  38.030  44.640  1.00  0.00
ATOM    270 2C21 DMP    25       9.740  38.540  43.840  1.00  0.00
ATOM    271 3C21 DMP    25       9.910  38.150  42.370  1.00  0.00
ATOM    272 4C21 DMP    25      11.040  38.930  41.700  1.00  0.00
ATOM    273  C1  DMP    25      12.670  33.850  56.280  1.00  0.00
ATOM    274  O11 DMP    25      11.820  32.700  56.380  1.00  0.00
ATOM    275  C11 DMP    25      12.400  31.510  56.530  1.00  0.00
ATOM    276  O12 DMP    25      13.620  31.430  56.710  1.00  0.00
ATOM    277  C12 DMP    25      11.370  30.450  56.500  1.00  0.00
ATOM    278  C13 DMP    25      11.480  30.110  55.010  1.00  0.00
ATOM    279  C14 DMP    25      10.340  29.140  54.750  1.00  0.00
ATOM    280  C15 DMP    25      10.340  28.840  53.250  1.00  0.00
ATOM    281  C16 DMP    25       9.220  27.850  52.910  1.00  0.00
ATOM    282  C17 DMP    25       9.460  27.360  51.480  1.00  0.00
ATOM    283  C18 DMP    25       9.420  28.490  50.450  1.00  0.00
ATOM    284  C19 DMP    25      10.060  28.040  49.130  1.00  0.00
ATOM    285 0C11 DMP    25       9.380  27.010  48.230  1.00  0.00
ATOM    286 1C11 DMP    25      10.070  26.860  46.870  1.00  0.00
ATOM    287 2C11 DMP    25       9.640  28.130  46.130  1.00  0.00
ATOM    288 3C11 DMP    25      10.500  28.320  44.870  1.00  0.00
ATOM    289 4C11 DMP    25       9.980  29.520  44.070  1.00  0.00
ATOM    290  C33 DMP    26      34.310  23.950  64.610  1.00  0.00
ATOM    291  C34 DMP    26      34.530  22.030  63.170  1.00  0.00
ATOM    292  C35 DMP    26      36.380  23.290  63.700  1.00  0.00
ATOM    293  N   DMP    26      34.950  23.420  63.400  1.00  0.00
ATOM    294  C32 DMP    26      34.640  24.370  62.320  1.00  0.00
ATOM    295  C31 DMP    26      33.250  24.890  61.970  1.00  0.00
ATOM    296  O32 DMP    26      32.460  23.870  61.330  1.00  0.00
ATOM    297  P   DMP    26      30.930  24.330  61.140  1.00  0.00
ATOM    298  O33 DMP    26      30.180  23.250  60.460  1.00  0.00
ATOM    299  O34 DMP    26      30.530  24.780  62.490  1.00  0.00
ATOM    300  O31 DMP    26      31.100  25.530  60.070  1.00  0.00
ATOM    301  C3  DMP    26      29.750  25.900  59.790  1.00  0.00
ATOM    302  C2  DMP    26      29.760  27.020  58.750  1.00  0.00
ATOM    303  O21 DMP    26      28.430  27.520  58.630  1.00  0.00
ATOM    304  C21 DMP    26      28.200  28.780  58.990  1.00  0.00
ATOM    305  O22 DMP    26      29.170  29.410  59.390  1.00  0.00
ATOM    306  C22 DMP    26      26.820  29.310  59.130  1.00  0.00
ATOM    307  C23 DMP    26      26.050  29.250  57.810  1.00  0.00
ATOM    308  C24 DMP    26      24.570  29.610  58.000  1.00  0.00
ATOM    309  C25 DMP    26      23.770  29.870  56.720  1.00  0.00
ATOM    310  C26 DMP    26      24.370  31.060  55.960  1.00  0.00
ATOM    311  C27 DMP    26      23.360  31.670  54.990  1.00  0.00
ATOM    312  C28 DMP    26      23.060  30.770  53.790  1.00  0.00
ATOM    313  C29 DMP    26      22.100  31.540  52.870  1.00  0.00
ATOM    314 0C21 DMP    26      21.750  30.750  51.610  1.00  0.00
ATOM    315 1C21 DMP    26      20.620  31.420  50.830  1.00  0.00
ATOM    316 2C21 DMP    26      21.050  32.680  50.070  1.00  0.00
ATOM    317 3C21 DMP    26      19.830  33.200  49.310  1.00  0.00
ATOM    318 4C21 DMP    26      20.140  34.590  48.740  1.00  0.00
ATOM    319  C1  DMP    26      30.310  26.470  57.430  1.00  0.00
ATOM    320  O11 DMP    26      29.530  25.460  56.790  1.00  0.00
ATOM    321  C11 DMP    26      30.000  24.960  55.650  1.00  0.00
ATOM    322  O12 DMP    26      31.200  24.960  55.380  1.00  0.00
ATOM    323  C12 DMP    26      28.900  24.220  55.000  1.00  0.00
ATOM    324  C13 DMP    26      28.580  24.730  53.590  1.00  0.00
ATOM    325  C14 DMP    26      28.010  26.150  53.530  1.00  0.00
ATOM    326  C15 DMP    26      28.320  26.620  52.100  1.00  0.00
ATOM    327  C16 DMP    26      27.680  27.960  51.730  1.00  0.00
ATOM    328  C17 DMP    26      26.150  28.030  51.720  1.00  0.00
ATOM    329  C18 DMP    26      25.340  27.120  50.790  1.00  0.00
ATOM    330  C19 DMP    26      25.300  27.580  49.340  1.00  0.00
ATOM    331 0C11 DMP    26      24.080  28.470  49.120  1.00  0.00
ATOM    332 1C11 DMP    26      24.000  28.760  47.620  1.00  0.00
ATOM    333 2C11 DMP    26      22.680  29.490  47.410  1.00  0.00
ATOM    334 3C11 DMP    26      22.380  29.490  45.900  1.00  0.00
ATOM    335 4C11 DMP    26      21.320  30.580  45.790  1.00  0.00
ATOM    336  C33 DMP    27       3.940  18.350  58.730  1.00  0.00
ATOM    337  C34 DMP    27       4.640  16.190  58.990  1.00  0.00
ATOM    338  C35 DMP    27       2.220  16.800  59.070  1.00  0.00
ATOM    339  N   DMP    27       3.600  17.120  59.460  1.00  0.00
ATOM    340  C32 DMP    27       3.840  17.350  60.890  1.00  0.00
ATOM    341  C31 DMP    27       2.950  18.350  61.630  1.00  0.00
ATOM    342  O32 DMP    27       3.130  19.700  61.190  1.00  0.00
ATOM    343  P   DMP    27       2.530  20.650  62.340  1.00  0.00
ATOM    344  O33 DMP    27       1.060  20.490  62.220  1.00  0.00
ATOM    345  O34 DMP    27       3.280  20.280  63.560  1.00  0.00
ATOM    346  O31 DMP    27       3.050  22.100  61.890  1.00  0.00
ATOM    347  C3  DMP    27       2.230  22.550  60.810  1.00  0.00
ATOM    348  C2  DMP    27       2.720  23.880  60.210  1.00  0.00
ATOM    349  O21 DMP    27       1.730  24.390  59.300  1.00  0.00
ATOM    350  C21 DMP    27       1.750  25.680  59.000  1.00  0.00
ATOM    351  O22 DMP    27       2.620  26.410  59.470  1.00  0.00
ATOM    352  C22 DMP    27       0.800  25.950  57.900  1.00  0.00
ATOM    353  C23 DMP    27       1.190  27.220  57.130  1.00  0.00
ATOM    354  C24 DMP    27       0.170  27.420  56.000  1.00  0.00
ATOM    355  C25 DMP    27       0.540  28.680  55.210  1.00  0.00
ATOM    356  C26 DMP    27      -0.670  29.050  54.350  1.00  0.00
ATOM    357  C27 DMP    27      -0.300  30.210  53.430  1.00  0.00
ATOM    358  C28 DMP    27       0.620  29.820  52.270  1.00  0.00
ATOM    359  C29 DMP    27       0.120  28.760  51.280  1.00  0.00
ATOM    360 0C21 DMP    27       1.260  28.440  50.320  1.00  0.00
ATOM    361 1C21 DMP    27       0.950  27.330  49.310  1.00  0.00
ATOM    362 2C21 DMP    27      -0.200  27.760  48.400  1.00  0.00
ATOM    363 3C21 DMP    27      -0.240  26.830  47.190  1.00  0.00
ATOM    364 4C21 DMP    27      -1.670  26.830  46.660  1.00  0.00
ATOM    365  C1  DMP    27       4.120  23.560  59.700  1.00  0.00
ATOM    366  O11 DMP    27       4.450  22.450  58.860  1.00  0.00
ATOM    367  C11 DMP    27       5.520  22.620  58.090  1.00  0.00
ATOM    368  O12 DMP    27       5.620  23.600  57.360  1.00  0.00
ATOM    369  C12 DMP    27       6.190  21.310  57.900  1.00  0.00
ATOM    370  C13 DMP    27       7.720  21.430  57.910  1.00  0.00
ATOM    371  C14 DMP    27       8.520  22.440  57.100  1.00  0.00
ATOM    372  C15 DMP    27       8.500  22.050  55.620  1.00  0.00
ATOM    373  C16 DMP    27       9.260  23.010  54.710  1.00  0.00
ATOM    374  C17 DMP    27       9.440  22.620  53.240  1.00  0.00
ATOM    375  C18 DMP    27       8.170  22.790  52.410  1.00  0.00
ATOM    376  C19 DMP    27       8.290  22.050  51.080  1.00  0.00
ATOM    377 0C11 DMP    27       9.280  22.620  50.060  1.00  0.00
ATOM    378 1C11 DMP    27       9.220  21.880  48.730  1.00  0.00
ATOM    379 2C11 DMP    27      10.330  22.520  47.900  1.00  0.00
ATOM    380 3C11 DMP    27      10.240  22.120  46.420  1.00  0.00
ATOM    381 4C11 DMP    27      10.430  20.630  46.170  1.00  0.00
ATOM    382  C33 DMP    28      25.340  35.780  31.220  1.00  0.00
ATOM    383  C34 DMP    28      25.250  35.250  33.560  1.00  0.00
ATOM    384  C35 DMP    28      23.250  35.200  32.470  1.00  0.00
ATOM    385  N   DMP    28      24.540  35.900  32.450  1.00  0.00
ATOM    386  C32 DMP    28      24.190  37.310  32.680  1.00  0.00
ATOM    387  C31 DMP    28      25.290  38.330  32.950  1.00  0.00
ATOM    388  O32 DMP    28      26.120  38.080  34.090  1.00  0.00
ATOM    389  P   DMP    28      27.370  39.080  34.270  1.00  0.00
ATOM    390  O33 DMP    28      28.260  38.240  35.110  1.00  0.00
ATOM    391  O34 DMP    28      27.820  39.580  32.950  1.00  0.00
ATOM    392  O31 DMP    28      26.680  40.320  35.030  1.00  0.00
ATOM    393  C3  DMP    28      26.510  40.200  36.440  1.00  0.00
ATOM    394  C2  DMP    28      27.080  41.220  37.430  1.00  0.00
ATOM    395  O21 DMP    28      27.370  40.740  38.740  1.00  0.00
ATOM    396  C21 DMP    28      28.570  40.220  39.010  1.00  0.00
ATOM    397  O22 DMP    28      29.140  39.610  38.100  1.00  0.00
ATOM    398  C22 DMP    28      28.850  39.920  40.430  1.00  0.00
ATOM    399  C23 DMP    28      29.950  40.770  41.070  1.00  0.00
ATOM    400  C24 DMP    28      29.420  41.260  42.420  1.00  0.00
ATOM    401  C25 DMP    28      30.150  42.590  42.610  1.00  0.00
ATOM    402  C26 DMP    28      29.800  43.260  43.940  1.00  0.00
ATOM    403  C27 DMP    28      29.950  42.420  45.200  1.00  0.00
ATOM    404  C28 DMP    28      29.620  43.250  46.440  1.00  0.00
ATOM    405  C29 DMP    28      30.780  44.170  46.830  1.00  0.00
ATOM    406 0C21 DMP    28      30.590  44.690  48.250  1.00  0.00
ATOM    407 1C21 DMP    28      31.340  46.030  48.330  1.00  0.00
ATOM    408 2C21 DMP    28      30.810  46.900  49.480  1.00  0.00
ATOM    409 3C21 DMP    28      31.310  48.320  49.240  1.00  0.00
ATOM    410 4C21 DMP    28      30.640  49.370  50.130  1.00  0.00
ATOM    411  C1  DMP    28      26.220  42.490  37.400  1.00  0.00
ATOM    412  O11 DMP    28      24.820  42.380  37.690  1.00  0.00
ATOM    413  C11 DMP    28      24.240  43.560  37.480  1.00  0.00
ATOM    414  O12 DMP    28      24.710  44.300  36.620  1.00  0.00
ATOM    415  C12 DMP    28      22.860  43.640  38.000  1.00  0.00
ATOM    416  C13 DMP    28      21.800  43.300  36.950  1.00  0.00
ATOM    417  C14 DMP    28      20.420  43.720  37.440  1.00  0.00
ATOM    418  C15 DMP    28      19.400  43.700  36.300  1.00  0.00
ATOM    419  C16 DMP    28      18.020  44.150  36.790  1.00  0.00
ATOM    420  C17 DMP    28      17.880  45.640  37.100  1.00  0.00
ATOM    421  C18 DMP    28      16.430  46.020  37.440  1.00  0.00
ATOM    422  C19 DMP    28      15.900  45.710  38.840  1.00  0.00
ATOM    423 0C11 DMP    28      16.590  46.520  39.930  1.00  0.00
ATOM    424 1C11 DMP    28      15.560  46.730  41.040  1.00  0.00
ATOM    425 2C11 DMP    28      16.210  47.160  42.360  1.00  0.00
ATOM    426 3C11 DMP    28      15.180  47.360  43.480  1.00  0.00
ATOM    427 4C11 DMP    28      15.790  48.160  44.630  1.00  0.00
ATOM    428  C33 DMP    29      21.740  56.520  63.150  1.00  0.00
ATOM    429  C34 DMP    29      23.730  57.920  62.950  1.00  0.00
ATOM    430  C35 DMP    29      22.030  58.470  64.440  1.00  0.00
ATOM    431  N   DMP    29      22.270  57.890  63.110  1.00  0.00
ATOM    432  C32 DMP    29      21.690  58.670  62.000  1.00  0.00
ATOM    433  C31 DMP    29      20.340  59.380  62.170  1.00  0.00
ATOM    434  O32 DMP    29      19.370  58.500  62.740  1.00  0.00
ATOM    435  P   DMP    29      17.920  59.190  62.840  1.00  0.00
ATOM    436  O33 DMP    29      17.420  58.480  64.040  1.00  0.00
ATOM    437  O34 DMP    29      18.100  60.650  62.720  1.00  0.00
ATOM    438  O31 DMP    29      17.110  58.640  61.560  1.00  0.00
ATOM    439  C3  DMP    29      16.910  57.230  61.530  1.00  0.00
ATOM    440  C2  DMP    29      15.680  56.620  60.850  1.00  0.00
ATOM    441  O21 DMP    29      15.870  55.210  60.950  1.00  0.00
ATOM    442  C21 DMP    29      14.820  54.400  61.030  1.00  0.00
ATOM    443  O22 DMP    29      13.680  54.760  61.330  1.00  0.00
ATOM    444  C22 DMP    29      15.240  52.990  61.250  1.00  0.00
ATOM    445  C23 DMP    29      14.710  52.310  59.980  1.00  0.00
ATOM    446  C24 DMP    29      15.710  52.340  58.830  1.00  0.00
ATOM    447  C25 DMP    29      14.860  51.920  57.630  1.00  0.00
ATOM    448  C26 DMP    29      14.710  52.980  56.530  1.00  0.00
ATOM    449  C27 DMP    29      13.780  52.490  55.420  1.00  0.00
ATOM    450  C28 DMP    29      14.620  51.420  54.710  1.00  0.00
ATOM    451  C29 DMP    29      14.070  51.200  53.300  1.00  0.00
ATOM    452 0C21 DMP    29      14.570  52.230  52.270  1.00  0.00
ATOM    453 1C21 DMP    29      14.050  51.750  50.910  1.00  0.00
ATOM    454 2C21 DMP    29      14.760  52.420  49.740  1.00  0.00
ATOM    455 3C21 DMP    29      13.950  52.090  48.480  1.00  0.00
ATOM    456 4C21 DMP    29      14.170  52.880  47.190  1.00  0.00
ATOM    457  C1  DMP    29      15.530  56.970  59.370  1.00  0.00
ATOM    458  O11 DMP    29      16.680  56.630  58.600  1.00  0.00
ATOM    459  C11 DMP    29      16.920  57.200  57.430  1.00  0.00
ATOM    460  O12 DMP    29      16.560  58.370  57.260  1.00  0.00
ATOM    461  C12 DMP    29      17.730  56.390  56.490  1.00  0.00
ATOM    462  C13 DMP    29      17.400  56.640  55.010  1.00  0.00
ATOM    463  C14 DMP    29      17.920  55.640  53.980  1.00  0.00
ATOM    464  C15 DMP    29      17.530  56.260  52.640  1.00  0.00
ATOM    465  C16 DMP    29      17.880  55.260  51.540  1.00  0.00
ATOM    466  C17 DMP    29      17.670  55.800  50.130  1.00  0.00
ATOM    467  C18 DMP    29      18.270  54.750  49.190  1.00  0.00
ATOM    468  C19 DMP    29      18.250  55.330  47.770  1.00  0.00
ATOM    469 0C11 DMP    29      19.470  56.160  47.380  1.00  0.00
ATOM    470 1C11 DMP    29      20.840  55.570  47.720  1.00  0.00
ATOM    471 2C11 DMP    29      21.600  55.170  46.460  1.00  0.00
ATOM    472 3C11 DMP    29      22.950  54.600  46.910  1.00  0.00
ATOM    473 4C11 DMP    29      23.740  54.070  45.720  1.00  0.00
ATOM    474  C33 DMP    30      36.080   3.530  22.270  1.00  0.00
ATOM    475  C34 DMP    30      34.680   1.610  22.830  1.00  0.00
ATOM    476  C35 DMP    30      33.690   3.750  22.500  1.00  0.00
ATOM    477  N   DMP    30      34.890   3.060  22.980  1.00  0.00
ATOM    478  C32 DMP    30      34.900   3.510  24.380  1.00  0.00
ATOM    479  C31 DMP    30      35.300   4.930  24.820  1.00  0.00
ATOM    480  O32 DMP    30      36.680   5.230  24.610  1.00  0.00
ATOM    481  P   DMP    30      37.020   6.800  24.680  1.00  0.00
ATOM    482  O33 DMP    30      38.440   7.040  24.360  1.00  0.00
ATOM    483  O34 DMP    30      36.040   7.310  23.700  1.00  0.00
ATOM    484  O31 DMP    30      36.900   7.240  26.230  1.00  0.00
ATOM    485  C3  DMP    30      37.690   6.660  27.280  1.00  0.00
ATOM    486  C2  DMP    30      37.600   7.280  28.680  1.00  0.00
ATOM    487  O21 DMP    30      38.450   6.600  29.610  1.00  0.00
ATOM    488  C21 DMP    30      39.310   7.200  30.430  1.00  0.00
ATOM    489  O22 DMP    30      39.610   8.370  30.200  1.00  0.00
ATOM    490  C22 DMP    30      40.120   6.310  31.290  1.00  0.00
ATOM    491  C23 DMP    30      39.710   6.410  32.760  1.00  0.00
ATOM    492  C24 DMP    30      40.630   5.470  33.550  1.00  0.00
ATOM    493  C25 DMP    30      40.660   5.770  35.050  1.00  0.00
ATOM    494  C26 DMP    30      41.950   5.260  35.710  1.00  0.00
ATOM    495  C27 DMP    30      41.890   5.520  37.220  1.00  0.00
ATOM    496  C28 DMP    30      43.180   5.060  37.900  1.00  0.00
ATOM    497  C29 DMP    30      43.560   3.610  37.590  1.00  0.00
ATOM    498 0C21 DMP    30      44.940   3.210  38.120  1.00  0.00
ATOM    499 1C21 DMP    30      44.920   3.050  39.650  1.00  0.00
ATOM    500 2C21 DMP    30      46.070   2.270  40.290  1.00  0.00
ATOM    501 3C21 DMP    30      45.810   2.070  41.780  1.00  0.00
ATOM    502 4C21 DMP    30      46.090   3.260  42.710  1.00  0.00
ATOM    503  C1  DMP    30      36.160   7.150  29.170  1.00  0.00
ATOM    504  O11 DMP    30      35.570   5.850  29.140  1.00  0.00
ATOM    505  C11 DMP    30      34.270   5.710  29.380  1.00  0.00
ATOM    506  O12 DMP    30      33.570   6.650  29.750  1.00  0.00
ATOM    507  C12 DMP    30      33.730   4.330  29.340  1.00  0.00
ATOM    508  C13 DMP    30      33.370   3.670  30.680  1.00  0.00
ATOM    509  C14 DMP    30      32.310   2.600  30.400  1.00  0.00
ATOM    510  C15 DMP    30      31.510   2.220  31.650  1.00  0.00
ATOM    511  C16 DMP    30      30.160   1.540  31.360  1.00  0.00
ATOM    512  C17 DMP    30      29.220   1.410  32.560  1.00  0.00
ATOM    513  C18 DMP    30      28.130   0.370  32.290  1.00  0.00
ATOM    514  C19 DMP    30      27.740  -0.380  33.570  1.00  0.00
ATOM    515 0C11 DMP    30      28.790  -1.420  33.950  1.00  0.00
ATOM    516 1C11 DMP    30      28.150  -2.550  34.760  1.00  0.00
ATOM    517 2C11 DMP    30      27.720  -1.980  36.110  1.00  0.00
ATOM    518 3C11 DMP    30      27.890  -2.990  37.250  1.00  0.00
ATOM    519 4C11 DMP    30      27.530  -2.150  38.480  1.00  0.00
ATOM    520  C33 DMP    31      12.620   3.020  59.160  1.00  0.00
ATOM    521  C34 DMP    31      11.530   3.700  61.050  1.00  0.00
ATOM    522  C35 DMP    31      13.950   3.430  61.040  1.00  0.00
ATOM    523  N   DMP    31      12.660   2.870  60.620  1.00  0.00
ATOM    524  C32 DMP    31      12.410   1.490  61.070  1.00  0.00
ATOM    525  C31 DMP    31      13.350   0.300  60.900  1.00  0.00
ATOM    526  O32 DMP    31      13.820   0.110  59.570  1.00  0.00
ATOM    527  P   DMP    31      14.790  -1.180  59.600  1.00  0.00
ATOM    528  O33 DMP    31      15.960  -0.700  60.350  1.00  0.00
ATOM    529  O34 DMP    31      13.920  -2.320  59.960  1.00  0.00
ATOM    530  O31 DMP    31      14.830  -1.130  57.990  1.00  0.00
ATOM    531  C3  DMP    31      13.640  -1.650  57.400  1.00  0.00
ATOM    532  C2  DMP    31      13.380  -1.060  56.010  1.00  0.00
ATOM    533  O21 DMP    31      12.160  -1.510  55.410  1.00  0.00
ATOM    534  C21 DMP    31      11.790  -0.880  54.300  1.00  0.00
ATOM    535  O22 DMP    31      12.020   0.310  54.100  1.00  0.00
ATOM    536  C22 DMP    31      10.880  -1.650  53.410  1.00  0.00
ATOM    537  C23 DMP    31      11.280  -1.400  51.950  1.00  0.00
ATOM    538  C24 DMP    31      10.050  -1.680  51.100  1.00  0.00
ATOM    539  C25 DMP    31      10.470  -2.560  49.920  1.00  0.00
ATOM    540  C26 DMP    31       9.250  -3.140  49.190  1.00  0.00
ATOM    541  C27 DMP    31       9.670  -3.740  47.850  1.00  0.00
ATOM    542  C28 DMP    31       8.660  -4.050  46.750  1.00  0.00
ATOM    543  C29 DMP    31       8.120  -2.840  45.990  1.00  0.00
ATOM    544 0C21 DMP    31       9.330  -2.200  45.300  1.00  0.00
ATOM    545 1C21 DMP    31       8.970  -1.060  44.350  1.00  0.00
ATOM    546 2C21 DMP    31      10.180  -0.500  43.580  1.00  0.00
ATOM    547 3C21 DMP    31      10.520  -1.480  42.460  1.00  0.00
ATOM    548 4C21 DMP    31      11.280  -0.720  41.370  1.00  0.00
ATOM    549  C1  DMP    31      14.630  -1.550  55.280  1.00  0.00
ATOM    550  O11 DMP    31      14.700  -1.070  53.930  1.00  0.00
ATOM    551  C11 DMP    31      15.820  -1.360  53.280  1.00  0.00
ATOM    552  O12 DMP    31      16.620  -2.220  53.630  1.00  0.00
ATOM    553  C12 DMP    31      15.750  -0.740  51.940  1.00  0.00
ATOM    554  C13 DMP    31      16.710  -1.320  50.900  1.00  0.00
ATOM    555  C14 DMP    31      16.630  -0.640  49.530  1.00  0.00
ATOM    556  C15 DMP    31      15.260  -0.980  48.930  1.00  0.00
ATOM    557  C16 DMP    31      15.090  -0.280  47.580  1.00  0.00
ATOM    558  C17 DMP    31      13.670  -0.390  47.000  1.00  0.00
ATOM    559  C18 DMP    31      13.600   0.420  45.710  1.00  0.00
ATOM    560  C19 DMP    31      14.580  -0.080  44.640  1.00  0.00
ATOM    561 0C11 DMP    31      14.540   0.890  43.460  1.00  0.00
ATOM    562 1C11 DMP    31      15.800   0.730  42.610  1.00  0.00
ATOM    563 2C11 DMP    31      15.510   1.290  41.220  1.00  0.00
ATOM    564 3C11 DMP    31      16.700   1.070  40.290  1.00  0.00
ATOM    565 4C11 DMP    31      18.060   1.580  40.770  1.00  0.00
ATOM    566  C33 DMP    32      37.380  28.550  20.990  1.00  0.00
ATOM    567  C34 DMP    32      36.880  28.660  23.330  1.00  0.00
ATOM    568  C35 DMP    32      38.520  30.090  22.420  1.00  0.00
ATOM    569  N   DMP    32      37.960  28.730  22.340  1.00  0.00
ATOM    570  C32 DMP    32      39.050  27.780  22.620  1.00  0.00
ATOM    571  C31 DMP    32      38.720  26.290  22.760  1.00  0.00
ATOM    572  O32 DMP    32      37.710  25.730  23.590  1.00  0.00
ATOM    573  P   DMP    32      37.520  24.150  23.320  1.00  0.00
ATOM    574  O33 DMP    32      36.280  23.580  23.890  1.00  0.00
ATOM    575  O34 DMP    32      37.850  23.820  21.920  1.00  0.00
ATOM    576  O31 DMP    32      38.750  23.510  24.140  1.00  0.00
ATOM    577  C3  DMP    32      38.500  23.410  25.550  1.00  0.00
ATOM    578  C2  DMP    32      39.730  23.420  26.460  1.00  0.00
ATOM    579  O21 DMP    32      39.490  23.320  27.860  1.00  0.00
ATOM    580  C21 DMP    32      39.080  22.190  28.440  1.00  0.00
ATOM    581  O22 DMP    32      38.810  21.140  27.870  1.00  0.00
ATOM    582  C22 DMP    32      39.140  22.400  29.900  1.00  0.00
ATOM    583  C23 DMP    32      40.390  21.660  30.380  1.00  0.00
ATOM    584  C24 DMP    32      40.590  21.550  31.890  1.00  0.00
ATOM    585  C25 DMP    32      41.810  20.680  32.180  1.00  0.00
ATOM    586  C26 DMP    32      42.330  20.900  33.600  1.00  0.00
ATOM    587  C27 DMP    32      41.530  20.230  34.720  1.00  0.00
ATOM    588  C28 DMP    32      41.970  20.490  36.160  1.00  0.00
ATOM    589  C29 DMP    32      41.880  21.950  36.590  1.00  0.00
ATOM    590 0C21 DMP    32      42.190  22.060  38.080  1.00  0.00
ATOM    591 1C21 DMP    32      41.850  23.460  38.590  1.00  0.00
ATOM    592 2C21 DMP    32      41.610  23.570  40.100  1.00  0.00
ATOM    593 3C21 DMP    32      41.440  25.030  40.520  1.00  0.00
ATOM    594 4C21 DMP    32      42.610  25.930  40.110  1.00  0.00
ATOM    595  C1  DMP    32      40.650  24.580  26.040  1.00  0.00
ATOM    596  O11 DMP    32      40.090  25.880  26.230  1.00  0.00
ATOM    597  C11 DMP    32      40.870  26.930  26.010  1.00  0.00
ATOM    598  O12 DMP    32      42.000  26.770  25.560  1.00  0.00
ATOM    599  C12 DMP    32      40.170  28.180  26.400  1.00  0.00
ATOM    600  C13 DMP    32      41.070  29.200  27.090  1.00  0.00
ATOM    601  C14 DMP    32      40.790  29.130  28.590  1.00  0.00
ATOM    602  C15 DMP    32      41.890  29.880  29.330  1.00  0.00
ATOM    603  C16 DMP    32      41.470  29.990  30.800  1.00  0.00
ATOM    604  C17 DMP    32      42.360  30.880  31.680  1.00  0.00
ATOM    605  C18 DMP    32      41.750  31.210  33.040  1.00  0.00
ATOM    606  C19 DMP    32      42.530  32.320  33.740  1.00  0.00
ATOM    607 0C11 DMP    32      41.780  32.590  35.050  1.00  0.00
ATOM    608 1C11 DMP    32      42.470  33.640  35.910  1.00  0.00
ATOM    609 2C11 DMP    32      41.700  33.590  37.230  1.00  0.00
ATOM    610 3C11 DMP    32      42.190  34.610  38.270  1.00  0.00
ATOM    611 4C11 DMP    32      41.990  34.340  39.760  1.00  0.00
ATOM    612  C33 DMP    33      49.620  11.200  60.780  1.00  0.00
ATOM    613  C34 DMP    33      50.510   9.180  60.030  1.00  0.00
ATOM    614  C35 DMP    33      49.450  10.510  58.510  1.00  0.00
ATOM    615  N   DMP    33      49.340  10.060  59.900  1.00  0.00
ATOM    616  C32 DMP    33      48.030   9.490  60.250  1.00  0.00
ATOM    617  C31 DMP    33      47.490   8.400  59.340  1.00  0.00
ATOM    618  O32 DMP    33      48.210   7.200  59.030  1.00  0.00
ATOM    619  P   DMP    33      47.570   6.460  57.760  1.00  0.00
ATOM    620  O33 DMP    33      48.090   5.090  57.930  1.00  0.00
ATOM    621  O34 DMP    33      46.100   6.610  57.940  1.00  0.00
ATOM    622  O31 DMP    33      48.270   7.300  56.580  1.00  0.00
ATOM    623  C3  DMP    33      47.360   7.580  55.520  1.00  0.00
ATOM    624  C2  DMP    33      47.610   8.940  54.840  1.00  0.00
ATOM    625  O21 DMP    33      46.500   9.330  54.030  1.00  0.00
ATOM    626  C21 DMP    33      45.710  10.340  54.390  1.00  0.00
ATOM    627  O22 DMP    33      45.700  10.690  55.570  1.00  0.00
ATOM    628  C22 DMP    33      44.800  10.950  53.390  1.00  0.00
ATOM    629  C23 DMP    33      43.370  10.490  53.680  1.00  0.00
ATOM    630  C24 DMP    33      42.200  11.180  52.960  1.00  0.00
ATOM    631  C25 DMP    33      40.910  10.550  53.470  1.00  0.00
ATOM    632  C26 DMP    33      39.830  11.610  53.270  1.00  0.00
ATOM    633  C27 DMP    33      39.640  12.120  51.840  1.00  0.00
ATOM    634  C28 DMP    33      38.230  12.610  51.520  1.00  0.00
ATOM    635  C29 DMP    33      38.240  13.140  50.090  1.00  0.00
ATOM    636 0C21 DMP    33      38.700  14.600  50.090  1.00  0.00
ATOM    637 1C21 DMP    33      39.290  14.880  48.700  1.00  0.00
ATOM    638 2C21 DMP    33      39.520  16.380  48.460  1.00  0.00
ATOM    639 3C21 DMP    33      39.860  16.480  46.980  1.00  0.00
ATOM    640 4C21 DMP    33      40.540  17.780  46.570  1.00  0.00
ATOM    641  C1  DMP    33      48.950   9.040  54.110  1.00  0.00
ATOM    642  O11 DMP    33      49.430  10.380  53.960  1.00  0.00
ATOM    643  C11 DMP    33      50.740  10.470  53.720  1.00  0.00
ATOM    644  O12 DMP    33      51.460   9.470  53.850  1.00  0.00
ATOM    645  C12 DMP    33      51.250  11.820  53.420  1.00  0.00
ATOM    646  C13 DMP    33      51.360  12.090  51.920  1.00  0.00
ATOM    647  C14 DMP    33      52.040  13.410  51.570  1.00  0.00
ATOM    648  C15 DMP    33      51.860  13.640  50.070  1.00  0.00
ATOM    649  C16 DMP    33      52.500  14.940  49.570  1.00  0.00
ATOM    650  C17 DMP    33      52.720  14.900  48.060  1.00  0.00
ATOM    651  C18 DMP    33      53.820  13.880  47.730  1.00  0.00
ATOM    652  C19 DMP    33      54.730  14.480  46.660  1.00  0.00
ATOM    653 0C11 DMP    33      54.240  14.480  45.210  1.00  0.00
ATOM    654 1C11 DMP    33      54.970  15.330  44.180  1.00  0.00
ATOM    655 2C11 DMP    33      54.360  15.320  42.780  1.00  0.00
ATOM    656 3C11 DMP    33      53.680  16.680  42.630  1.00  0.00
ATOM    657 4C11 DMP    33      54.380  17.960  43.090  1.00  0.00
ATOM    658  C33 DMP    34      26.150  19.460  30.610  1.00  0.00
ATOM    659  C34 DMP    34      24.480  21.230  30.890  1.00  0.00
ATOM    660  C35 DMP    34      24.390  19.240  32.080  1.00  0.00
ATOM    661  N   DMP    34      24.730  19.790  30.760  1.00  0.00
ATOM    662  C32 DMP    34      23.970  19.120  29.690  1.00  0.00
ATOM    663  C31 DMP    34      24.050  19.470  28.200  1.00  0.00
ATOM    664  O32 DMP    34      25.330  19.590  27.590  1.00  0.00
ATOM    665  P   DMP    34      25.160  19.900  26.020  1.00  0.00
ATOM    666  O33 DMP    34      26.480  20.050  25.380  1.00  0.00
ATOM    667  O34 DMP    34      24.330  18.800  25.470  1.00  0.00
ATOM    668  O31 DMP    34      24.370  21.310  25.980  1.00  0.00
ATOM    669  C3  DMP    34      25.240  22.440  25.960  1.00  0.00
ATOM    670  C2  DMP    34      24.580  23.720  25.460  1.00  0.00
ATOM    671  O21 DMP    34      25.580  24.730  25.270  1.00  0.00
ATOM    672  C21 DMP    34      25.260  25.890  24.700  1.00  0.00
ATOM    673  O22 DMP    34      24.140  26.010  24.210  1.00  0.00
ATOM    674  C22 DMP    34      26.300  26.930  24.850  1.00  0.00
ATOM    675  C23 DMP    34      25.640  28.140  25.520  1.00  0.00
ATOM    676  C24 DMP    34      26.570  29.250  26.020  1.00  0.00
ATOM    677  C25 DMP    34      25.770  30.290  26.810  1.00  0.00
ATOM    678  C26 DMP    34      25.440  29.760  28.210  1.00  0.00
ATOM    679  C27 DMP    34      26.670  29.500  29.080  1.00  0.00
ATOM    680  C28 DMP    34      26.290  28.590  30.260  1.00  0.00
ATOM    681  C29 DMP    34      25.980  27.160  29.810  1.00  0.00
ATOM    682 0C21 DMP    34      27.230  26.550  29.190  1.00  0.00
ATOM    683 1C21 DMP    34      27.090  25.090  28.740  1.00  0.00
ATOM    684 2C21 DMP    34      28.260  24.510  27.940  1.00  0.00
ATOM    685 3C21 DMP    34      28.260  22.980  27.890  1.00  0.00
ATOM    686 4C21 DMP    34      28.100  22.220  29.210  1.00  0.00
ATOM    687  C1  DMP    34      23.380  24.000  26.370  1.00  0.00
ATOM    688  O11 DMP    34      23.650  24.050  27.770  1.00  0.00
ATOM    689  C11 DMP    34      22.780  24.720  28.530  1.00  0.00
ATOM    690  O12 DMP    34      22.150  25.720  28.190  1.00  0.00
ATOM    691  C12 DMP    34      22.780  24.180  29.910  1.00  0.00
ATOM    692  C13 DMP    34      21.360  24.120  30.470  1.00  0.00
ATOM    693  C14 DMP    34      21.250  23.730  31.940  1.00  0.00
ATOM    694  C15 DMP    34      19.760  23.630  32.240  1.00  0.00
ATOM    695  C16 DMP    34      19.470  23.410  33.730  1.00  0.00
ATOM    696  C17 DMP    34      18.060  22.930  34.050  1.00  0.00
ATOM    697  C18 DMP    34      16.790  23.650  33.590  1.00  0.00
ATOM    698  C19 DMP    34      15.660  22.850  34.220  1.00  0.00
ATOM    699 0C11 DMP    34      14.400  23.720  34.130  1.00  0.00
ATOM    700 1C11 DMP    34      13.110  23.030  34.590  1.00  0.00
ATOM    701 2C11 DMP    34      13.260  22.740  36.080  1.00  0.00
ATOM    702 3C11 DMP    34      11.900  22.350  36.650  1.00  0.00
ATOM    703 4C11 DMP    34      10.860  23.470  36.800  1.00  0.00
ATOM    704  C33 DMP    35       4.600  35.900  23.030  1.00  0.00
ATOM    705  C34 DMP    35       4.310  37.990  21.910  1.00  0.00
ATOM    706  C35 DMP    35       6.320  37.480  23.020  1.00  0.00
ATOM    707  N   DMP    35       4.860  37.350  23.110  1.00  0.00
ATOM    708  C32 DMP    35       4.260  37.990  24.290  1.00  0.00
ATOM    709  C31 DMP    35       4.220  37.470  25.720  1.00  0.00
ATOM    710  O32 DMP    35       5.460  37.050  26.290  1.00  0.00
ATOM    711  P   DMP    35       5.270  37.200  27.880  1.00  0.00
ATOM    712  O33 DMP    35       6.660  37.040  28.350  1.00  0.00
ATOM    713  O34 DMP    35       4.480  38.420  28.180  1.00  0.00
ATOM    714  O31 DMP    35       4.300  35.950  28.170  1.00  0.00
ATOM    715  C3  DMP    35       3.610  36.130  29.410  1.00  0.00
ATOM    716  C2  DMP    35       2.330  35.290  29.440  1.00  0.00
ATOM    717  O21 DMP    35       1.380  35.720  30.420  1.00  0.00
ATOM    718  C21 DMP    35       0.090  35.670  30.120  1.00  0.00
ATOM    719  O22 DMP    35      -0.400  34.970  29.230  1.00  0.00
ATOM    720  C22 DMP    35      -0.660  35.830  31.390  1.00  0.00
ATOM    721  C23 DMP    35      -1.460  34.570  31.690  1.00  0.00
ATOM    722  C24 DMP    35      -2.280  34.750  32.970  1.00  0.00
ATOM    723  C25 DMP    35      -1.530  34.690  34.300  1.00  0.00
ATOM    724  C26 DMP    35      -2.560  34.520  35.410  1.00  0.00
ATOM    725  C27 DMP    35      -2.080  34.480  36.870  1.00  0.00
ATOM    726  C28 DMP    35      -3.140  34.300  37.960  1.00  0.00
ATOM    727  C29 DMP    35      -2.380  34.290  39.290  1.00  0.00
ATOM    728 0C21 DMP    35      -2.800  35.110  40.500  1.00  0.00
ATOM    729 1C21 DMP    35      -4.310  35.070  40.740  1.00  0.00
ATOM    730 2C21 DMP    35      -4.890  35.500  42.090  1.00  0.00
ATOM    731 3C21 DMP    35      -4.480  34.680  43.310  1.00  0.00
ATOM    732 4C21 DMP    35      -5.400  35.070  44.470  1.00  0.00
ATOM    733  C1  DMP    35       2.750  33.840  29.670  1.00  0.00
ATOM    734  O11 DMP    35       3.460  33.360  30.810  1.00  0.00
ATOM    735  C11 DMP    35       3.320  32.090  31.170  1.00  0.00
ATOM    736  O12 DMP    35       2.640  31.340  30.470  1.00  0.00
ATOM    737  C12 DMP    35       3.980  31.670  32.430  1.00  0.00
ATOM    738  C13 DMP    35       3.190  30.790  33.390  1.00  0.00
ATOM    739  C14 DMP    35       3.880  29.600  34.060  1.00  0.00
ATOM    740  C15 DMP    35       2.760  29.050  34.950  1.00  0.00
ATOM    741  C16 DMP    35       2.570  27.540  35.110  1.00  0.00
ATOM    742  C17 DMP    35       1.550  27.320  36.230  1.00  0.00
ATOM    743  C18 DMP    35       2.030  27.590  37.660  1.00  0.00
ATOM    744  C19 DMP    35       1.180  26.700  38.570  1.00  0.00
ATOM    745 0C11 DMP    35       1.580  26.900  40.030  1.00  0.00
ATOM    746 1C11 DMP    35       0.480  26.310  40.910  1.00  0.00
ATOM    747 2C11 DMP    35       0.710  26.940  42.280  1.00  0.00
ATOM    748 3C11 DMP    35       2.000  26.480  42.970  1.00  0.00
ATOM    749 4C11 DMP    35       2.270  27.090  44.340  1.00  0.00
ATOM    750  C33 DMP    36      32.450  58.820  26.680  1.00  0.00
ATOM    751  C34 DMP    36      33.290  59.880  24.790  1.00  0.00
ATOM    752  C35 DMP    36      31.590  61.030  25.950  1.00  0.00
ATOM    753  N   DMP    36      32.050  59.690  25.570  1.00  0.00
ATOM    754  C32 DMP    36      31.090  59.050  24.660  1.00  0.00
ATOM    755  C31 DMP    36      29.640  58.810  25.090  1.00  0.00
ATOM    756  O32 DMP    36      29.640  57.640  25.920  1.00  0.00
ATOM    757  P   DMP    36      28.140  57.180  26.270  1.00  0.00
ATOM    758  O33 DMP    36      27.390  57.290  25.000  1.00  0.00
ATOM    759  O34 DMP    36      28.270  55.840  26.900  1.00  0.00
ATOM    760  O31 DMP    36      27.770  58.310  27.360  1.00  0.00
ATOM    761  C3  DMP    36      28.570  58.050  28.520  1.00  0.00
ATOM    762  C2  DMP    36      28.730  59.340  29.320  1.00  0.00
ATOM    763  O21 DMP    36      29.880  59.310  30.180  1.00  0.00
ATOM    764  C21 DMP    36      30.960  60.040  29.920  1.00  0.00
ATOM    765  O22 DMP    36      31.000  60.650  28.850  1.00  0.00
ATOM    766  C22 DMP    36      31.900  60.110  31.060  1.00  0.00
ATOM    767  C23 DMP    36      33.170  59.280  30.900  1.00  0.00
ATOM    768  C24 DMP    36      34.120  59.570  32.060  1.00  0.00
ATOM    769  C25 DMP    36      33.630  59.010  33.390  1.00  0.00
ATOM    770  C26 DMP    36      34.470  59.630  34.500  1.00  0.00
ATOM    771  C27 DMP    36      33.960  58.950  35.770  1.00  0.00
ATOM    772  C28 DMP    36      34.710  59.400  37.030  1.00  0.00
ATOM    773  C29 DMP    36      34.420  58.420  38.170  1.00  0.00
ATOM    774 0C21 DMP    36      34.970  58.980  39.480  1.00  0.00
ATOM    775 1C21 DMP    36      34.780  57.860  40.520  1.00  0.00
ATOM    776 2C21 DMP    36      35.360  58.260  41.880  1.00  0.00
ATOM    777 3C21 DMP    36      36.880  58.190  41.860  1.00  0.00
ATOM    778 4C21 DMP    36      37.620  58.960  42.960  1.00  0.00
ATOM    779  C1  DMP    36      27.360  59.550  29.970  1.00  0.00
ATOM    780  O11 DMP    36      26.890  58.510  30.830  1.00  0.00
ATOM    781  C11 DMP    36      25.580  58.440  31.050  1.00  0.00
ATOM    782  O12 DMP    36      24.800  59.210  30.500  1.00  0.00
ATOM    783  C12 DMP    36      25.220  57.310  31.920  1.00  0.00
ATOM    784  C13 DMP    36      24.850  57.790  33.330  1.00  0.00
ATOM    785  C14 DMP    36      24.610  56.750  34.420  1.00  0.00
ATOM    786  C15 DMP    36      24.490  57.310  35.840  1.00  0.00
ATOM    787  C16 DMP    36      24.870  56.310  36.930  1.00  0.00
ATOM    788  C17 DMP    36      25.010  56.870  38.350  1.00  0.00
ATOM    789  C18 DMP    36      25.400  55.760  39.320  1.00  0.00
ATOM    790  C19 DMP    36      25.040  55.860  40.810  1.00  0.00
ATOM    791 0C11 DMP    36      25.780  57.080  41.360  1.00  0.00
ATOM    792 1C11 DMP    36      25.820  57.210  42.890  1.00  0.00
ATOM    793 2C11 DMP    36      24.530  57.800  43.460  1.00  0.00
ATOM    794 3C11 DMP    36      24.600  57.770  44.990  1.00  0.00
ATOM    795 4C11 DMP    36      25.530  58.870  45.510  1.00  0.00
ATOM    796  C33 DMP    37       1.070  11.560  63.100  1.00  0.00
ATOM    797  C34 DMP    37       0.660   9.270  63.400  1.00  0.00
ATOM    798  C35 DMP    37       2.120   9.890  61.680  1.00  0.00
ATOM    799  N   DMP    37       0.890  10.300  62.370  1.00  0.00
ATOM    800  C32 DMP    37      -0.200  10.160  61.390  1.00  0.00
ATOM    801  C31 DMP    37      -0.390  11.120  60.210  1.00  0.00
ATOM    802  O32 DMP    37       0.650  11.280  59.250  1.00  0.00
ATOM    803  P   DMP    37       0.470  10.220  58.050  1.00  0.00
ATOM    804  O33 DMP    37       0.360   8.860  58.610  1.00  0.00
ATOM    805  O34 DMP    37      -0.770  10.730  57.420  1.00  0.00
ATOM    806  O31 DMP    37       1.900  10.650  57.440  1.00  0.00
ATOM    807  C3  DMP    37       1.810  11.550  56.330  1.00  0.00
ATOM    808  C2  DMP    37       3.190  12.130  55.980  1.00  0.00
ATOM    809  O21 DMP    37       3.280  13.310  55.190  1.00  0.00
ATOM    810  C21 DMP    37       2.930  14.480  55.720  1.00  0.00
ATOM    811  O22 DMP    37       2.470  14.450  56.860  1.00  0.00
ATOM    812  C22 DMP    37       2.970  15.640  54.800  1.00  0.00
ATOM    813  C23 DMP    37       1.610  15.980  54.200  1.00  0.00
ATOM    814  C24 DMP    37       1.790  17.020  53.090  1.00  0.00
ATOM    815  C25 DMP    37       0.430  17.220  52.440  1.00  0.00
ATOM    816  C26 DMP    37       0.470  18.270  51.320  1.00  0.00
ATOM    817  C27 DMP    37      -0.760  18.120  50.420  1.00  0.00
ATOM    818  C28 DMP    37      -0.700  18.880  49.090  1.00  0.00
ATOM    819  C29 DMP    37       0.220  18.240  48.050  1.00  0.00
ATOM    820 0C21 DMP    37       0.490  19.400  47.080  1.00  0.00
ATOM    821 1C21 DMP    37       1.180  18.720  45.890  1.00  0.00
ATOM    822 2C21 DMP    37       1.290  19.810  44.820  1.00  0.00
ATOM    823 3C21 DMP    37       2.280  19.580  43.670  1.00  0.00
ATOM    824 4C21 DMP    37       2.740  20.890  43.040  1.00  0.00
ATOM    825  C1  DMP    37       4.080  11.020  55.410  1.00  0.00
ATOM    826  O11 DMP    37       3.750  10.400  54.170  1.00  0.00
ATOM    827  C11 DMP    37       4.790   9.980  53.450  1.00  0.00
ATOM    828  O12 DMP    37       5.830   9.560  53.970  1.00  0.00
ATOM    829  C12 DMP    37       4.300   9.670  52.090  1.00  0.00
ATOM    830  C13 DMP    37       5.080   8.660  51.240  1.00  0.00
ATOM    831  C14 DMP    37       4.460   8.280  49.890  1.00  0.00
ATOM    832  C15 DMP    37       5.540   7.410  49.240  1.00  0.00
ATOM    833  C16 DMP    37       5.020   6.830  47.920  1.00  0.00
ATOM    834  C17 DMP    37       6.100   5.930  47.320  1.00  0.00
ATOM    835  C18 DMP    37       5.680   5.610  45.880  1.00  0.00
ATOM    836  C19 DMP    37       6.760   5.120  44.920  1.00  0.00
ATOM    837 0C11 DMP    37       6.170   4.950  43.520  1.00  0.00
ATOM    838 1C11 DMP    37       5.180   3.790  43.400  1.00  0.00
ATOM    839 2C11 DMP    37       5.880   2.480  43.770  1.00  0.00
ATOM    840 3C11 DMP    37       5.070   1.300  43.220  1.00  0.00
ATOM    841 4C11 DMP    37       5.920   0.440  42.290  1.00  0.00
ATOM    842  C33 DMP    38      32.450  22.890  57.730  1.00  0.00
ATOM    843  C34 DMP    38      34.240  22.040  56.520  1.00  0.00
ATOM    844  C35 DMP    38      34.410  22.620  58.910  1.00  0.00
ATOM    845  N   DMP    38      33.910  23.000  57.580  1.00  0.00
ATOM    846  C32 DMP    38      34.420  24.260  57.030  1.00  0.00
ATOM    847  C31 DMP    38      34.100  25.610  57.690  1.00  0.00
ATOM    848  O32 DMP    38      34.510  25.800  59.050  1.00  0.00
ATOM    849  P   DMP    38      34.430  27.360  59.460  1.00  0.00
ATOM    850  O33 DMP    38      33.370  28.030  58.670  1.00  0.00
ATOM    851  O34 DMP    38      34.600  27.800  60.860  1.00  0.00
ATOM    852  O31 DMP    38      35.820  27.790  58.790  1.00  0.00
ATOM    853  C3  DMP    38      36.070  29.170  59.060  1.00  0.00
ATOM    854  C2  DMP    38      37.150  29.730  58.130  1.00  0.00
ATOM    855  O21 DMP    38      37.330  31.130  58.330  1.00  0.00
ATOM    856  C21 DMP    38      38.500  31.660  57.970  1.00  0.00
ATOM    857  O22 DMP    38      39.490  31.120  58.460  1.00  0.00
ATOM    858  C22 DMP    38      38.400  33.130  57.940  1.00  0.00
ATOM    859  C23 DMP    38      38.700  33.710  56.550  1.00  0.00
ATOM    860  C24 DMP    38      40.190  33.740  56.210  1.00  0.00
ATOM    861  C25 DMP    38      40.510  34.250  54.800  1.00  0.00
ATOM    862  C26 DMP    38      40.200  33.320  53.620  1.00  0.00
ATOM    863  C27 DMP    38      40.810  33.890  52.340  1.00  0.00
ATOM    864  C28 DMP    38      40.410  33.030  51.150  1.00  0.00
ATOM    865  C29 DMP    38      41.410  31.990  50.620  1.00  0.00
ATOM    866 0C21 DMP    38      40.750  31.330  49.410  1.00  0.00
ATOM    867 1C21 DMP    38      41.700  30.410  48.640  1.00  0.00
ATOM    868 2C21 DMP    38      42.810  31.240  47.990  1.00  0.00
ATOM    869 3C21 DMP    38      43.750  30.410  47.100  1.00  0.00
ATOM    870 4C21 DMP    38      44.990  31.300  47.100  1.00  0.00
ATOM    871  C1  DMP    38      36.650  29.320  56.740  1.00  0.00
ATOM    872  O11 DMP    38      35.250  29.550  56.520  1.00  0.00
ATOM    873  C11 DMP    38      34.690  28.810  55.570  1.00  0.00
ATOM    874  O12 DMP    38      35.120  27.740  55.140  1.00  0.00
ATOM    875  C12 DMP    38      33.400  29.380  55.110  1.00  0.00
ATOM    876  C13 DMP    38      32.280  28.360  54.920  1.00  0.00
ATOM    877  C14 DMP    38      31.050  29.120  54.410  1.00  0.00
ATOM    878  C15 DMP    38      30.430  30.080  55.420  1.00  0.00
ATOM    879  C16 DMP    38      29.030  30.630  55.160  1.00  0.00
ATOM    880  C17 DMP    38      28.990  31.210  53.750  1.00  0.00
ATOM    881  C18 DMP    38      27.780  32.110  53.460  1.00  0.00
ATOM    882  C19 DMP    38      27.950  32.520  52.000  1.00  0.00
ATOM    883 0C11 DMP    38      26.630  33.050  51.440  1.00  0.00
ATOM    884 1C11 DMP    38      26.540  32.950  49.920  1.00  0.00
ATOM    885 2C11 DMP    38      25.330  33.840  49.620  1.00  0.00
ATOM    886 3C11 DMP    38      24.900  33.800  48.160  1.00  0.00
ATOM    887 4C11 DMP    38      23.780  34.800  47.880  1.00  0.00
ATOM    888  C33 DMP    39      22.010  28.470  26.170  1.00  0.00
ATOM    889  C34 DMP    39      20.180  26.950  25.780  1.00  0.00
ATOM    890  C35 DMP    39      21.510  27.600  23.930  1.00  0.00
ATOM    891  N   DMP    39      20.960  28.060  25.220  1.00  0.00
ATOM    892  C32 DMP    39      20.100  29.240  25.040  1.00  0.00
ATOM    893  C31 DMP    39      19.290  29.940  26.130  1.00  0.00
ATOM    894  O32 DMP    39      18.410  29.090  26.870  1.00  0.00
ATOM    895  P   DMP    39      17.320  29.990  27.650  1.00  0.00
ATOM    896  O33 DMP    39      16.860  31.140  26.850  1.00  0.00
ATOM    897  O34 DMP    39      16.250  29.160  28.250  1.00  0.00
ATOM    898  O31 DMP    39      18.130  30.550  28.930  1.00  0.00
ATOM    899  C3  DMP    39      18.430  29.510  29.860  1.00  0.00
ATOM    900  C2  DMP    39      18.400  30.030  31.300  1.00  0.00
ATOM    901  O21 DMP    39      18.560  28.920  32.180  1.00  0.00
ATOM    902  C21 DMP    39      19.600  28.900  33.020  1.00  0.00
ATOM    903  O22 DMP    39      20.610  29.600  32.940  1.00  0.00
ATOM    904  C22 DMP    39      19.380  27.790  33.970  1.00  0.00
ATOM    905  C23 DMP    39      19.640  28.050  35.460  1.00  0.00
ATOM    906  C24 DMP    39      18.530  28.890  36.100  1.00  0.00
ATOM    907  C25 DMP    39      17.110  28.320  36.090  1.00  0.00
ATOM    908  C26 DMP    39      16.850  27.330  37.230  1.00  0.00
ATOM    909  C27 DMP    39      15.350  27.040  37.410  1.00  0.00
ATOM    910  C28 DMP    39      15.160  26.280  38.720  1.00  0.00
ATOM    911  C29 DMP    39      13.800  26.540  39.370  1.00  0.00
ATOM    912 0C21 DMP    39      13.640  25.580  40.560  1.00  0.00
ATOM    913 1C21 DMP    39      12.340  25.980  41.260  1.00  0.00
ATOM    914 2C21 DMP    39      11.170  25.580  40.360  1.00  0.00
ATOM    915 3C21 DMP    39       9.810  25.920  40.980  1.00  0.00
ATOM    916 4C21 DMP    39       9.620  25.220  42.320  1.00  0.00
ATOM    917  C1  DMP    39      17.020  30.670  31.440  1.00  0.00
ATOM    918  O11 DMP    39      16.840  31.230  32.750  1.00  0.00
ATOM    919  C11 DMP    39      15.600  31.530  33.110  1.00  0.00
ATOM    920  O12 DMP    39      14.710  31.620  32.260  1.00  0.00
ATOM    921  C12 DMP    39      15.690  32.120  34.470  1.00  0.00
ATOM    922  C13 DMP    39      14.500  31.710  35.350  1.00  0.00
ATOM    923  C14 DMP    39      14.760  32.300  36.730  1.00  0.00
ATOM    924  C15 DMP    39      15.960  31.780  37.520  1.00  0.00
ATOM    925  C16 DMP    39      16.290  32.420  38.870  1.00  0.00
ATOM    926  C17 DMP    39      16.730  31.350  39.870  1.00  0.00
ATOM    927  C18 DMP    39      18.160  30.960  39.470  1.00  0.00
ATOM    928  C19 DMP    39      19.160  32.050  39.890  1.00  0.00
ATOM    929 0C11 DMP    39      19.140  32.200  41.410  1.00  0.00
ATOM    930 1C11 DMP    39      20.140  33.130  42.100  1.00  0.00
ATOM    931 2C11 DMP    39      19.770  34.580  41.770  1.00  0.00
ATOM    932 3C11 DMP    39      20.720  35.410  42.650  1.00  0.00
ATOM    933 4C11 DMP    39      20.260  36.850  42.420  1.00  0.00
ATOM    934  C33 DMP    40       3.260  26.530  28.700  1.00  0.00
ATOM    935  C34 DMP    40       5.190  27.070  30.150  1.00  0.00
ATOM    936  C35 DMP    40       3.000  27.970  30.560  1.00  0.00
ATOM    937  N   DMP    40       3.950  27.540  29.510  1.00  0.00
ATOM    938  C32 DMP    40       4.190  28.690  28.630  1.00  0.00
ATOM    939  C31 DMP    40       5.240  28.630  27.520  1.00  0.00
ATOM    940  O32 DMP    40       5.170  27.690  26.450  1.00  0.00
ATOM    941  P   DMP    40       6.320  28.010  25.370  1.00  0.00
ATOM    942  O33 DMP    40       6.370  27.040  24.250  1.00  0.00
ATOM    943  O34 DMP    40       6.190  29.430  24.960  1.00  0.00
ATOM    944  O31 DMP    40       7.680  27.940  26.240  1.00  0.00
ATOM    945  C3  DMP    40       7.940  26.600  26.670  1.00  0.00
ATOM    946  C2  DMP    40       9.310  26.610  27.350  1.00  0.00
ATOM    947  O21 DMP    40       9.700  25.340  27.860  1.00  0.00
ATOM    948  C21 DMP    40      10.970  24.970  27.720  1.00  0.00
ATOM    949  O22 DMP    40      11.630  25.570  26.870  1.00  0.00
ATOM    950  C22 DMP    40      11.410  23.740  28.430  1.00  0.00
ATOM    951  C23 DMP    40      12.490  23.970  29.490  1.00  0.00
ATOM    952  C24 DMP    40      12.830  22.630  30.150  1.00  0.00
ATOM    953  C25 DMP    40      11.730  22.030  31.030  1.00  0.00
ATOM    954  C26 DMP    40      12.150  20.590  31.320  1.00  0.00
ATOM    955  C27 DMP    40      11.160  20.050  32.360  1.00  0.00
ATOM    956  C28 DMP    40      11.690  18.690  32.830  1.00  0.00
ATOM    957  C29 DMP    40      10.990  18.240  34.120  1.00  0.00
ATOM    958 0C21 DMP    40      11.710  18.760  35.370  1.00  0.00
ATOM    959 1C21 DMP    40      11.120  18.180  36.660  1.00  0.00
ATOM    960 2C21 DMP    40      11.760  18.630  37.980  1.00  0.00
ATOM    961 3C21 DMP    40      10.900  18.380  39.220  1.00  0.00
ATOM    962 4C21 DMP    40      11.650  18.780  40.490  1.00  0.00
ATOM    963  C1  DMP    40       9.420  27.740  28.370  1.00  0.00
ATOM    964  O11 DMP    40       8.440  28.010  29.380  1.00  0.00
ATOM    965  C11 DMP    40       8.680  29.130  30.060  1.00  0.00
ATOM    966  O12 DMP    40       9.600  29.900  29.790  1.00  0.00
ATOM    967  C12 DMP    40       7.730  29.400  31.170  1.00  0.00
ATOM    968  C13 DMP    40       8.500  29.740  32.460  1.00  0.00
ATOM    969  C14 DMP    40       7.450  30.150  33.490  1.00  0.00
ATOM    970  C15 DMP    40       8.050  30.620  34.810  1.00  0.00
ATOM    971  C16 DMP    40       7.130  31.420  35.730  1.00  0.00
ATOM    972  C17 DMP    40       7.800  31.640  37.090  1.00  0.00
ATOM    973  C18 DMP    40       7.080  32.620  38.020  1.00  0.00
ATOM    974  C19 DMP    40       8.110  32.880  39.110  1.00  0.00
ATOM    975 0C11 DMP    40       7.490  33.370  40.420  1.00  0.00
ATOM    976 1C11 DMP    40       8.690  33.740  41.290  1.00  0.00
ATOM    977 2C11 DMP    40       8.450  34.250  42.710  1.00  0.00
ATOM    978 3C11 DMP    40       7.910  33.200  43.680  1.00  0.00
ATOM    979 4C11 DMP    40       7.960  33.690  45.130  1.00  0.00
ATOM    980  C33 DMP    41      52.660  13.130  34.240  1.00  0.00
ATOM    981  C34 DMP    41      51.660  11.310  35.200  1.00  0.00
ATOM    982  C35 DMP    41      52.750  10.920  33.140  1.00  0.00
ATOM    983  N   DMP    41      51.940  11.900  33.880  1.00  0.00
ATOM    984  C32 DMP    41      50.700  12.130  33.120  1.00  0.00
ATOM    985  C31 DMP    41      49.660  11.010  33.090  1.00  0.00
ATOM    986  O32 DMP    41      49.990   9.830  32.350  1.00  0.00
ATOM    987  P   DMP    41      48.910   8.680  32.680  1.00  0.00
ATOM    988  O33 DMP    41      47.570   9.270  32.450  1.00  0.00
ATOM    989  O34 DMP    41      49.170   7.410  31.950  1.00  0.00
ATOM    990  O31 DMP    41      49.110   8.310  34.230  1.00  0.00
ATOM    991  C3  DMP    41      50.010   7.200  34.300  1.00  0.00
ATOM    992  C2  DMP    41      50.410   6.490  35.590  1.00  0.00
ATOM    993  O21 DMP    41      51.300   5.400  35.360  1.00  0.00
ATOM    994  C21 DMP    41      52.600   5.610  35.220  1.00  0.00
ATOM    995  O22 DMP    41      53.130   6.630  35.650  1.00  0.00
ATOM    996  C22 DMP    41      53.220   4.290  34.990  1.00  0.00
ATOM    997  C23 DMP    41      54.350   3.760  35.870  1.00  0.00
ATOM    998  C24 DMP    41      53.880   3.720  37.320  1.00  0.00
ATOM    999  C25 DMP    41      54.860   2.920  38.190  1.00  0.00
ATOM   1000  C26 DMP    41      54.440   3.300  39.610  1.00  0.00
ATOM   1001  C27 DMP    41      55.460   2.840  40.650  1.00  0.00
ATOM   1002  C28 DMP    41      54.820   2.990  42.040  1.00  0.00
ATOM   1003  C29 DMP    41      55.720   2.440  43.140  1.00  0.00
ATOM   1004 0C21 DMP    41      54.930   2.200  44.430  1.00  0.00
ATOM   1005 1C21 DMP    41      54.500   3.530  45.040  1.00  0.00
ATOM   1006 2C21 DMP    41      53.990   3.330  46.470  1.00  0.00
ATOM   1007 3C21 DMP    41      52.730   2.470  46.580  1.00  0.00
ATOM   1008 4C21 DMP    41      52.180   2.700  47.990  1.00  0.00
ATOM   1009  C1  DMP    41      49.100   6.080  36.270  1.00  0.00
ATOM   1010  O11 DMP    41      48.630   7.050  37.210  1.00  0.00
ATOM   1011  C11 DMP    41      47.390   6.870  37.670  1.00  0.00
ATOM   1012  O12 DMP    41      46.510   6.340  37.000  1.00  0.00
ATOM   1013  C12 DMP    41      47.000   7.860  38.700  1.00  0.00
ATOM   1014  C13 DMP    41      45.820   7.380  39.550  1.00  0.00
ATOM   1015  C14 DMP    41      45.420   8.480  40.540  1.00  0.00
ATOM   1016  C15 DMP    41      44.560   7.820  41.620  1.00  0.00
ATOM   1017  C16 DMP    41      43.100   7.500  41.280  1.00  0.00
ATOM   1018  C17 DMP    41      42.200   6.980  42.400  1.00  0.00
ATOM   1019  C18 DMP    41      41.260   5.850  41.990  1.00  0.00
ATOM   1020  C19 DMP    41      40.370   5.570  43.200  1.00  0.00
ATOM   1021 0C11 DMP    41      39.550   4.280  43.060  1.00  0.00
ATOM   1022 1C11 DMP    41      38.670   4.030  44.290  1.00  0.00
ATOM   1023 2C11 DMP    41      37.660   5.160  44.470  1.00  0.00
ATOM   1024 3C11 DMP    41      36.860   5.020  45.760  1.00  0.00
ATOM   1025 4C11 DMP    41      36.330   6.350  46.320  1.00  0.00
ATOM   1026  C33 DMP    42      11.930  31.650  25.630  1.00  0.00
ATOM   1027  C34 DMP    42       9.890  32.150  24.380  1.00  0.00
ATOM   1028  C35 DMP    42      10.450  33.410  26.300  1.00  0.00
ATOM   1029  N   DMP    42      10.520  32.060  25.710  1.00  0.00
ATOM   1030  C32 DMP    42       9.830  31.030  26.510  1.00  0.00
ATOM   1031  C31 DMP    42       8.330  31.160  26.790  1.00  0.00
ATOM   1032  O32 DMP    42       7.950  32.290  27.580  1.00  0.00
ATOM   1033  P   DMP    42       6.450  32.100  28.110  1.00  0.00
ATOM   1034  O33 DMP    42       5.640  32.240  26.880  1.00  0.00
ATOM   1035  O34 DMP    42       6.480  30.930  29.020  1.00  0.00
ATOM   1036  O31 DMP    42       6.270  33.410  29.020  1.00  0.00
ATOM   1037  C3  DMP    42       7.050  33.300  30.210  1.00  0.00
ATOM   1038  C2  DMP    42       8.020  34.430  30.540  1.00  0.00
ATOM   1039  O21 DMP    42       9.120  33.830  31.240  1.00  0.00
ATOM   1040  C21 DMP    42       9.940  34.450  32.090  1.00  0.00
ATOM   1041  O22 DMP    42      10.210  35.630  31.870  1.00  0.00
ATOM   1042  C22 DMP    42      10.620  33.480  32.980  1.00  0.00
ATOM   1043  C23 DMP    42      10.970  34.070  34.340  1.00  0.00
ATOM   1044  C24 DMP    42       9.650  34.420  35.040  1.00  0.00
ATOM   1045  C25 DMP    42       9.820  34.870  36.490  1.00  0.00
ATOM   1046  C26 DMP    42      10.780  36.050  36.690  1.00  0.00
ATOM   1047  C27 DMP    42      11.010  36.360  38.170  1.00  0.00
ATOM   1048  C28 DMP    42      12.020  37.490  38.410  1.00  0.00
ATOM   1049  C29 DMP    42      13.460  37.030  38.190  1.00  0.00
ATOM   1050 0C21 DMP    42      13.810  35.930  39.200  1.00  0.00
ATOM   1051 1C21 DMP    42      13.640  36.420  40.640  1.00  0.00
ATOM   1052 2C21 DMP    42      13.880  35.270  41.610  1.00  0.00
ATOM   1053 3C21 DMP    42      15.380  35.350  41.850  1.00  0.00
ATOM   1054 4C21 DMP    42      15.700  34.220  42.830  1.00  0.00
ATOM   1055  C1  DMP    42       7.200  35.510  31.240  1.00  0.00
ATOM   1056  O11 DMP    42       6.500  35.110  32.420  1.00  0.00
ATOM   1057  C11 DMP    42       6.060  35.990  33.320  1.00  0.00
ATOM   1058  O12 DMP    42       6.400  37.160  33.480  1.00  0.00
ATOM   1059  C12 DMP    42       5.160  35.390  34.320  1.00  0.00
ATOM   1060  C13 DMP    42       3.720  35.510  33.810  1.00  0.00
ATOM   1061  C14 DMP    42       2.680  34.670  34.550  1.00  0.00
ATOM   1062  C15 DMP    42       2.690  35.140  36.010  1.00  0.00
ATOM   1063  C16 DMP    42       1.680  34.360  36.860  1.00  0.00
ATOM   1064  C17 DMP    42       2.070  32.900  37.110  1.00  0.00
ATOM   1065  C18 DMP    42       1.120  32.040  37.950  1.00  0.00
ATOM   1066  C19 DMP    42       1.330  32.420  39.410  1.00  0.00
ATOM   1067 0C11 DMP    42       0.900  31.320  40.380  1.00  0.00
ATOM   1068 1C11 DMP    42       0.660  31.910  41.770  1.00  0.00
ATOM   1069 2C11 DMP    42       0.400  30.740  42.720  1.00  0.00
ATOM   1070 3C11 DMP    42       0.250  31.210  44.170  1.00  0.00
ATOM   1071 4C11 DMP    42       0.160  30.120  45.240  1.00  0.00
ATOM   1072  C33 DMP    43      25.050  44.650  33.050  1.00  0.00
ATOM   1073  C34 DMP    43      23.890  42.640  33.840  1.00  0.00
ATOM   1074  C35 DMP    43      25.910  42.560  32.590  1.00  0.00
ATOM   1075  N   DMP    43      24.630  43.270  32.730  1.00  0.00
ATOM   1076  C32 DMP    43      23.990  43.290  31.410  1.00  0.00
ATOM   1077  C31 DMP    43      23.440  42.080  30.660  1.00  0.00
ATOM   1078  O32 DMP    43      22.660  41.260  31.540  1.00  0.00
ATOM   1079  P   DMP    43      22.160  40.000  30.660  1.00  0.00
ATOM   1080  O33 DMP    43      21.240  40.630  29.680  1.00  0.00
ATOM   1081  O34 DMP    43      23.370  39.290  30.210  1.00  0.00
ATOM   1082  O31 DMP    43      21.430  39.100  31.780  1.00  0.00
ATOM   1083  C3  DMP    43      20.370  39.860  32.370  1.00  0.00
ATOM   1084  C2  DMP    43      19.590  39.030  33.400  1.00  0.00
ATOM   1085  O21 DMP    43      18.610  39.840  34.060  1.00  0.00
ATOM   1086  C21 DMP    43      17.710  39.230  34.830  1.00  0.00
ATOM   1087  O22 DMP    43      17.230  38.120  34.610  1.00  0.00
ATOM   1088  C22 DMP    43      17.120  40.240  35.750  1.00  0.00
ATOM   1089  C23 DMP    43      15.640  39.940  35.970  1.00  0.00
ATOM   1090  C24 DMP    43      15.050  41.190  36.630  1.00  0.00
ATOM   1091  C25 DMP    43      13.810  40.810  37.450  1.00  0.00
ATOM   1092  C26 DMP    43      13.540  41.750  38.620  1.00  0.00
ATOM   1093  C27 DMP    43      12.170  41.580  39.290  1.00  0.00
ATOM   1094  C28 DMP    43      11.840  42.640  40.340  1.00  0.00
ATOM   1095  C29 DMP    43      10.410  42.510  40.850  1.00  0.00
ATOM   1096 0C21 DMP    43       9.430  43.180  39.880  1.00  0.00
ATOM   1097 1C21 DMP    43       8.010  43.100  40.430  1.00  0.00
ATOM   1098 2C21 DMP    43       7.330  41.730  40.570  1.00  0.00
ATOM   1099 3C21 DMP    43       5.960  41.820  41.250  1.00  0.00
ATOM   1100 4C21 DMP    43       5.340  40.450  41.530  1.00  0.00
ATOM   1101  C1  DMP    43      20.610  38.360  34.320  1.00  0.00
ATOM   1102  O11 DMP    43      21.520  39.150  35.090  1.00  0.00
ATOM   1103  C11 DMP    43      22.390  38.480  35.840  1.00  0.00
ATOM   1104  O12 DMP    43      22.770  37.350  35.500  1.00  0.00
ATOM   1105  C12 DMP    43      23.030  39.340  36.860  1.00  0.00
ATOM   1106  C13 DMP    43      22.510  39.080  38.270  1.00  0.00
ATOM   1107  C14 DMP    43      23.360  39.670  39.400  1.00  0.00
ATOM   1108  C15 DMP    43      22.960  39.030  40.730  1.00  0.00
ATOM   1109  C16 DMP    43      23.970  39.350  41.830  1.00  0.00
ATOM   1110  C17 DMP    43      23.930  38.320  42.950  1.00  0.00
ATOM   1111  C18 DMP    43      24.980  38.460  44.060  1.00  0.00
ATOM   1112  C19 DMP    43      26.360  38.300  43.420  1.00  0.00
ATOM   1113 0C11 DMP    43      27.450  38.560  44.470  1.00  0.00
ATOM   1114 1C11 DMP    43      27.620  37.280  45.290  1.00  0.00
ATOM   1115 2C11 DMP    43      28.610  37.460  46.450  1.00  0.00
ATOM   1116 3C11 DMP    43      28.330  36.310  47.430  1.00  0.00
ATOM   1117 4C11 DMP    43      29.290  36.210  48.610  1.00  0.00
ATOM   1118  C33 DMP    44      12.170  23.450  23.050  1.00  0.00
ATOM   1119  C34 DMP    44      10.770  24.720  21.510  1.00  0.00
ATOM   1120  C35 DMP    44      12.330  25.810  22.950  1.00  0.00
ATOM   1121  N   DMP    44      11.400  24.680  22.840  1.00  0.00
ATOM   1122  C32 DMP    44      10.410  25.100  23.850  1.00  0.00
ATOM   1123  C31 DMP    44       9.130  24.280  23.810  1.00  0.00
ATOM   1124  O32 DMP    44       9.250  22.880  23.530  1.00  0.00
ATOM   1125  P   DMP    44       7.790  22.200  23.500  1.00  0.00
ATOM   1126  O33 DMP    44       6.970  23.250  22.860  1.00  0.00
ATOM   1127  O34 DMP    44       8.020  20.930  22.780  1.00  0.00
ATOM   1128  O31 DMP    44       7.350  22.250  25.050  1.00  0.00
ATOM   1129  C3  DMP    44       7.670  21.030  25.720  1.00  0.00
ATOM   1130  C2  DMP    44       8.420  21.150  27.050  1.00  0.00
ATOM   1131  O21 DMP    44       8.480  19.890  27.720  1.00  0.00
ATOM   1132  C21 DMP    44       9.700  19.380  27.880  1.00  0.00
ATOM   1133  O22 DMP    44      10.680  19.710  27.230  1.00  0.00
ATOM   1134  C22 DMP    44       9.700  18.340  28.940  1.00  0.00
ATOM   1135  C23 DMP    44      10.470  17.070  28.570  1.00  0.00
ATOM   1136  C24 DMP    44      10.060  15.810  29.340  1.00  0.00
ATOM   1137  C25 DMP    44       8.570  15.460  29.360  1.00  0.00
ATOM   1138  C26 DMP    44       8.120  14.250  30.180  1.00  0.00
ATOM   1139  C27 DMP    44       8.550  14.450  31.630  1.00  0.00
ATOM   1140  C28 DMP    44       7.630  15.280  32.530  1.00  0.00
ATOM   1141  C29 DMP    44       8.180  15.360  33.950  1.00  0.00
ATOM   1142 0C21 DMP    44       7.140  15.920  34.930  1.00  0.00
ATOM   1143 1C21 DMP    44       7.630  15.730  36.360  1.00  0.00
ATOM   1144 2C21 DMP    44       6.520  16.230  37.290  1.00  0.00
ATOM   1145 3C21 DMP    44       6.930  16.040  38.750  1.00  0.00
ATOM   1146 4C21 DMP    44       6.040  16.870  39.670  1.00  0.00
ATOM   1147  C1  DMP    44       7.600  22.250  27.740  1.00  0.00
ATOM   1148  O11 DMP    44       7.870  22.650  29.080  1.00  0.00
ATOM   1149  C11 DMP    44       7.060  23.600  29.540  1.00  0.00
ATOM   1150  O12 DMP    44       6.250  24.240  28.860  1.00  0.00
ATOM   1151  C12 DMP    44       7.240  23.830  30.990  1.00  0.00
ATOM   1152  C13 DMP    44       8.260  24.960  31.160  1.00  0.00
ATOM   1153  C14 DMP    44       8.730  25.030  32.610  1.00  0.00
ATOM   1154  C15 DMP    44       7.590  25.640  33.430  1.00  0.00
ATOM   1155  C16 DMP    44       8.050  25.890  34.870  1.00  0.00
ATOM   1156  C17 DMP    44       6.970  26.760  35.500  1.00  0.00
ATOM   1157  C18 DMP    44       7.070  26.880  37.020  1.00  0.00
ATOM   1158  C19 DMP    44       6.120  27.910  37.650  1.00  0.00
ATOM   1159 0C11 DMP    44       6.790  28.120  39.010  1.00  0.00
ATOM   1160 1C11 DMP    44       5.830  28.940  39.880  1.00  0.00
ATOM   1161 2C11 DMP    44       6.340  28.970  41.320  1.00  0.00
ATOM   1162 3C11 DMP    44       5.700  30.010  42.240  1.00  0.00
ATOM   1163 4C11 DMP    44       4.190  29.800  42.350  1.00  0.00
ATOM   1164  C33 DMP    45       3.510  31.870  64.570  1.00  0.00
ATOM   1165  C34 DMP    45       2.320  30.290  63.200  1.00  0.00
ATOM   1166  C35 DMP    45       2.230  30.180  65.560  1.00  0.00
ATOM   1167  N   DMP    45       3.110  30.460  64.430  1.00  0.00
ATOM   1168  C32 DMP    45       4.190  29.470  64.530  1.00  0.00
ATOM   1169  C31 DMP    45       5.430  29.450  63.640  1.00  0.00
ATOM   1170  O32 DMP    45       6.270  30.600  63.760  1.00  0.00
ATOM   1171  P   DMP    45       7.290  30.920  62.550  1.00  0.00
ATOM   1172  O33 DMP    45       8.020  32.070  63.140  1.00  0.00
ATOM   1173  O34 DMP    45       7.940  29.610  62.370  1.00  0.00
ATOM   1174  O31 DMP    45       6.170  31.290  61.450  1.00  0.00
ATOM   1175  C3  DMP    45       5.750  32.660  61.460  1.00  0.00
ATOM   1176  C2  DMP    45       4.750  33.180  60.430  1.00  0.00
ATOM   1177  O21 DMP    45       3.370  33.130  60.790  1.00  0.00
ATOM   1178  C21 DMP    45       2.810  34.240  61.260  1.00  0.00
ATOM   1179  O22 DMP    45       3.500  35.200  61.600  1.00  0.00
ATOM   1180  C22 DMP    45       1.360  34.000  61.350  1.00  0.00
ATOM   1181  C23 DMP    45       0.650  35.330  61.050  1.00  0.00
ATOM   1182  C24 DMP    45      -0.840  35.060  61.240  1.00  0.00
ATOM   1183  C25 DMP    45      -1.630  36.210  60.610  1.00  0.00
ATOM   1184  C26 DMP    45      -1.680  36.230  59.090  1.00  0.00
ATOM   1185  C27 DMP    45      -1.740  37.630  58.470  1.00  0.00
ATOM   1186  C28 DMP    45      -3.210  38.060  58.400  1.00  0.00
ATOM   1187  C29 DMP    45      -3.270  39.340  57.570  1.00  0.00
ATOM   1188 0C21 DMP    45      -3.220  39.010  56.080  1.00  0.00
ATOM   1189 1C21 DMP    45      -4.600  38.500  55.640  1.00  0.00
ATOM   1190 2C21 DMP    45      -4.690  37.950  54.220  1.00  0.00
ATOM   1191 3C21 DMP    45      -6.100  37.560  53.770  1.00  0.00
ATOM   1192 4C21 DMP    45      -6.320  36.090  54.130  1.00  0.00
ATOM   1193  C1  DMP    45       5.070  32.450  59.120  1.00  0.00
ATOM   1194  O11 DMP    45       6.310  32.680  58.430  1.00  0.00
ATOM   1195  C11 DMP    45       6.430  33.890  57.910  1.00  0.00
ATOM   1196  O12 DMP    45       5.490  34.680  57.770  1.00  0.00
ATOM   1197  C12 DMP    45       7.790  34.090  57.360  1.00  0.00
ATOM   1198  C13 DMP    45       7.620  33.670  55.900  1.00  0.00
ATOM   1199  C14 DMP    45       8.930  33.780  55.110  1.00  0.00
ATOM   1200  C15 DMP    45       8.680  33.140  53.740  1.00  0.00
ATOM   1201  C16 DMP    45       9.590  33.820  52.710  1.00  0.00
ATOM   1202  C17 DMP    45       9.530  33.020  51.410  1.00  0.00
ATOM   1203  C18 DMP    45       8.860  33.760  50.250  1.00  0.00
ATOM   1204  C19 DMP    45       8.670  32.880  49.010  1.00  0.00
ATOM   1205 0C11 DMP    45       7.510  31.920  49.250  1.00  0.00
ATOM   1206 1C11 DMP    45       7.170  30.930  48.140  1.00  0.00
ATOM   1207 2C11 DMP    45       6.030  30.040  48.640  1.00  0.00
ATOM   1208 3C11 DMP    45       5.880  28.900  47.640  1.00  0.00
ATOM   1209 4C11 DMP    45       4.740  27.970  48.080  1.00  0.00
ATOM   1210  C33 DMP    46      32.020  32.720  65.390  1.00  0.00
ATOM   1211  C34 DMP    46      33.550  33.400  67.030  1.00  0.00
ATOM   1212  C35 DMP    46      31.420  34.200  67.210  1.00  0.00
ATOM   1213  N   DMP    46      32.440  33.870  66.190  1.00  0.00
ATOM   1214  C32 DMP    46      32.960  35.030  65.450  1.00  0.00
ATOM   1215  C31 DMP    46      31.960  35.960  64.770  1.00  0.00
ATOM   1216  O32 DMP    46      31.300  35.500  63.580  1.00  0.00
ATOM   1217  P   DMP    46      30.850  36.720  62.640  1.00  0.00
ATOM   1218  O33 DMP    46      29.720  36.410  61.740  1.00  0.00
ATOM   1219  O34 DMP    46      30.850  37.890  63.550  1.00  0.00
ATOM   1220  O31 DMP    46      32.110  36.860  61.640  1.00  0.00
ATOM   1221  C3  DMP    46      32.560  35.650  61.030  1.00  0.00
ATOM   1222  C2  DMP    46      33.240  35.830  59.670  1.00  0.00
ATOM   1223  O21 DMP    46      33.860  34.620  59.220  1.00  0.00
ATOM   1224  C21 DMP    46      33.320  34.200  58.080  1.00  0.00
ATOM   1225  O22 DMP    46      32.530  34.920  57.470  1.00  0.00
ATOM   1226  C22 DMP    46      34.130  33.090  57.530  1.00  0.00
ATOM   1227  C23 DMP    46      34.360  33.160  56.020  1.00  0.00
ATOM   1228  C24 DMP    46      33.150  32.990  55.110  1.00  0.00
ATOM   1229  C25 DMP    46      33.780  33.140  53.720  1.00  0.00
ATOM   1230  C26 DMP    46      32.710  33.140  52.630  1.00  0.00
ATOM   1231  C27 DMP    46      33.420  33.030  51.280  1.00  0.00
ATOM   1232  C28 DMP    46      32.440  33.300  50.130  1.00  0.00
ATOM   1233  C29 DMP    46      33.190  33.810  48.890  1.00  0.00
ATOM   1234 0C21 DMP    46      32.410  33.450  47.630  1.00  0.00
ATOM   1235 1C21 DMP    46      33.070  34.060  46.390  1.00  0.00
ATOM   1236 2C21 DMP    46      32.680  33.330  45.100  1.00  0.00
ATOM   1237 3C21 DMP    46      31.210  33.160  44.750  1.00  0.00
ATOM   1238 4C21 DMP    46      30.520  34.470  44.340  1.00  0.00
ATOM   1239  C1  DMP    46      34.150  37.030  59.920  1.00  0.00
ATOM   1240  O11 DMP    46      34.640  37.630  58.720  1.00  0.00
ATOM   1241  C11 DMP    46      35.850  37.270  58.310  1.00  0.00
ATOM   1242  O12 DMP    46      36.490  36.340  58.810  1.00  0.00
ATOM   1243  C12 DMP    46      36.190  37.990  57.060  1.00  0.00
ATOM   1244  C13 DMP    46      36.340  37.120  55.810  1.00  0.00
ATOM   1245  C14 DMP    46      37.190  37.850  54.770  1.00  0.00
ATOM   1246  C15 DMP    46      37.480  36.940  53.570  1.00  0.00
ATOM   1247  C16 DMP    46      36.240  36.730  52.690  1.00  0.00
ATOM   1248  C17 DMP    46      36.420  35.620  51.640  1.00  0.00
ATOM   1249  C18 DMP    46      37.570  35.850  50.660  1.00  0.00
ATOM   1250  C19 DMP    46      37.330  34.970  49.430  1.00  0.00
ATOM   1251 0C11 DMP    46      38.600  34.920  48.590  1.00  0.00
ATOM   1252 1C11 DMP    46      38.400  33.980  47.410  1.00  0.00
ATOM   1253 2C11 DMP    46      39.700  33.930  46.600  1.00  0.00
ATOM   1254 3C11 DMP    46      39.640  32.930  45.450  1.00  0.00
ATOM   1255 4C11 DMP    46      40.900  33.150  44.610  1.00  0.00
ATOM   1256  C33 DMP    47      36.100  57.860  61.360  1.00  0.00
ATOM   1257  C34 DMP    47      35.390  55.690  60.630  1.00  0.00
ATOM   1258  C35 DMP    47      34.700  57.710  59.510  1.00  0.00
ATOM   1259  N   DMP    47      34.980  57.090  60.820  1.00  0.00
ATOM   1260  C32 DMP    47      33.810  57.020  61.710  1.00  0.00
ATOM   1261  C31 DMP    47      33.050  58.290  62.110  1.00  0.00
ATOM   1262  O32 DMP    47      32.350  58.790  60.970  1.00  0.00
ATOM   1263  P   DMP    47      31.590  60.190  61.210  1.00  0.00
ATOM   1264  O33 DMP    47      30.240  60.160  60.610  1.00  0.00
ATOM   1265  O34 DMP    47      31.700  60.480  62.660  1.00  0.00
ATOM   1266  O31 DMP    47      32.730  60.960  60.380  1.00  0.00
ATOM   1267  C3  DMP    47      32.380  60.950  59.000  1.00  0.00
ATOM   1268  C2  DMP    47      33.300  61.900  58.230  1.00  0.00
ATOM   1269  O21 DMP    47      32.950  61.950  56.840  1.00  0.00
ATOM   1270  C21 DMP    47      32.010  62.850  56.540  1.00  0.00
ATOM   1271  O22 DMP    47      31.550  63.640  57.360  1.00  0.00
ATOM   1272  C22 DMP    47      31.600  62.830  55.120  1.00  0.00
ATOM   1273  C23 DMP    47      31.610  64.220  54.470  1.00  0.00
ATOM   1274  C24 DMP    47      32.960  64.920  54.620  1.00  0.00
ATOM   1275  C25 DMP    47      34.290  64.300  54.180  1.00  0.00
ATOM   1276  C26 DMP    47      35.510  65.230  54.230  1.00  0.00
ATOM   1277  C27 DMP    47      36.630  64.550  53.440  1.00  0.00
ATOM   1278  C28 DMP    47      36.380  64.840  51.960  1.00  0.00
ATOM   1279  C29 DMP    47      37.490  64.050  51.260  1.00  0.00
ATOM   1280 0C21 DMP    47      37.590  64.370  49.770  1.00  0.00
ATOM   1281 1C21 DMP    47      38.000  63.150  48.940  1.00  0.00
ATOM   1282 2C21 DMP    47      38.550  63.440  47.550  1.00  0.00
ATOM   1283 3C21 DMP    47      38.350  62.210  46.660  1.00  0.00
ATOM   1284 4C21 DMP    47      38.790  62.590  45.250  1.00  0.00
ATOM   1285  C1  DMP    47      34.750  61.430  58.420  1.00  0.00
ATOM   1286  O11 DMP    47      35.250  60.340  57.640  1.00  0.00
ATOM   1287  C11 DMP    47      36.520  60.000  57.820  1.00  0.00
ATOM   1288  O12 DMP    47      36.930  59.990  58.980  1.00  0.00
ATOM   1289  C12 DMP    47      36.870  59.080  56.720  1.00  0.00
ATOM   1290  C13 DMP    47      37.020  59.810  55.390  1.00  0.00
ATOM   1291  C14 DMP    47      37.790  59.010  54.340  1.00  0.00
ATOM   1292  C15 DMP    47      38.150  59.790  53.070  1.00  0.00
ATOM   1293  C16 DMP    47      38.990  58.930  52.120  1.00  0.00
ATOM   1294  C17 DMP    47      39.120  59.570  50.740  1.00  0.00
ATOM   1295  C18 DMP    47      40.390  58.960  50.120  1.00  0.00
ATOM   1296  C19 DMP    47      40.360  58.950  48.590  1.00  0.00
ATOM   1297 0C11 DMP    47      39.310  58.050  47.940  1.00  0.00
ATOM   1298 1C11 DMP    47      39.350  57.980  46.410  1.00  0.00
ATOM   1299 2C11 DMP    47      40.670  57.610  45.740  1.00  0.00
ATOM   1300 3C11 DMP    47      40.430  57.400  44.250  1.00  0.00
ATOM   1301 4C11 DMP    47      41.780  57.030  43.630  1.00  0.00
ATOM   1302  C33 DMP    48      17.290  31.290  60.140  1.00  0.00
ATOM   1303  C34 DMP    48      16.570  31.680  57.890  1.00  0.00
ATOM   1304  C35 DMP    48      16.610  33.420  59.360  1.00  0.00
ATOM   1305  N   DMP    48      16.300  31.990  59.300  1.00  0.00
ATOM   1306  C32 DMP    48      14.920  31.680  59.710  1.00  0.00
ATOM   1307  C31 DMP    48      14.460  30.230  59.570  1.00  0.00
ATOM   1308  O32 DMP    48      15.160  29.150  60.200  1.00  0.00
ATOM   1309  P   DMP    48      15.090  27.830  59.300  1.00  0.00
ATOM   1310  O33 DMP    48      15.330  26.700  60.220  1.00  0.00
ATOM   1311  O34 DMP    48      13.900  27.890  58.410  1.00  0.00
ATOM   1312  O31 DMP    48      16.450  28.160  58.500  1.00  0.00
ATOM   1313  C3  DMP    48      16.310  27.830  57.120  1.00  0.00
ATOM   1314  C2  DMP    48      17.610  28.150  56.380  1.00  0.00
ATOM   1315  O21 DMP    48      17.450  28.780  55.110  1.00  0.00
ATOM   1316  C21 DMP    48      18.110  29.880  54.770  1.00  0.00
ATOM   1317  O22 DMP    48      18.840  30.410  55.610  1.00  0.00
ATOM   1318  C22 DMP    48      17.790  30.480  53.460  1.00  0.00
ATOM   1319  C23 DMP    48      16.550  31.370  53.360  1.00  0.00
ATOM   1320  C24 DMP    48      15.200  30.700  53.640  1.00  0.00
ATOM   1321  C25 DMP    48      14.840  29.650  52.590  1.00  0.00
ATOM   1322  C26 DMP    48      14.370  30.210  51.240  1.00  0.00
ATOM   1323  C27 DMP    48      13.800  29.150  50.310  1.00  0.00
ATOM   1324  C28 DMP    48      13.560  29.550  48.850  1.00  0.00
ATOM   1325  C29 DMP    48      14.820  30.070  48.140  1.00  0.00
ATOM   1326 0C21 DMP    48      14.600  29.930  46.640  1.00  0.00
ATOM   1327 1C21 DMP    48      15.800  30.490  45.880  1.00  0.00
ATOM   1328 2C21 DMP    48      15.650  30.410  44.360  1.00  0.00
ATOM   1329 3C21 DMP    48      15.890  28.960  43.940  1.00  0.00
ATOM   1330 4C21 DMP    48      15.770  28.820  42.420  1.00  0.00
ATOM   1331  C1  DMP    48      18.590  26.970  56.350  1.00  0.00
ATOM   1332  O11 DMP    48      17.930  25.740  56.040  1.00  0.00
ATOM   1333  C11 DMP    48      18.790  24.730  55.920  1.00  0.00
ATOM   1334  O12 DMP    48      19.990  24.880  56.180  1.00  0.00
ATOM   1335  C12 DMP    48      18.210  23.500  55.350  1.00  0.00
ATOM   1336  C13 DMP    48      18.590  23.420  53.870  1.00  0.00
ATOM   1337  C14 DMP    48      18.150  22.030  53.410  1.00  0.00
ATOM   1338  C15 DMP    48      18.640  21.710  52.000  1.00  0.00
ATOM   1339  C16 DMP    48      17.890  22.560  50.980  1.00  0.00
ATOM   1340  C17 DMP    48      18.250  22.150  49.550  1.00  0.00
ATOM   1341  C18 DMP    48      17.780  20.740  49.190  1.00  0.00
ATOM   1342  C19 DMP    48      17.650  20.400  47.710  1.00  0.00
ATOM   1343 0C11 DMP    48      19.070  20.040  47.260  1.00  0.00
ATOM   1344 1C11 DMP    48      18.970  19.450  45.850  1.00  0.00
ATOM   1345 2C11 DMP    48      20.270  19.300  45.070  1.00  0.00
ATOM   1346 3C11 DMP    48      20.960  17.940  45.210  1.00  0.00
ATOM   1347 4C11 DMP    48      22.310  18.000  44.500  1.00  0.00
ATOM   1348  C33 DMP    49      30.640  53.940  68.210  1.00  0.00
ATOM   1349  C34 DMP    49      28.640  54.910  67.460  1.00  0.00
ATOM   1350  C35 DMP    49      28.690  52.560  67.800  1.00  0.00
ATOM   1351  N   DMP    49      29.490  53.710  67.340  1.00  0.00
ATOM   1352  C32 DMP    49      29.950  53.600  65.940  1.00  0.00
ATOM   1353  C31 DMP    49      30.680  52.400  65.320  1.00  0.00
ATOM   1354  O32 DMP    49      29.900  51.210  65.190  1.00  0.00
ATOM   1355  P   DMP    49      30.720  49.930  64.660  1.00  0.00
ATOM   1356  O33 DMP    49      31.860  49.910  65.600  1.00  0.00
ATOM   1357  O34 DMP    49      29.500  49.090  64.660  1.00  0.00
ATOM   1358  O31 DMP    49      31.170  50.280  63.150  1.00  0.00
ATOM   1359  C3  DMP    49      30.610  49.330  62.240  1.00  0.00
ATOM   1360  C2  DMP    49      30.670  49.940  60.840  1.00  0.00
ATOM   1361  O21 DMP    49      30.140  49.120  59.790  1.00  0.00
ATOM   1362  C21 DMP    49      28.910  49.270  59.300  1.00  0.00
ATOM   1363  O22 DMP    49      28.130  50.020  59.890  1.00  0.00
ATOM   1364  C22 DMP    49      28.410  48.450  58.180  1.00  0.00
ATOM   1365  C23 DMP    49      29.480  48.300  57.100  1.00  0.00
ATOM   1366  C24 DMP    49      29.560  49.510  56.170  1.00  0.00
ATOM   1367  C25 DMP    49      31.030  49.600  55.720  1.00  0.00
ATOM   1368  C26 DMP    49      31.260  50.610  54.600  1.00  0.00
ATOM   1369  C27 DMP    49      32.560  50.620  53.790  1.00  0.00
ATOM   1370  C28 DMP    49      32.490  51.550  52.580  1.00  0.00
ATOM   1371  C29 DMP    49      33.890  51.850  52.040  1.00  0.00
ATOM   1372 0C21 DMP    49      33.600  52.820  50.890  1.00  0.00
ATOM   1373 1C21 DMP    49      32.760  54.080  51.130  1.00  0.00
ATOM   1374 2C21 DMP    49      32.580  54.880  49.840  1.00  0.00
ATOM   1375 3C21 DMP    49      31.570  56.020  49.980  1.00  0.00
ATOM   1376 4C21 DMP    49      31.220  56.570  48.600  1.00  0.00
ATOM   1377  C1  DMP    49      32.110  50.290  60.450  1.00  0.00
ATOM   1378  O11 DMP    49      32.310  50.840  59.140  1.00  0.00
ATOM   1379  C11 DMP    49      33.310  51.680  58.920  1.00  0.00
ATOM   1380  O12 DMP    49      34.240  51.680  59.720  1.00  0.00
ATOM   1381  C12 DMP    49      33.350  52.250  57.560  1.00  0.00
ATOM   1382  C13 DMP    49      34.010  53.630  57.500  1.00  0.00
ATOM   1383  C14 DMP    49      34.990  53.550  56.330  1.00  0.00
ATOM   1384  C15 DMP    49      35.500  54.920  55.890  1.00  0.00
ATOM   1385  C16 DMP    49      36.860  54.800  55.190  1.00  0.00
ATOM   1386  C17 DMP    49      36.610  54.400  53.740  1.00  0.00
ATOM   1387  C18 DMP    49      37.760  54.890  52.840  1.00  0.00
ATOM   1388  C19 DMP    49      37.620  54.310  51.430  1.00  0.00
ATOM   1389 0C11 DMP    49      36.820  55.130  50.420  1.00  0.00
ATOM   1390 1C11 DMP    49      36.790  54.420  49.070  1.00  0.00
ATOM   1391 2C11 DMP    49      36.060  55.290  48.050  1.00  0.00
ATOM   1392 3C11 DMP    49      35.480  54.420  46.930  1.00  0.00
ATOM   1393 4C11 DMP    49      34.470  55.100  46.010  1.00  0.00
ATOM   1394  C33 DMP    50      23.280  60.550  26.310  1.00  0.00
ATOM   1395  C34 DMP    50      24.830  58.950  26.940  1.00  0.00
ATOM   1396  C35 DMP    50      25.580  61.160  26.280  1.00  0.00
ATOM   1397  N   DMP    50      24.640  60.070  26.000  1.00  0.00
ATOM   1398  C32 DMP    50      24.780  59.770  24.570  1.00  0.00
ATOM   1399  C31 DMP    50      24.600  58.400  23.920  1.00  0.00
ATOM   1400  O32 DMP    50      23.320  57.760  23.990  1.00  0.00
ATOM   1401  P   DMP    50      23.370  56.420  23.100  1.00  0.00
ATOM   1402  O33 DMP    50      21.970  55.960  22.970  1.00  0.00
ATOM   1403  O34 DMP    50      24.220  56.780  21.950  1.00  0.00
ATOM   1404  O31 DMP    50      24.150  55.490  24.160  1.00  0.00
ATOM   1405  C3  DMP    50      23.170  54.970  25.060  1.00  0.00
ATOM   1406  C2  DMP    50      23.670  53.880  26.010  1.00  0.00
ATOM   1407  O21 DMP    50      22.640  53.390  26.880  1.00  0.00
ATOM   1408  C21 DMP    50      22.950  52.280  27.540  1.00  0.00
ATOM   1409  O22 DMP    50      23.970  51.610  27.400  1.00  0.00
ATOM   1410  C22 DMP    50      21.890  51.890  28.500  1.00  0.00
ATOM   1411  C23 DMP    50      22.170  52.380  29.920  1.00  0.00
ATOM   1412  C24 DMP    50      20.960  52.150  30.820  1.00  0.00
ATOM   1413  C25 DMP    50      21.160  52.690  32.240  1.00  0.00
ATOM   1414  C26 DMP    50      22.370  52.080  32.940  1.00  0.00
ATOM   1415  C27 DMP    50      22.800  52.830  34.200  1.00  0.00
ATOM   1416  C28 DMP    50      21.850  52.720  35.400  1.00  0.00
ATOM   1417  C29 DMP    50      22.630  53.040  36.670  1.00  0.00
ATOM   1418 0C21 DMP    50      21.650  53.230  37.830  1.00  0.00
ATOM   1419 1C21 DMP    50      22.470  53.230  39.120  1.00  0.00
ATOM   1420 2C21 DMP    50      21.380  53.430  40.170  1.00  0.00
ATOM   1421 3C21 DMP    50      21.770  53.490  41.650  1.00  0.00
ATOM   1422 4C21 DMP    50      20.650  53.740  42.650  1.00  0.00
ATOM   1423  C1  DMP    50      24.580  54.800  26.820  1.00  0.00
ATOM   1424  O11 DMP    50      25.460  54.240  27.800  1.00  0.00
ATOM   1425  C11 DMP    50      25.970  54.980  28.780  1.00  0.00
ATOM   1426  O12 DMP    50      25.610  56.150  28.890  1.00  0.00
ATOM   1427  C12 DMP    50      26.920  54.300  29.690  1.00  0.00
ATOM   1428  C13 DMP    50      26.180  53.210  30.460  1.00  0.00
ATOM   1429  C14 DMP    50      27.020  52.860  31.680  1.00  0.00
ATOM   1430  C15 DMP    50      26.310  51.660  32.320  1.00  0.00
ATOM   1431  C16 DMP    50      26.910  51.270  33.670  1.00  0.00
ATOM   1432  C17 DMP    50      26.540  52.300  34.740  1.00  0.00
ATOM   1433  C18 DMP    50      26.910  51.550  36.020  1.00  0.00
ATOM   1434  C19 DMP    50      27.040  52.500  37.220  1.00  0.00
ATOM   1435 0C11 DMP    50      27.710  51.900  38.450  1.00  0.00
ATOM   1436 1C11 DMP    50      27.420  52.570  39.790  1.00  0.00
ATOM   1437 2C11 DMP    50      27.880  52.030  41.140  1.00  0.00
ATOM   1438 3C11 DMP    50      27.580  52.930  42.340  1.00  0.00
ATOM   1439 4C11 DMP    50      26.050  52.880  42.480  1.00  0.00
ATOM   1440  C33 DMP    51       6.260   3.520  53.320  1.00  0.00
ATOM   1441  C34 DMP    51       6.510   5.610  52.600  1.00  0.00
ATOM   1442  C35 DMP    51       7.590   4.910  54.730  1.00  0.00
ATOM   1443  N   DMP    51       6.400   4.880  53.870  1.00  0.00
ATOM   1444  C32 DMP    51       5.260   5.370  54.650  1.00  0.00
ATOM   1445  C31 DMP    51       4.890   4.750  56.000  1.00  0.00
ATOM   1446  O32 DMP    51       4.610   3.350  55.920  1.00  0.00
ATOM   1447  P   DMP    51       3.700   2.710  57.090  1.00  0.00
ATOM   1448  O33 DMP    51       4.660   1.610  57.280  1.00  0.00
ATOM   1449  O34 DMP    51       3.230   3.670  58.110  1.00  0.00
ATOM   1450  O31 DMP    51       2.460   2.350  56.120  1.00  0.00
ATOM   1451  C3  DMP    51       2.680   1.060  55.540  1.00  0.00
ATOM   1452  C2  DMP    51       1.910   0.640  54.290  1.00  0.00
ATOM   1453  O21 DMP    51       2.180  -0.720  53.920  1.00  0.00
ATOM   1454  C21 DMP    51       1.580  -1.790  54.440  1.00  0.00
ATOM   1455  O22 DMP    51       0.700  -1.670  55.290  1.00  0.00
ATOM   1456  C22 DMP    51       2.060  -3.010  53.760  1.00  0.00
ATOM   1457  C23 DMP    51       1.290  -3.500  52.530  1.00  0.00
ATOM   1458  C24 DMP    51       1.920  -4.580  51.630  1.00  0.00
ATOM   1459  C25 DMP    51       1.450  -4.490  50.180  1.00  0.00
ATOM   1460  C26 DMP    51       1.990  -5.690  49.390  1.00  0.00
ATOM   1461  C27 DMP    51       1.760  -5.720  47.880  1.00  0.00
ATOM   1462  C28 DMP    51       2.980  -5.190  47.140  1.00  0.00
ATOM   1463  C29 DMP    51       2.600  -4.820  45.700  1.00  0.00
ATOM   1464 0C21 DMP    51       3.780  -4.270  44.900  1.00  0.00
ATOM   1465 1C21 DMP    51       4.640  -5.330  44.220  1.00  0.00
ATOM   1466 2C21 DMP    51       5.720  -4.780  43.290  1.00  0.00
ATOM   1467 3C21 DMP    51       6.320  -5.890  42.430  1.00  0.00
ATOM   1468 4C21 DMP    51       7.180  -6.920  43.170  1.00  0.00
ATOM   1469  C1  DMP    51       2.390   1.480  53.100  1.00  0.00
ATOM   1470  O11 DMP    51       1.950   2.840  53.110  1.00  0.00
ATOM   1471  C11 DMP    51       2.630   3.680  52.340  1.00  0.00
ATOM   1472  O12 DMP    51       3.740   3.350  51.920  1.00  0.00
ATOM   1473  C12 DMP    51       1.970   4.980  52.140  1.00  0.00
ATOM   1474  C13 DMP    51       1.820   5.160  50.630  1.00  0.00
ATOM   1475  C14 DMP    51       0.720   6.190  50.380  1.00  0.00
ATOM   1476  C15 DMP    51       1.100   6.990  49.130  1.00  0.00
ATOM   1477  C16 DMP    51       0.310   8.280  48.890  1.00  0.00
ATOM   1478  C17 DMP    51       0.860   9.060  47.690  1.00  0.00
ATOM   1479  C18 DMP    51       0.800   8.250  46.390  1.00  0.00
ATOM   1480  C19 DMP    51       1.450   9.140  45.330  1.00  0.00
ATOM   1481 0C11 DMP    51       0.810  10.520  45.220  1.00  0.00
ATOM   1482 1C11 DMP    51       1.210  11.250  43.930  1.00  0.00
ATOM   1483 2C11 DMP    51       0.090  12.090  43.310  1.00  0.00
ATOM   1484 3C11 DMP    51      -1.150  11.250  42.980  1.00  0.00
ATOM   1485 4C11 DMP    51      -2.280  12.150  42.480  1.00  0.00
ATOM   1486  C33 DMP    52      17.790  52.830  66.270  1.00  0.00
ATOM   1487  C34 DMP    52      17.180  51.480  64.430  1.00  0.00
ATOM   1488  C35 DMP    52      15.950  53.490  64.730  1.00  0.00
ATOM   1489  N   DMP    52      16.650  52.410  65.440  1.00  0.00
ATOM   1490  C32 DMP    52      15.630  51.800  66.310  1.00  0.00
ATOM   1491  C31 DMP    52      14.560  50.860  65.740  1.00  0.00
ATOM   1492  O32 DMP    52      13.830  51.400  64.640  1.00  0.00
ATOM   1493  P   DMP    52      12.590  50.450  64.220  1.00  0.00
ATOM   1494  O33 DMP    52      11.760  49.960  65.340  1.00  0.00
ATOM   1495  O34 DMP    52      11.910  51.220  63.150  1.00  0.00
ATOM   1496  O31 DMP    52      13.470  49.280  63.530  1.00  0.00
ATOM   1497  C3  DMP    52      14.050  49.540  62.250  1.00  0.00
ATOM   1498  C2  DMP    52      13.670  48.530  61.170  1.00  0.00
ATOM   1499  O21 DMP    52      14.690  48.500  60.160  1.00  0.00
ATOM   1500  C21 DMP    52      14.820  47.700  59.110  1.00  0.00
ATOM   1501  O22 DMP    52      14.390  46.550  59.060  1.00  0.00
ATOM   1502  C22 DMP    52      15.940  48.150  58.240  1.00  0.00
ATOM   1503  C23 DMP    52      15.770  47.790  56.760  1.00  0.00
ATOM   1504  C24 DMP    52      17.060  48.160  56.020  1.00  0.00
ATOM   1505  C25 DMP    52      16.770  47.570  54.630  1.00  0.00
ATOM   1506  C26 DMP    52      17.550  48.410  53.620  1.00  0.00
ATOM   1507  C27 DMP    52      17.330  47.910  52.190  1.00  0.00
ATOM   1508  C28 DMP    52      18.100  48.640  51.080  1.00  0.00
ATOM   1509  C29 DMP    52      17.600  48.420  49.660  1.00  0.00
ATOM   1510 0C21 DMP    52      18.510  49.030  48.590  1.00  0.00
ATOM   1511 1C21 DMP    52      18.570  50.550  48.650  1.00  0.00
ATOM   1512 2C21 DMP    52      19.590  51.000  47.600  1.00  0.00
ATOM   1513 3C21 DMP    52      19.220  50.790  46.130  1.00  0.00
ATOM   1514 4C21 DMP    52      18.320  51.890  45.570  1.00  0.00
ATOM   1515  C1  DMP    52      12.240  48.860  60.760  1.00  0.00
ATOM   1516  O11 DMP    52      12.000  49.930  59.840  1.00  0.00
ATOM   1517  C11 DMP    52      10.780  50.450  59.920  1.00  0.00
ATOM   1518  O12 DMP    52      10.040  50.350  60.900  1.00  0.00
ATOM   1519  C12 DMP    52      10.630  51.380  58.790  1.00  0.00
ATOM   1520  C13 DMP    52       9.150  51.450  58.400  1.00  0.00
ATOM   1521  C14 DMP    52       8.900  52.550  57.360  1.00  0.00
ATOM   1522  C15 DMP    52       9.500  52.110  56.030  1.00  0.00
ATOM   1523  C16 DMP    52       9.060  53.200  55.050  1.00  0.00
ATOM   1524  C17 DMP    52       9.810  53.130  53.720  1.00  0.00
ATOM   1525  C18 DMP    52       9.230  52.020  52.830  1.00  0.00
ATOM   1526  C19 DMP    52      10.160  51.720  51.650  1.00  0.00
ATOM   1527 0C11 DMP    52       9.790  50.520  50.770  1.00  0.00
ATOM   1528 1C11 DMP    52      10.890  50.170  49.770  1.00  0.00
ATOM   1529 2C11 DMP    52      10.530  48.950  48.930  1.00  0.00
ATOM   1530 3C11 DMP    52      11.610  48.540  47.920  1.00  0.00
ATOM   1531 4C11 DMP    52      11.260  47.410  46.960  1.00  0.00
ATOM   1532  C33 DMP    53       1.220   6.390  24.970  1.00  0.00
ATOM   1533  C34 DMP    53       1.120   5.000  22.960  1.00  0.00
ATOM   1534  C35 DMP    53       3.130   5.980  23.630  1.00  0.00
ATOM   1535  N   DMP    53       1.680   6.210  23.580  1.00  0.00
ATOM   1536  C32 DMP    53       1.420   7.380  22.730  1.00  0.00
ATOM   1537  C31 DMP    53       0.060   7.980  22.380  1.00  0.00
ATOM   1538  O32 DMP    53      -0.640   8.610  23.460  1.00  0.00
ATOM   1539  P   DMP    53      -2.070   9.080  22.880  1.00  0.00
ATOM   1540  O33 DMP    53      -1.830  10.380  22.210  1.00  0.00
ATOM   1541  O34 DMP    53      -2.680   7.920  22.200  1.00  0.00
ATOM   1542  O31 DMP    53      -2.960   9.430  24.170  1.00  0.00
ATOM   1543  C3  DMP    53      -2.140  10.210  25.050  1.00  0.00
ATOM   1544  C2  DMP    53      -2.860  10.630  26.340  1.00  0.00
ATOM   1545  O21 DMP    53      -2.080  11.320  27.320  1.00  0.00
ATOM   1546  C21 DMP    53      -1.920  12.640  27.280  1.00  0.00
ATOM   1547  O22 DMP    53      -2.690  13.380  26.670  1.00  0.00
ATOM   1548  C22 DMP    53      -1.070  13.160  28.370  1.00  0.00
ATOM   1549  C23 DMP    53      -1.900  13.370  29.640  1.00  0.00
ATOM   1550  C24 DMP    53      -1.120  14.130  30.710  1.00  0.00
ATOM   1551  C25 DMP    53      -2.040  14.350  31.920  1.00  0.00
ATOM   1552  C26 DMP    53      -1.370  14.970  33.140  1.00  0.00
ATOM   1553  C27 DMP    53      -2.180  14.670  34.400  1.00  0.00
ATOM   1554  C28 DMP    53      -1.290  14.950  35.620  1.00  0.00
ATOM   1555  C29 DMP    53      -2.070  14.910  36.930  1.00  0.00
ATOM   1556 0C21 DMP    53      -2.980  16.130  37.100  1.00  0.00
ATOM   1557 1C21 DMP    53      -2.300  17.500  37.070  1.00  0.00
ATOM   1558 2C21 DMP    53      -3.240  18.530  37.710  1.00  0.00
ATOM   1559 3C21 DMP    53      -2.500  19.870  37.670  1.00  0.00
ATOM   1560 4C21 DMP    53      -3.300  21.010  38.300  1.00  0.00
ATOM   1561  C1  DMP    53      -3.440   9.350  26.940  1.00  0.00
ATOM   1562  O11 DMP    53      -2.490   8.350  27.340  1.00  0.00
ATOM   1563  C11 DMP    53      -2.960   7.300  28.000  1.00  0.00
ATOM   1564  O12 DMP    53      -4.170   7.110  28.050  1.00  0.00
ATOM   1565  C12 DMP    53      -1.890   6.360  28.430  1.00  0.00
ATOM   1566  C13 DMP    53      -1.780   6.490  29.950  1.00  0.00
ATOM   1567  C14 DMP    53      -0.570   5.740  30.500  1.00  0.00
ATOM   1568  C15 DMP    53      -0.420   6.120  31.980  1.00  0.00
ATOM   1569  C16 DMP    53       0.870   5.460  32.470  1.00  0.00
ATOM   1570  C17 DMP    53       1.320   6.180  33.750  1.00  0.00
ATOM   1571  C18 DMP    53       1.350   5.170  34.900  1.00  0.00
ATOM   1572  C19 DMP    53       2.090   5.750  36.110  1.00  0.00
ATOM   1573 0C11 DMP    53       3.610   5.570  36.100  1.00  0.00
ATOM   1574 1C11 DMP    53       4.100   6.000  37.480  1.00  0.00
ATOM   1575 2C11 DMP    53       5.620   6.010  37.430  1.00  0.00
ATOM   1576 3C11 DMP    53       6.210   6.170  38.840  1.00  0.00
ATOM   1577 4C11 DMP    53       5.940   5.070  39.860  1.00  0.00
ATOM   1578  C33 DMP    54      55.410  47.590  27.500  1.00  0.00
ATOM   1579  C34 DMP    54      56.900  48.190  25.620  1.00  0.00
ATOM   1580  C35 DMP    54      55.620  49.850  26.690  1.00  0.00
ATOM   1581  N   DMP    54      55.630  48.430  26.310  1.00  0.00
ATOM   1582  C32 DMP    54      54.540  48.120  25.380  1.00  0.00
ATOM   1583  C31 DMP    54      53.100  48.610  25.610  1.00  0.00
ATOM   1584  O32 DMP    54      52.520  48.230  26.860  1.00  0.00
ATOM   1585  P   DMP    54      51.110  48.940  27.180  1.00  0.00
ATOM   1586  O33 DMP    54      50.430  49.030  25.870  1.00  0.00
ATOM   1587  O34 DMP    54      50.450  48.160  28.250  1.00  0.00
ATOM   1588  O31 DMP    54      51.740  50.330  27.700  1.00  0.00
ATOM   1589  C3  DMP    54      52.150  50.120  29.050  1.00  0.00
ATOM   1590  C2  DMP    54      53.070  51.150  29.710  1.00  0.00
ATOM   1591  O21 DMP    54      53.460  50.490  30.920  1.00  0.00
ATOM   1592  C21 DMP    54      54.610  49.830  31.010  1.00  0.00
ATOM   1593  O22 DMP    54      55.390  49.920  30.060  1.00  0.00
ATOM   1594  C22 DMP    54      54.730  49.040  32.260  1.00  0.00
ATOM   1595  C23 DMP    54      56.000  48.190  32.320  1.00  0.00
ATOM   1596  C24 DMP    54      56.460  47.800  33.730  1.00  0.00
ATOM   1597  C25 DMP    54      55.540  46.780  34.400  1.00  0.00
ATOM   1598  C26 DMP    54      55.970  46.340  35.800  1.00  0.00
ATOM   1599  C27 DMP    54      56.020  47.530  36.760  1.00  0.00
ATOM   1600  C28 DMP    54      55.610  47.080  38.160  1.00  0.00
ATOM   1601  C29 DMP    54      55.510  48.180  39.220  1.00  0.00
ATOM   1602 0C21 DMP    54      55.930  47.680  40.600  1.00  0.00
ATOM   1603 1C21 DMP    54      55.810  48.600  41.820  1.00  0.00
ATOM   1604 2C21 DMP    54      56.170  47.830  43.090  1.00  0.00
ATOM   1605 3C21 DMP    54      56.010  48.710  44.330  1.00  0.00
ATOM   1606 4C21 DMP    54      56.060  47.910  45.630  1.00  0.00
ATOM   1607  C1  DMP    54      52.190  52.390  29.760  1.00  0.00
ATOM   1608  O11 DMP    54      52.520  53.340  30.780  1.00  0.00
ATOM   1609  C11 DMP    54      51.840  53.080  31.900  1.00  0.00
ATOM   1610  O12 DMP    54      50.890  52.310  31.980  1.00  0.00
ATOM   1611  C12 DMP    54      52.230  54.120  32.870  1.00  0.00
ATOM   1612  C13 DMP    54      51.840  53.630  34.270  1.00  0.00
ATOM   1613  C14 DMP    54      52.630  52.390  34.720  1.00  0.00
ATOM   1614  C15 DMP    54      52.360  52.220  36.220  1.00  0.00
ATOM   1615  C16 DMP    54      53.270  51.120  36.760  1.00  0.00
ATOM   1616  C17 DMP    54      52.710  50.730  38.130  1.00  0.00
ATOM   1617  C18 DMP    54      52.510  51.820  39.200  1.00  0.00
ATOM   1618  C19 DMP    54      52.170  51.330  40.600  1.00  0.00
ATOM   1619 0C11 DMP    54      52.080  52.500  41.590  1.00  0.00
ATOM   1620 1C11 DMP    54      51.350  52.170  42.890  1.00  0.00
ATOM   1621 2C11 DMP    54      52.210  51.180  43.670  1.00  0.00
ATOM   1622 3C11 DMP    54      51.270  50.440  44.630  1.00  0.00
ATOM   1623 4C11 DMP    54      52.120  49.410  45.370  1.00  0.00
ATOM   1624  C33 DMP    55      23.770  45.670  25.700  1.00  0.00
ATOM   1625  C34 DMP    55      23.680  47.920  26.290  1.00  0.00
ATOM   1626  C35 DMP    55      25.780  46.910  25.770  1.00  0.00
ATOM   1627  N   DMP    55      24.490  46.700  26.460  1.00  0.00
ATOM   1628  C32 DMP    55      24.630  46.370  27.880  1.00  0.00
ATOM   1629  C31 DMP    55      25.270  45.070  28.380  1.00  0.00
ATOM   1630  O32 DMP    55      26.590  44.860  27.860  1.00  0.00
ATOM   1631  P   DMP    55      27.090  43.510  28.580  1.00  0.00
ATOM   1632  O33 DMP    55      25.940  42.580  28.730  1.00  0.00
ATOM   1633  O34 DMP    55      28.350  43.130  27.910  1.00  0.00
ATOM   1634  O31 DMP    55      27.450  44.070  30.050  1.00  0.00
ATOM   1635  C3  DMP    55      28.670  44.790  29.930  1.00  0.00
ATOM   1636  C2  DMP    55      28.930  45.760  31.090  1.00  0.00
ATOM   1637  O21 DMP    55      30.020  46.670  30.970  1.00  0.00
ATOM   1638  C21 DMP    55      29.720  47.970  30.950  1.00  0.00
ATOM   1639  O22 DMP    55      28.590  48.290  30.570  1.00  0.00
ATOM   1640  C22 DMP    55      30.880  48.860  30.740  1.00  0.00
ATOM   1641  C23 DMP    55      30.940  49.900  31.850  1.00  0.00
ATOM   1642  C24 DMP    55      32.370  50.420  32.050  1.00  0.00
ATOM   1643  C25 DMP    55      32.260  51.430  33.200  1.00  0.00
ATOM   1644  C26 DMP    55      31.820  50.790  34.520  1.00  0.00
ATOM   1645  C27 DMP    55      31.660  51.940  35.510  1.00  0.00
ATOM   1646  C28 DMP    55      31.220  51.250  36.800  1.00  0.00
ATOM   1647  C29 DMP    55      32.200  50.160  37.240  1.00  0.00
ATOM   1648 0C21 DMP    55      32.760  50.640  38.580  1.00  0.00
ATOM   1649 1C21 DMP    55      34.110  49.980  38.830  1.00  0.00
ATOM   1650 2C21 DMP    55      34.990  50.470  39.990  1.00  0.00
ATOM   1651 3C21 DMP    55      36.320  49.730  39.880  1.00  0.00
ATOM   1652 4C21 DMP    55      37.070  50.050  38.580  1.00  0.00
ATOM   1653  C1  DMP    55      28.840  45.070  32.460  1.00  0.00
ATOM   1654  O11 DMP    55      28.370  45.920  33.500  1.00  0.00
ATOM   1655  C11 DMP    55      28.320  45.410  34.730  1.00  0.00
ATOM   1656  O12 DMP    55      28.370  44.190  34.890  1.00  0.00
ATOM   1657  C12 DMP    55      27.800  46.240  35.840  1.00  0.00
ATOM   1658  C13 DMP    55      28.110  47.730  35.810  1.00  0.00
ATOM   1659  C14 DMP    55      27.960  48.360  37.200  1.00  0.00
ATOM   1660  C15 DMP    55      28.950  47.720  38.170  1.00  0.00
ATOM   1661  C16 DMP    55      28.820  48.090  39.650  1.00  0.00
ATOM   1662  C17 DMP    55      27.770  47.230  40.350  1.00  0.00
ATOM   1663  C18 DMP    55      28.270  45.780  40.440  1.00  0.00
ATOM   1664  C19 DMP    55      27.160  44.890  41.000  1.00  0.00
ATOM   1665 0C11 DMP    55      26.820  45.190  42.460  1.00  0.00
ATOM   1666 1C11 DMP    55      25.650  44.220  42.660  1.00  0.00
ATOM   1667 2C11 DMP    55      25.050  44.730  43.980  1.00  0.00
ATOM   1668 3C11 DMP    55      23.980  43.810  44.570  1.00  0.00
ATOM   1669 4C11 DMP    55      24.190  42.300  44.460  1.00  0.00
ATOM   1670  C33 DMP    56      44.480  13.550  30.950  1.00  0.00
ATOM   1671  C34 DMP    56      44.990  15.410  29.550  1.00  0.00
ATOM   1672  C35 DMP    56      43.950  13.510  28.550  1.00  0.00
ATOM   1673  N   DMP    56      44.890  13.940  29.590  1.00  0.00
ATOM   1674  C32 DMP    56      46.150  13.330  29.150  1.00  0.00
ATOM   1675  C31 DMP    56      47.470  13.410  29.920  1.00  0.00
ATOM   1676  O32 DMP    56      47.890  14.770  30.090  1.00  0.00
ATOM   1677  P   DMP    56      49.320  14.890  30.820  1.00  0.00
ATOM   1678  O33 DMP    56      50.120  13.750  30.330  1.00  0.00
ATOM   1679  O34 DMP    56      49.600  16.340  30.740  1.00  0.00
ATOM   1680  O31 DMP    56      48.760  14.620  32.310  1.00  0.00
ATOM   1681  C3  DMP    56      48.370  15.880  32.860  1.00  0.00
ATOM   1682  C2  DMP    56      47.780  15.730  34.260  1.00  0.00
ATOM   1683  O21 DMP    56      47.410  17.020  34.760  1.00  0.00
ATOM   1684  C21 DMP    56      46.250  17.080  35.410  1.00  0.00
ATOM   1685  O22 DMP    56      45.310  16.420  34.950  1.00  0.00
ATOM   1686  C22 DMP    56      46.070  18.430  35.980  1.00  0.00
ATOM   1687  C23 DMP    56      45.540  18.430  37.410  1.00  0.00
ATOM   1688  C24 DMP    56      46.460  17.870  38.500  1.00  0.00
ATOM   1689  C25 DMP    56      45.770  17.700  39.860  1.00  0.00
ATOM   1690  C26 DMP    56      46.630  16.910  40.840  1.00  0.00
ATOM   1691  C27 DMP    56      45.820  16.670  42.120  1.00  0.00
ATOM   1692  C28 DMP    56      46.730  16.030  43.160  1.00  0.00
ATOM   1693  C29 DMP    56      46.010  15.330  44.320  1.00  0.00
ATOM   1694 0C21 DMP    56      44.910  16.250  44.850  1.00  0.00
ATOM   1695 1C21 DMP    56      44.090  15.510  45.900  1.00  0.00
ATOM   1696 2C21 DMP    56      44.760  15.410  47.270  1.00  0.00
ATOM   1697 3C21 DMP    56      43.920  14.510  48.180  1.00  0.00
ATOM   1698 4C21 DMP    56      44.710  14.340  49.470  1.00  0.00
ATOM   1699  C1  DMP    56      48.920  15.130  35.090  1.00  0.00
ATOM   1700  O11 DMP    56      48.660  14.900  36.470  1.00  0.00
ATOM   1701  C11 DMP    56      49.650  14.480  37.260  1.00  0.00
ATOM   1702  O12 DMP    56      50.670  14.020  36.760  1.00  0.00
ATOM   1703  C12 DMP    56      49.120  14.200  38.610  1.00  0.00
ATOM   1704  C13 DMP    56      50.200  13.690  39.570  1.00  0.00
ATOM   1705  C14 DMP    56      49.610  12.880  40.740  1.00  0.00
ATOM   1706  C15 DMP    56      48.920  11.530  40.560  1.00  0.00
ATOM   1707  C16 DMP    56      48.900  10.780  41.890  1.00  0.00
ATOM   1708  C17 DMP    56      50.330  10.330  42.190  1.00  0.00
ATOM   1709  C18 DMP    56      50.640   9.000  41.500  1.00  0.00
ATOM   1710  C19 DMP    56      51.950   8.350  41.930  1.00  0.00
ATOM   1711 0C11 DMP    56      52.140   7.020  41.210  1.00  0.00
ATOM   1712 1C11 DMP    56      50.900   6.140  41.390  1.00  0.00
ATOM   1713 2C11 DMP    56      51.140   4.840  40.630  1.00  0.00
ATOM   1714 3C11 DMP    56      49.930   3.920  40.850  1.00  0.00
ATOM   1715 4C11 DMP    56      50.340   2.510  40.440  1.00  0.00
ATOM   1716  C33 DMP    57      53.190  58.580  60.330  1.00  0.00
ATOM   1717  C34 DMP    57      51.610  57.540  58.990  1.00  0.00
ATOM   1718  C35 DMP    57      52.830  59.550  58.140  1.00  0.00
ATOM   1719  N   DMP    57      52.200  58.850  59.280  1.00  0.00
ATOM   1720  C32 DMP    57      51.190  59.680  59.950  1.00  0.00
ATOM   1721  C31 DMP    57      50.140  60.430  59.120  1.00  0.00
ATOM   1722  O32 DMP    57      50.480  61.360  58.100  1.00  0.00
ATOM   1723  P   DMP    57      49.100  61.750  57.370  1.00  0.00
ATOM   1724  O33 DMP    57      47.930  61.960  58.250  1.00  0.00
ATOM   1725  O34 DMP    57      49.370  62.800  56.360  1.00  0.00
ATOM   1726  O31 DMP    57      48.770  60.320  56.710  1.00  0.00
ATOM   1727  C3  DMP    57      49.640  60.260  55.580  1.00  0.00
ATOM   1728  C2  DMP    57      49.770  58.880  54.940  1.00  0.00
ATOM   1729  O21 DMP    57      50.660  58.530  53.870  1.00  0.00
ATOM   1730  C21 DMP    57      51.910  58.150  54.100  1.00  0.00
ATOM   1731  O22 DMP    57      52.070  57.760  55.250  1.00  0.00
ATOM   1732  C22 DMP    57      52.780  57.870  52.930  1.00  0.00
ATOM   1733  C23 DMP    57      52.750  56.500  52.250  1.00  0.00
ATOM   1734  C24 DMP    57      53.780  56.440  51.120  1.00  0.00
ATOM   1735  C25 DMP    57      55.180  56.410  51.740  1.00  0.00
ATOM   1736  C26 DMP    57      56.210  56.070  50.670  1.00  0.00
ATOM   1737  C27 DMP    57      56.020  57.070  49.530  1.00  0.00
ATOM   1738  C28 DMP    57      57.200  56.910  48.560  1.00  0.00
ATOM   1739  C29 DMP    57      56.860  57.740  47.320  1.00  0.00
ATOM   1740 0C21 DMP    57      57.670  57.360  46.070  1.00  0.00
ATOM   1741 1C21 DMP    57      57.530  58.380  44.940  1.00  0.00
ATOM   1742 2C21 DMP    57      58.440  58.190  43.730  1.00  0.00
ATOM   1743 3C21 DMP    57      58.080  56.950  42.890  1.00  0.00
ATOM   1744 4C21 DMP    57      58.600  57.010  41.460  1.00  0.00
ATOM   1745  C1  DMP    57      48.390  58.290  54.590  1.00  0.00
ATOM   1746  O11 DMP    57      47.490  59.160  53.910  1.00  0.00
ATOM   1747  C11 DMP    57      46.280  58.710  53.580  1.00  0.00
ATOM   1748  O12 DMP    57      46.000  57.510  53.600  1.00  0.00
ATOM   1749  C12 DMP    57      45.410  59.730  52.970  1.00  0.00
ATOM   1750  C13 DMP    57      45.080  59.380  51.510  1.00  0.00
ATOM   1751  C14 DMP    57      44.530  60.700  50.970  1.00  0.00
ATOM   1752  C15 DMP    57      43.980  60.540  49.550  1.00  0.00
ATOM   1753  C16 DMP    57      45.120  60.620  48.530  1.00  0.00
ATOM   1754  C17 DMP    57      44.570  60.530  47.100  1.00  0.00
ATOM   1755  C18 DMP    57      45.630  60.800  46.030  1.00  0.00
ATOM   1756  C19 DMP    57      44.990  60.570  44.660  1.00  0.00
ATOM   1757 0C11 DMP    57      43.890  61.440  44.050  1.00  0.00
ATOM   1758 1C11 DMP    57      43.390  61.050  42.660  1.00  0.00
ATOM   1759 2C11 DMP    57      41.990  61.630  42.450  1.00  0.00
ATOM   1760 3C11 DMP    57      41.400  61.010  41.180  1.00  0.00
ATOM   1761 4C11 DMP    57      39.960  61.340  40.800  1.00  0.00
ATOM   1762  C33 DMP    58      62.140  44.620  27.160  1.00  0.00
ATOM   1763  C34 DMP    58      59.990  44.840  26.250  1.00  0.00
ATOM   1764  C35 DMP    58      60.650  42.850  27.440  1.00  0.00
ATOM   1765  N   DMP    58      61.070  43.870  26.480  1.00  0.00
ATOM   1766  C32 DMP    58      61.410  43.360  25.140  1.00  0.00
ATOM   1767  C31 DMP    58      62.250  42.080  25.020  1.00  0.00
ATOM   1768  O32 DMP    58      63.510  42.100  25.690  1.00  0.00
ATOM   1769  P   DMP    58      64.090  40.600  25.820  1.00  0.00
ATOM   1770  O33 DMP    58      63.540  39.750  24.740  1.00  0.00
ATOM   1771  O34 DMP    58      65.560  40.730  25.960  1.00  0.00
ATOM   1772  O31 DMP    58      63.540  40.120  27.250  1.00  0.00
ATOM   1773  C3  DMP    58      64.000  40.980  28.310  1.00  0.00
ATOM   1774  C2  DMP    58      63.540  40.830  29.760  1.00  0.00
ATOM   1775  O21 DMP    58      64.080  41.830  30.630  1.00  0.00
ATOM   1776  C21 DMP    58      63.620  43.080  30.700  1.00  0.00
ATOM   1777  O22 DMP    58      62.630  43.310  30.010  1.00  0.00
ATOM   1778  C22 DMP    58      64.210  43.980  31.720  1.00  0.00
ATOM   1779  C23 DMP    58      63.460  43.820  33.040  1.00  0.00
ATOM   1780  C24 DMP    58      64.170  44.780  33.990  1.00  0.00
ATOM   1781  C25 DMP    58      63.440  44.750  35.340  1.00  0.00
ATOM   1782  C26 DMP    58      64.170  45.330  36.550  1.00  0.00
ATOM   1783  C27 DMP    58      63.700  44.550  37.790  1.00  0.00
ATOM   1784  C28 DMP    58      64.030  45.180  39.140  1.00  0.00
ATOM   1785  C29 DMP    58      63.470  44.250  40.220  1.00  0.00
ATOM   1786 0C21 DMP    58      63.670  44.610  41.690  1.00  0.00
ATOM   1787 1C21 DMP    58      62.930  45.910  42.030  1.00  0.00
ATOM   1788 2C21 DMP    58      63.030  46.330  43.500  1.00  0.00
ATOM   1789 3C21 DMP    58      64.420  46.890  43.810  1.00  0.00
ATOM   1790 4C21 DMP    58      64.440  48.330  43.310  1.00  0.00
ATOM   1791  C1  DMP    58      63.980  39.380  29.960  1.00  0.00
ATOM   1792  O11 DMP    58      63.350  38.780  31.100  1.00  0.00
ATOM   1793  C11 DMP    58      63.780  39.260  32.260  1.00  0.00
ATOM   1794  O12 DMP    58      64.990  39.300  32.450  1.00  0.00
ATOM   1795  C12 DMP    58      62.700  38.970  33.240  1.00  0.00
ATOM   1796  C13 DMP    58      63.310  39.310  34.600  1.00  0.00
ATOM   1797  C14 DMP    58      62.420  38.780  35.730  1.00  0.00
ATOM   1798  C15 DMP    58      63.200  39.000  37.030  1.00  0.00
ATOM   1799  C16 DMP    58      62.390  38.430  38.190  1.00  0.00
ATOM   1800  C17 DMP    58      63.110  38.590  39.530  1.00  0.00
ATOM   1801  C18 DMP    58      62.860  40.030  39.950  1.00  0.00
ATOM   1802  C19 DMP    58      63.610  40.280  41.260  1.00  0.00
ATOM   1803 0C11 DMP    58      63.230  39.390  42.440  1.00  0.00
ATOM   1804 1C11 DMP    58      63.500  40.030  43.810  1.00  0.00
ATOM   1805 2C11 DMP    58      62.550  41.220  43.960  1.00  0.00
ATOM   1806 3C11 DMP    58      62.630  41.640  45.430  1.00  0.00
ATOM   1807 4C11 DMP    58      61.600  40.850  46.230  1.00  0.00
ATOM   1808  C33 DMP    59      43.240   8.850  35.460  1.00  0.00
ATOM   1809  C34 DMP    59      43.910  10.470  33.960  1.00  0.00
ATOM   1810  C35 DMP    59      43.690   8.160  33.240  1.00  0.00
ATOM   1811  N   DMP    59      44.140   9.060  34.310  1.00  0.00
ATOM   1812  C32 DMP    59      45.560   8.740  34.550  1.00  0.00
ATOM   1813  C31 DMP    59      46.440   9.880  35.090  1.00  0.00
ATOM   1814  O32 DMP    59      46.180  10.610  36.290  1.00  0.00
ATOM   1815  P   DMP    59      47.170  11.860  36.530  1.00  0.00
ATOM   1816  O33 DMP    59      47.870  11.540  37.790  1.00  0.00
ATOM   1817  O34 DMP    59      47.850  12.040  35.230  1.00  0.00
ATOM   1818  O31 DMP    59      46.080  13.020  36.790  1.00  0.00
ATOM   1819  C3  DMP    59      45.480  12.840  38.080  1.00  0.00
ATOM   1820  C2  DMP    59      44.200  13.680  37.980  1.00  0.00
ATOM   1821  O21 DMP    59      43.690  14.070  39.260  1.00  0.00
ATOM   1822  C21 DMP    59      42.990  15.190  39.420  1.00  0.00
ATOM   1823  O22 DMP    59      42.750  15.830  38.400  1.00  0.00
ATOM   1824  C22 DMP    59      42.330  15.450  40.710  1.00  0.00
ATOM   1825  C23 DMP    59      41.180  14.510  41.060  1.00  0.00
ATOM   1826  C24 DMP    59      40.050  14.570  40.030  1.00  0.00
ATOM   1827  C25 DMP    59      38.990  13.540  40.410  1.00  0.00
ATOM   1828  C26 DMP    59      37.840  13.590  39.390  1.00  0.00
ATOM   1829  C27 DMP    59      36.850  14.730  39.630  1.00  0.00
ATOM   1830  C28 DMP    59      36.170  14.580  40.990  1.00  0.00
ATOM   1831  C29 DMP    59      35.000  15.560  41.110  1.00  0.00
ATOM   1832 0C21 DMP    59      34.680  15.790  42.590  1.00  0.00
ATOM   1833 1C21 DMP    59      35.830  16.550  43.270  1.00  0.00
ATOM   1834 2C21 DMP    59      35.450  16.710  44.740  1.00  0.00
ATOM   1835 3C21 DMP    59      36.580  17.270  45.600  1.00  0.00
ATOM   1836 4C21 DMP    59      36.070  17.340  47.040  1.00  0.00
ATOM   1837  C1  DMP    59      43.210  12.930  37.090  1.00  0.00
ATOM   1838  O11 DMP    59      42.780  11.620  37.490  1.00  0.00
ATOM   1839  C11 DMP    59      41.580  11.550  38.050  1.00  0.00
ATOM   1840  O12 DMP    59      40.760  12.420  37.750  1.00  0.00
ATOM   1841  C12 DMP    59      41.410  10.200  38.640  1.00  0.00
ATOM   1842  C13 DMP    59      40.040   9.640  38.240  1.00  0.00
ATOM   1843  C14 DMP    59      39.610   8.320  38.880  1.00  0.00
ATOM   1844  C15 DMP    59      38.370   7.580  38.390  1.00  0.00
ATOM   1845  C16 DMP    59      37.230   8.450  37.860  1.00  0.00
ATOM   1846  C17 DMP    59      35.910   7.670  37.850  1.00  0.00
ATOM   1847  C18 DMP    59      34.920   8.700  37.280  1.00  0.00
ATOM   1848  C19 DMP    59      34.490   9.660  38.390  1.00  0.00
ATOM   1849 0C11 DMP    59      33.370  10.580  37.870  1.00  0.00
ATOM   1850 1C11 DMP    59      32.900  11.290  39.140  1.00  0.00
ATOM   1851 2C11 DMP    59      31.450  11.770  39.000  1.00  0.00
ATOM   1852 3C11 DMP    59      31.190  12.780  40.120  1.00  0.00
ATOM   1853 4C11 DMP    59      29.800  13.400  40.230  1.00  0.00
ATOM   1854  C33 DMP    60       3.030  61.290  62.280  1.00  0.00
ATOM   1855  C34 DMP    60       4.440  62.560  60.880  1.00  0.00
ATOM   1856  C35 DMP    60       4.370  60.200  60.580  1.00  0.00
ATOM   1857  N   DMP    60       4.330  61.270  61.590  1.00  0.00
ATOM   1858  C32 DMP    60       5.270  61.070  62.700  1.00  0.00
ATOM   1859  C31 DMP    60       6.780  61.040  62.480  1.00  0.00
ATOM   1860  O32 DMP    60       7.220  61.890  61.420  1.00  0.00
ATOM   1861  P   DMP    60       8.720  61.570  60.920  1.00  0.00
ATOM   1862  O33 DMP    60       9.310  62.810  60.360  1.00  0.00
ATOM   1863  O34 DMP    60       9.500  60.660  61.780  1.00  0.00
ATOM   1864  O31 DMP    60       8.290  60.690  59.640  1.00  0.00
ATOM   1865  C3  DMP    60       9.120  60.810  58.490  1.00  0.00
ATOM   1866  C2  DMP    60       8.660  59.950  57.310  1.00  0.00
ATOM   1867  O21 DMP    60       7.510  60.290  56.530  1.00  0.00
ATOM   1868  C21 DMP    60       7.660  61.280  55.660  1.00  0.00
ATOM   1869  O22 DMP    60       8.610  62.060  55.680  1.00  0.00
ATOM   1870  C22 DMP    60       6.610  61.230  54.620  1.00  0.00
ATOM   1871  C23 DMP    60       6.770  59.960  53.770  1.00  0.00
ATOM   1872  C24 DMP    60       5.770  59.770  52.630  1.00  0.00
ATOM   1873  C25 DMP    60       6.250  58.620  51.750  1.00  0.00
ATOM   1874  C26 DMP    60       6.330  57.240  52.410  1.00  0.00
ATOM   1875  C27 DMP    60       7.460  56.520  51.650  1.00  0.00
ATOM   1876  C28 DMP    60       6.860  55.890  50.390  1.00  0.00
ATOM   1877  C29 DMP    60       7.990  55.450  49.460  1.00  0.00
ATOM   1878 0C21 DMP    60       7.540  54.380  48.460  1.00  0.00
ATOM   1879 1C21 DMP    60       8.690  54.180  47.470  1.00  0.00
ATOM   1880 2C21 DMP    60       8.520  52.850  46.740  1.00  0.00
ATOM   1881 3C21 DMP    60       9.740  52.700  45.830  1.00  0.00
ATOM   1882 4C21 DMP    60       9.150  52.060  44.570  1.00  0.00
ATOM   1883  C1  DMP    60       8.680  58.520  57.870  1.00  0.00
ATOM   1884  O11 DMP    60       9.930  57.940  58.240  1.00  0.00
ATOM   1885  C11 DMP    60       9.930  56.670  58.610  1.00  0.00
ATOM   1886  O12 DMP    60       8.850  56.090  58.690  1.00  0.00
ATOM   1887  C12 DMP    60      11.270  56.070  58.800  1.00  0.00
ATOM   1888  C13 DMP    60      12.370  56.640  57.910  1.00  0.00
ATOM   1889  C14 DMP    60      11.990  56.200  56.500  1.00  0.00
ATOM   1890  C15 DMP    60      12.700  57.060  55.450  1.00  0.00
ATOM   1891  C16 DMP    60      12.530  56.470  54.050  1.00  0.00
ATOM   1892  C17 DMP    60      13.300  57.120  52.900  1.00  0.00
ATOM   1893  C18 DMP    60      13.010  56.650  51.470  1.00  0.00
ATOM   1894  C19 DMP    60      13.750  57.320  50.300  1.00  0.00
ATOM   1895 0C11 DMP    60      13.430  56.580  49.000  1.00  0.00
ATOM   1896 1C11 DMP    60      14.310  57.190  47.900  1.00  0.00
ATOM   1897 2C11 DMP    60      13.880  56.650  46.530  1.00  0.00
ATOM   1898 3C11 DMP    60      14.850  57.120  45.450  1.00  0.00
ATOM   1899 4C11 DMP    60      15.870  56.000  45.220  1.00  0.00
ATOM   1900  C33 DMP    61      10.910  11.230  60.930  1.00  0.00
ATOM   1901  C34 DMP    61      11.270   8.910  61.510  1.00  0.00
ATOM   1902  C35 DMP    61      11.360   9.770  59.270  1.00  0.00
ATOM   1903  N   DMP    61      10.640   9.830  60.550  1.00  0.00
ATOM   1904  C32 DMP    61       9.190   9.610  60.530  1.00  0.00
ATOM   1905  C31 DMP    61       8.450  10.080  59.270  1.00  0.00
ATOM   1906  O32 DMP    61       8.490  11.480  58.960  1.00  0.00
ATOM   1907  P   DMP    61       7.410  11.820  57.820  1.00  0.00
ATOM   1908  O33 DMP    61       6.220  10.940  57.870  1.00  0.00
ATOM   1909  O34 DMP    61       7.260  13.270  57.560  1.00  0.00
ATOM   1910  O31 DMP    61       8.170  11.220  56.530  1.00  0.00
ATOM   1911  C3  DMP    61       9.120  12.150  56.010  1.00  0.00
ATOM   1912  C2  DMP    61       9.740  11.610  54.720  1.00  0.00
ATOM   1913  O21 DMP    61      10.850  12.400  54.280  1.00  0.00
ATOM   1914  C21 DMP    61      11.690  11.780  53.450  1.00  0.00
ATOM   1915  O22 DMP    61      12.070  10.640  53.740  1.00  0.00
ATOM   1916  C22 DMP    61      12.510  12.910  52.960  1.00  0.00
ATOM   1917  C23 DMP    61      12.440  13.430  51.530  1.00  0.00
ATOM   1918  C24 DMP    61      12.870  12.310  50.570  1.00  0.00
ATOM   1919  C25 DMP    61      12.910  13.030  49.220  1.00  0.00
ATOM   1920  C26 DMP    61      13.020  12.030  48.070  1.00  0.00
ATOM   1921  C27 DMP    61      13.160  12.720  46.710  1.00  0.00
ATOM   1922  C28 DMP    61      12.910  11.640  45.660  1.00  0.00
ATOM   1923  C29 DMP    61      13.680  12.130  44.440  1.00  0.00
ATOM   1924 0C21 DMP    61      13.360  11.240  43.230  1.00  0.00
ATOM   1925 1C21 DMP    61      14.250  11.480  42.010  1.00  0.00
ATOM   1926 2C21 DMP    61      14.280  10.280  41.060  1.00  0.00
ATOM   1927 3C21 DMP    61      14.800  10.670  39.670  1.00  0.00
ATOM   1928 4C21 DMP    61      14.440   9.610  38.620  1.00  0.00
ATOM   1929  C1  DMP    61       8.550  11.580  53.760  1.00  0.00
ATOM   1930  O11 DMP    61       8.810  10.850  52.560  1.00  0.00
ATOM   1931  C11 DMP    61       8.230  11.410  51.510  1.00  0.00
ATOM   1932  O12 DMP    61       7.260  12.170  51.490  1.00  0.00
ATOM   1933  C12 DMP    61       8.490  10.620  50.280  1.00  0.00
ATOM   1934  C13 DMP    61       8.890  11.380  49.010  1.00  0.00
ATOM   1935  C14 DMP    61       8.270  10.760  47.750  1.00  0.00
ATOM   1936  C15 DMP    61       6.820  11.260  47.800  1.00  0.00
ATOM   1937  C16 DMP    61       6.140  11.270  46.430  1.00  0.00
ATOM   1938  C17 DMP    61       6.080   9.930  45.690  1.00  0.00
ATOM   1939  C18 DMP    61       5.680  10.130  44.220  1.00  0.00
ATOM   1940  C19 DMP    61       6.870  10.220  43.260  1.00  0.00
ATOM   1941 0C11 DMP    61       7.460   8.820  43.050  1.00  0.00
ATOM   1942 1C11 DMP    61       8.510   9.140  41.990  1.00  0.00
ATOM   1943 2C11 DMP    61       9.230   7.830  41.680  1.00  0.00
ATOM   1944 3C11 DMP    61      10.660   8.110  41.210  1.00  0.00
ATOM   1945 4C11 DMP    61      10.960   6.910  40.300  1.00  0.00
ATOM   1946  C33 DMP    62      51.390  37.830  62.820  1.00  0.00
ATOM   1947  C34 DMP    62      52.340  36.240  61.400  1.00  0.00
ATOM   1948  C35 DMP    62      50.340  35.690  62.600  1.00  0.00
ATOM   1949  N   DMP    62      51.630  36.390  62.680  1.00  0.00
ATOM   1950  C32 DMP    62      52.320  35.860  63.860  1.00  0.00
ATOM   1951  C31 DMP    62      52.910  34.450  63.870  1.00  0.00
ATOM   1952  O32 DMP    62      51.870  33.480  63.960  1.00  0.00
ATOM   1953  P   DMP    62      52.310  31.930  63.990  1.00  0.00
ATOM   1954  O33 DMP    62      53.610  31.790  64.680  1.00  0.00
ATOM   1955  O34 DMP    62      51.110  31.210  64.470  1.00  0.00
ATOM   1956  O31 DMP    62      52.460  31.840  62.390  1.00  0.00
ATOM   1957  C3  DMP    62      51.220  31.700  61.690  1.00  0.00
ATOM   1958  C2  DMP    62      51.390  32.080  60.220  1.00  0.00
ATOM   1959  O21 DMP    62      50.190  32.300  59.460  1.00  0.00
ATOM   1960  C21 DMP    62      50.270  33.420  58.740  1.00  0.00
ATOM   1961  O22 DMP    62      50.650  34.480  59.220  1.00  0.00
ATOM   1962  C22 DMP    62      49.290  33.480  57.640  1.00  0.00
ATOM   1963  C23 DMP    62      49.680  34.330  56.430  1.00  0.00
ATOM   1964  C24 DMP    62      49.010  33.790  55.160  1.00  0.00
ATOM   1965  C25 DMP    62      49.180  34.880  54.100  1.00  0.00
ATOM   1966  C26 DMP    62      50.670  35.050  53.790  1.00  0.00
ATOM   1967  C27 DMP    62      50.730  36.350  52.980  1.00  0.00
ATOM   1968  C28 DMP    62      52.150  36.800  52.620  1.00  0.00
ATOM   1969  C29 DMP    62      52.270  37.460  51.250  1.00  0.00
ATOM   1970 0C21 DMP    62      52.060  36.450  50.120  1.00  0.00
ATOM   1971 1C21 DMP    62      51.790  37.270  48.860  1.00  0.00
ATOM   1972 2C21 DMP    62      51.980  36.420  47.600  1.00  0.00
ATOM   1973 3C21 DMP    62      52.030  37.320  46.370  1.00  0.00
ATOM   1974 4C21 DMP    62      51.470  36.340  45.340  1.00  0.00
ATOM   1975  C1  DMP    62      52.120  30.870  59.650  1.00  0.00
ATOM   1976  O11 DMP    62      52.730  30.990  58.360  1.00  0.00
ATOM   1977  C11 DMP    62      53.940  31.520  58.190  1.00  0.00
ATOM   1978  O12 DMP    62      54.690  31.750  59.140  1.00  0.00
ATOM   1979  C12 DMP    62      54.160  31.580  56.730  1.00  0.00
ATOM   1980  C13 DMP    62      53.650  32.810  55.980  1.00  0.00
ATOM   1981  C14 DMP    62      54.270  32.680  54.580  1.00  0.00
ATOM   1982  C15 DMP    62      53.230  32.230  53.550  1.00  0.00
ATOM   1983  C16 DMP    62      53.500  32.680  52.110  1.00  0.00
ATOM   1984  C17 DMP    62      54.730  32.110  51.380  1.00  0.00
ATOM   1985  C18 DMP    62      54.750  32.770  50.000  1.00  0.00
ATOM   1986  C19 DMP    62      53.770  32.330  48.920  1.00  0.00
ATOM   1987 0C11 DMP    62      53.940  30.930  48.320  1.00  0.00
ATOM   1988 1C11 DMP    62      52.900  30.470  47.310  1.00  0.00
ATOM   1989 2C11 DMP    62      53.380  29.130  46.740  1.00  0.00
ATOM   1990 3C11 DMP    62      52.280  28.540  45.860  1.00  0.00
ATOM   1991 4C11 DMP    62      52.400  27.040  45.590  1.00  0.00
ATOM   1992  C33 DMP    63       4.520  43.750  24.500  1.00  0.00
ATOM   1993  C34 DMP    63       5.550  44.520  22.570  1.00  0.00
ATOM   1994  C35 DMP    63       6.560  42.680  23.900  1.00  0.00
ATOM   1995  N   DMP    63       5.840  43.970  23.900  1.00  0.00
ATOM   1996  C32 DMP    63       6.570  44.870  24.800  1.00  0.00
ATOM   1997  C31 DMP    63       7.930  45.480  24.460  1.00  0.00
ATOM   1998  O32 DMP    63       9.000  44.560  24.290  1.00  0.00
ATOM   1999  P   DMP    63      10.440  45.120  23.830  1.00  0.00
ATOM   2000  O33 DMP    63      11.030  43.880  23.270  1.00  0.00
ATOM   2001  O34 DMP    63      10.180  46.310  22.990  1.00  0.00
ATOM   2002  O31 DMP    63      11.220  45.680  25.130  1.00  0.00
ATOM   2003  C3  DMP    63      11.590  44.700  26.110  1.00  0.00
ATOM   2004  C2  DMP    63      12.610  45.040  27.190  1.00  0.00
ATOM   2005  O21 DMP    63      12.000  45.840  28.210  1.00  0.00
ATOM   2006  C21 DMP    63      12.680  46.160  29.300  1.00  0.00
ATOM   2007  O22 DMP    63      13.600  45.450  29.710  1.00  0.00
ATOM   2008  C22 DMP    63      12.120  47.250  30.130  1.00  0.00
ATOM   2009  C23 DMP    63      12.980  48.470  30.440  1.00  0.00
ATOM   2010  C24 DMP    63      12.390  49.490  31.420  1.00  0.00
ATOM   2011  C25 DMP    63      12.410  49.020  32.870  1.00  0.00
ATOM   2012  C26 DMP    63      12.490  50.160  33.890  1.00  0.00
ATOM   2013  C27 DMP    63      12.710  49.610  35.300  1.00  0.00
ATOM   2014  C28 DMP    63      13.250  50.680  36.250  1.00  0.00
ATOM   2015  C29 DMP    63      13.860  50.130  37.540  1.00  0.00
ATOM   2016 0C21 DMP    63      13.590  51.110  38.690  1.00  0.00
ATOM   2017 1C21 DMP    63      14.610  50.980  39.820  1.00  0.00
ATOM   2018 2C21 DMP    63      14.050  51.680  41.050  1.00  0.00
ATOM   2019 3C21 DMP    63      14.680  50.960  42.240  1.00  0.00
ATOM   2020 4C21 DMP    63      14.250  51.600  43.570  1.00  0.00
ATOM   2021  C1  DMP    63      13.730  45.780  26.460  1.00  0.00
ATOM   2022  O11 DMP    63      14.990  45.890  27.130  1.00  0.00
ATOM   2023  C11 DMP    63      15.380  47.080  27.580  1.00  0.00
ATOM   2024  O12 DMP    63      14.630  48.060  27.560  1.00  0.00
ATOM   2025  C12 DMP    63      16.740  47.170  28.140  1.00  0.00
ATOM   2026  C13 DMP    63      16.760  48.050  29.400  1.00  0.00
ATOM   2027  C14 DMP    63      18.150  48.540  29.790  1.00  0.00
ATOM   2028  C15 DMP    63      18.140  49.610  30.880  1.00  0.00
ATOM   2029  C16 DMP    63      18.110  48.920  32.240  1.00  0.00
ATOM   2030  C17 DMP    63      17.780  49.890  33.370  1.00  0.00
ATOM   2031  C18 DMP    63      17.780  49.190  34.730  1.00  0.00
ATOM   2032  C19 DMP    63      17.740  50.060  35.990  1.00  0.00
ATOM   2033 0C11 DMP    63      18.270  49.370  37.250  1.00  0.00
ATOM   2034 1C11 DMP    63      18.280  50.200  38.530  1.00  0.00
ATOM   2035 2C11 DMP    63      19.070  49.570  39.680  1.00  0.00
ATOM   2036 3C11 DMP    63      18.670  50.390  40.900  1.00  0.00
ATOM   2037 4C11 DMP    63      19.070  49.570  42.140  1.00  0.00
ATOM   2038  C33 DMP    64      49.960  26.160  65.910  1.00  0.00
ATOM   2039  C34 DMP    64      52.360  26.080  65.530  1.00  0.00
ATOM   2040  C35 DMP    64      51.480  27.230  67.370  1.00  0.00
ATOM   2041  N   DMP    64      51.220  26.900  65.960  1.00  0.00
ATOM   2042  C32 DMP    64      51.190  28.140  65.160  1.00  0.00
ATOM   2043  C31 DMP    64      50.610  28.140  63.750  1.00  0.00
ATOM   2044  O32 DMP    64      51.370  27.320  62.860  1.00  0.00
ATOM   2045  P   DMP    64      50.460  27.100  61.550  1.00  0.00
ATOM   2046  O33 DMP    64      49.210  26.500  62.070  1.00  0.00
ATOM   2047  O34 DMP    64      50.490  28.370  60.790  1.00  0.00
ATOM   2048  O31 DMP    64      51.390  25.960  60.900  1.00  0.00
ATOM   2049  C3  DMP    64      51.910  26.470  59.670  1.00  0.00
ATOM   2050  C2  DMP    64      52.970  25.650  58.940  1.00  0.00
ATOM   2051  O21 DMP    64      53.960  26.440  58.270  1.00  0.00
ATOM   2052  C21 DMP    64      55.030  26.840  58.960  1.00  0.00
ATOM   2053  O22 DMP    64      55.060  26.620  60.170  1.00  0.00
ATOM   2054  C22 DMP    64      56.170  27.220  58.100  1.00  0.00
ATOM   2055  C23 DMP    64      56.010  28.180  56.920  1.00  0.00
ATOM   2056  C24 DMP    64      57.160  28.210  55.910  1.00  0.00
ATOM   2057  C25 DMP    64      56.700  29.080  54.740  1.00  0.00
ATOM   2058  C26 DMP    64      57.760  29.030  53.640  1.00  0.00
ATOM   2059  C27 DMP    64      57.230  29.480  52.280  1.00  0.00
ATOM   2060  C28 DMP    64      58.360  29.820  51.290  1.00  0.00
ATOM   2061  C29 DMP    64      57.820  30.050  49.880  1.00  0.00
ATOM   2062 0C21 DMP    64      58.960  30.830  49.230  1.00  0.00
ATOM   2063 1C21 DMP    64      58.680  31.500  47.890  1.00  0.00
ATOM   2064 2C21 DMP    64      58.290  30.590  46.730  1.00  0.00
ATOM   2065 3C21 DMP    64      58.020  31.430  45.480  1.00  0.00
ATOM   2066 4C21 DMP    64      57.910  30.540  44.240  1.00  0.00
ATOM   2067  C1  DMP    64      52.240  24.640  58.060  1.00  0.00
ATOM   2068  O11 DMP    64      51.190  25.160  57.240  1.00  0.00
ATOM   2069  C11 DMP    64      50.500  24.230  56.580  1.00  0.00
ATOM   2070  O12 DMP    64      50.490  23.090  57.040  1.00  0.00
ATOM   2071  C12 DMP    64      49.600  24.830  55.570  1.00  0.00
ATOM   2072  C13 DMP    64      49.900  24.230  54.190  1.00  0.00
ATOM   2073  C14 DMP    64      49.070  24.720  53.000  1.00  0.00
ATOM   2074  C15 DMP    64      47.560  24.600  53.220  1.00  0.00
ATOM   2075  C16 DMP    64      46.810  25.440  52.190  1.00  0.00
ATOM   2076  C17 DMP    64      46.680  24.810  50.800  1.00  0.00
ATOM   2077  C18 DMP    64      45.660  25.430  49.840  1.00  0.00
ATOM   2078  C19 DMP    64      45.710  24.820  48.430  1.00  0.00
ATOM   2079 0C11 DMP    64      44.650  25.370  47.470  1.00  0.00
ATOM   2080 1C11 DMP    64      45.090  25.720  46.050  1.00  0.00
ATOM   2081 2C11 DMP    64      43.750  26.270  45.550  1.00  0.00
ATOM   2082 3C11 DMP    64      43.060  25.120  44.810  1.00  0.00
ATOM   2083 4C11 DMP    64      41.950  25.640  43.890  1.00  0.00
ATOM   2084  C33 DMP    65      17.220  40.350  26.200  1.00  0.00
ATOM   2085  C34 DMP    65      17.710  40.690  28.530  1.00  0.00
ATOM   2086  C35 DMP    65      16.980  42.530  27.170  1.00  0.00
ATOM   2087  N   DMP    65      17.760  41.290  27.190  1.00  0.00
ATOM   2088  C32 DMP    65      19.150  41.560  26.800  1.00  0.00
ATOM   2089  C31 DMP    65      20.060  42.470  27.620  1.00  0.00
ATOM   2090  O32 DMP    65      19.830  43.890  27.610  1.00  0.00
ATOM   2091  P   DMP    65      20.930  44.600  28.540  1.00  0.00
ATOM   2092  O33 DMP    65      22.260  44.000  28.380  1.00  0.00
ATOM   2093  O34 DMP    65      20.620  46.020  28.240  1.00  0.00
ATOM   2094  O31 DMP    65      20.430  44.240  30.030  1.00  0.00
ATOM   2095  C3  DMP    65      19.270  44.960  30.470  1.00  0.00
ATOM   2096  C2  DMP    65      18.830  44.740  31.910  1.00  0.00
ATOM   2097  O21 DMP    65      17.620  45.440  32.240  1.00  0.00
ATOM   2098  C21 DMP    65      16.450  44.800  32.230  1.00  0.00
ATOM   2099  O22 DMP    65      16.280  43.600  32.020  1.00  0.00
ATOM   2100  C22 DMP    65      15.260  45.630  32.510  1.00  0.00
ATOM   2101  C23 DMP    65      14.500  44.970  33.660  1.00  0.00
ATOM   2102  C24 DMP    65      13.460  45.870  34.330  1.00  0.00
ATOM   2103  C25 DMP    65      12.750  45.130  35.460  1.00  0.00
ATOM   2104  C26 DMP    65      11.760  46.050  36.180  1.00  0.00
ATOM   2105  C27 DMP    65      10.420  45.340  36.320  1.00  0.00
ATOM   2106  C28 DMP    65       9.280  46.250  36.790  1.00  0.00
ATOM   2107  C29 DMP    65       8.060  45.390  37.120  1.00  0.00
ATOM   2108 0C21 DMP    65       7.250  44.860  35.930  1.00  0.00
ATOM   2109 1C21 DMP    65       6.090  44.070  36.540  1.00  0.00
ATOM   2110 2C21 DMP    65       5.820  42.890  35.610  1.00  0.00
ATOM   2111 3C21 DMP    65       4.630  42.000  35.970  1.00  0.00
ATOM   2112 4C21 DMP    65       4.390  40.850  34.980  1.00  0.00
ATOM   2113  C1  DMP    65      19.990  45.110  32.830  1.00  0.00
ATOM   2114  O11 DMP    65      20.730  46.340  32.820  1.00  0.00
ATOM   2115  C11 DMP    65      21.740  46.350  33.680  1.00  0.00
ATOM   2116  O12 DMP    65      22.220  45.350  34.210  1.00  0.00
ATOM   2117  C12 DMP    65      22.170  47.740  33.950  1.00  0.00
ATOM   2118  C13 DMP    65      23.120  47.820  35.140  1.00  0.00
ATOM   2119  C14 DMP    65      22.500  48.050  36.520  1.00  0.00
ATOM   2120  C15 DMP    65      23.560  48.300  37.600  1.00  0.00
ATOM   2121  C16 DMP    65      22.820  48.620  38.900  1.00  0.00
ATOM   2122  C17 DMP    65      23.870  48.980  39.970  1.00  0.00
ATOM   2123  C18 DMP    65      23.310  49.130  41.380  1.00  0.00
ATOM   2124  C19 DMP    65      24.330  49.500  42.460  1.00  0.00
ATOM   2125 0C11 DMP    65      23.790  49.250  43.870  1.00  0.00
ATOM   2126 1C11 DMP    65      24.880  49.520  44.910  1.00  0.00
ATOM   2127 2C11 DMP    65      25.990  48.480  44.710  1.00  0.00
ATOM   2128 3C11 DMP    65      26.850  48.640  45.960  1.00  0.00
ATOM   2129 4C11 DMP    65      28.250  48.160  45.570  1.00  0.00
ATOM   2130  C33 DMP    66      46.270  25.360  27.530  1.00  0.00
ATOM   2131  C34 DMP    66      48.480  24.720  27.100  1.00  0.00
ATOM   2132  C35 DMP    66      46.840  24.950  25.280  1.00  0.00
ATOM   2133  N   DMP    66      47.090  24.510  26.660  1.00  0.00
ATOM   2134  C32 DMP    66      46.870  23.050  26.670  1.00  0.00
ATOM   2135  C31 DMP    66      45.830  22.420  27.590  1.00  0.00
ATOM   2136  O32 DMP    66      44.510  22.920  27.370  1.00  0.00
ATOM   2137  P   DMP    66      43.330  22.060  28.060  1.00  0.00
ATOM   2138  O33 DMP    66      42.760  21.380  26.870  1.00  0.00
ATOM   2139  O34 DMP    66      43.850  21.240  29.170  1.00  0.00
ATOM   2140  O31 DMP    66      42.610  23.370  28.670  1.00  0.00
ATOM   2141  C3  DMP    66      43.290  24.040  29.730  1.00  0.00
ATOM   2142  C2  DMP    66      43.110  25.550  29.880  1.00  0.00
ATOM   2143  O21 DMP    66      44.210  26.110  30.610  1.00  0.00
ATOM   2144  C21 DMP    66      44.590  27.330  30.240  1.00  0.00
ATOM   2145  O22 DMP    66      44.560  27.640  29.050  1.00  0.00
ATOM   2146  C22 DMP    66      45.590  27.920  31.160  1.00  0.00
ATOM   2147  C23 DMP    66      47.020  27.500  30.800  1.00  0.00
ATOM   2148  C24 DMP    66      48.050  27.880  31.860  1.00  0.00
ATOM   2149  C25 DMP    66      47.980  27.020  33.120  1.00  0.00
ATOM   2150  C26 DMP    66      49.310  27.170  33.850  1.00  0.00
ATOM   2151  C27 DMP    66      49.270  26.230  35.060  1.00  0.00
ATOM   2152  C28 DMP    66      50.340  26.510  36.110  1.00  0.00
ATOM   2153  C29 DMP    66      51.690  26.080  35.530  1.00  0.00
ATOM   2154 0C21 DMP    66      52.770  26.320  36.590  1.00  0.00
ATOM   2155 1C21 DMP    66      54.230  25.960  36.300  1.00  0.00
ATOM   2156 2C21 DMP    66      55.080  26.490  37.460  1.00  0.00
ATOM   2157 3C21 DMP    66      55.790  25.340  38.180  1.00  0.00
ATOM   2158 4C21 DMP    66      57.000  24.760  37.440  1.00  0.00
ATOM   2159  C1  DMP    66      41.670  25.710  30.350  1.00  0.00
ATOM   2160  O11 DMP    66      41.520  25.370  31.730  1.00  0.00
ATOM   2161  C11 DMP    66      40.320  25.490  32.290  1.00  0.00
ATOM   2162  O12 DMP    66      39.380  25.930  31.640  1.00  0.00
ATOM   2163  C12 DMP    66      40.290  25.000  33.690  1.00  0.00
ATOM   2164  C13 DMP    66      40.690  25.910  34.850  1.00  0.00
ATOM   2165  C14 DMP    66      40.180  27.350  34.800  1.00  0.00
ATOM   2166  C15 DMP    66      40.800  28.120  35.970  1.00  0.00
ATOM   2167  C16 DMP    66      40.020  29.360  36.400  1.00  0.00
ATOM   2168  C17 DMP    66      38.950  28.940  37.410  1.00  0.00
ATOM   2169  C18 DMP    66      39.500  28.960  38.840  1.00  0.00
ATOM   2170  C19 DMP    66      40.240  30.260  39.140  1.00  0.00
ATOM   2171 0C11 DMP    66      40.560  30.140  40.630  1.00  0.00
ATOM   2172 1C11 DMP    66      41.960  30.670  40.950  1.00  0.00
ATOM   2173 2C11 DMP    66      42.350  30.720  42.430  1.00  0.00
ATOM   2174 3C11 DMP    66      42.560  29.330  43.030  1.00  0.00
ATOM   2175 4C11 DMP    66      43.700  28.600  42.310  1.00  0.00
ATOM   2176  C33 DMP    67      29.970  13.390  28.700  1.00  0.00
ATOM   2177  C34 DMP    67      30.090  11.380  30.080  1.00  0.00
ATOM   2178  C35 DMP    67      29.250  13.400  30.970  1.00  0.00
ATOM   2179  N   DMP    67      30.240  12.840  30.030  1.00  0.00
ATOM   2180  C32 DMP    67      31.600  13.200  30.460  1.00  0.00
ATOM   2181  C31 DMP    67      32.810  13.020  29.540  1.00  0.00
ATOM   2182  O32 DMP    67      33.000  11.680  29.090  1.00  0.00
ATOM   2183  P   DMP    67      34.490  11.190  29.460  1.00  0.00
ATOM   2184  O33 DMP    67      34.840  10.010  28.640  1.00  0.00
ATOM   2185  O34 DMP    67      35.350  12.390  29.350  1.00  0.00
ATOM   2186  O31 DMP    67      34.260  10.950  31.030  1.00  0.00
ATOM   2187  C3  DMP    67      34.580   9.610  31.430  1.00  0.00
ATOM   2188  C2  DMP    67      34.260   9.090  32.830  1.00  0.00
ATOM   2189  O21 DMP    67      34.610   7.720  33.030  1.00  0.00
ATOM   2190  C21 DMP    67      35.860   7.290  33.170  1.00  0.00
ATOM   2191  O22 DMP    67      36.740   8.140  33.220  1.00  0.00
ATOM   2192  C22 DMP    67      36.040   5.830  33.350  1.00  0.00
ATOM   2193  C23 DMP    67      35.020   5.100  34.230  1.00  0.00
ATOM   2194  C24 DMP    67      35.380   3.610  34.310  1.00  0.00
ATOM   2195  C25 DMP    67      34.370   2.970  35.260  1.00  0.00
ATOM   2196  C26 DMP    67      34.250   1.470  34.980  1.00  0.00
ATOM   2197  C27 DMP    67      33.360   0.780  36.010  1.00  0.00
ATOM   2198  C28 DMP    67      31.960   1.380  36.210  1.00  0.00
ATOM   2199  C29 DMP    67      31.110   0.450  37.070  1.00  0.00
ATOM   2200 0C21 DMP    67      31.690   0.450  38.480  1.00  0.00
ATOM   2201 1C21 DMP    67      30.920  -0.440  39.460  1.00  0.00
ATOM   2202 2C21 DMP    67      31.690  -0.620  40.760  1.00  0.00
ATOM   2203 3C21 DMP    67      31.080  -1.660  41.710  1.00  0.00
ATOM   2204 4C21 DMP    67      29.780  -1.170  42.350  1.00  0.00
ATOM   2205  C1  DMP    67      32.800   9.380  33.170  1.00  0.00
ATOM   2206  O11 DMP    67      32.370  10.570  33.830  1.00  0.00
ATOM   2207  C11 DMP    67      31.080  10.870  33.970  1.00  0.00
ATOM   2208  O12 DMP    67      30.190  10.350  33.300  1.00  0.00
ATOM   2209  C12 DMP    67      31.000  12.080  34.820  1.00  0.00
ATOM   2210  C13 DMP    67      29.580  12.640  34.640  1.00  0.00
ATOM   2211  C14 DMP    67      29.240  13.490  35.860  1.00  0.00
ATOM   2212  C15 DMP    67      27.830  14.040  35.650  1.00  0.00
ATOM   2213  C16 DMP    67      27.570  14.960  36.850  1.00  0.00
ATOM   2214  C17 DMP    67      26.300  15.790  36.650  1.00  0.00
ATOM   2215  C18 DMP    67      25.770  16.320  37.980  1.00  0.00
ATOM   2216  C19 DMP    67      24.270  16.520  37.760  1.00  0.00
ATOM   2217 0C11 DMP    67      23.630  16.750  39.130  1.00  0.00
ATOM   2218 1C11 DMP    67      22.210  17.280  38.990  1.00  0.00
ATOM   2219 2C11 DMP    67      21.830  17.830  40.370  1.00  0.00
ATOM   2220 3C11 DMP    67      20.330  17.890  40.640  1.00  0.00
ATOM   2221 4C11 DMP    67      19.460  18.710  39.690  1.00  0.00
ATOM   2222  C33 DMP    68      61.080   3.100  57.460  1.00  0.00
ATOM   2223  C34 DMP    68      60.280   5.200  56.520  1.00  0.00
ATOM   2224  C35 DMP    68      61.920   3.930  55.460  1.00  0.00
ATOM   2225  N   DMP    68      61.450   4.360  56.790  1.00  0.00
ATOM   2226  C32 DMP    68      62.540   5.130  57.400  1.00  0.00
ATOM   2227  C31 DMP    68      63.220   6.380  56.830  1.00  0.00
ATOM   2228  O32 DMP    68      63.660   6.370  55.470  1.00  0.00
ATOM   2229  P   DMP    68      64.410   7.730  55.080  1.00  0.00
ATOM   2230  O33 DMP    68      65.250   8.120  56.230  1.00  0.00
ATOM   2231  O34 DMP    68      64.990   7.420  53.750  1.00  0.00
ATOM   2232  O31 DMP    68      63.140   8.700  54.890  1.00  0.00
ATOM   2233  C3  DMP    68      62.440   8.560  53.650  1.00  0.00
ATOM   2234  C2  DMP    68      61.070   9.220  53.830  1.00  0.00
ATOM   2235  O21 DMP    68      60.140   8.750  52.850  1.00  0.00
ATOM   2236  C21 DMP    68      59.260   7.800  53.170  1.00  0.00
ATOM   2237  O22 DMP    68      59.400   7.270  54.270  1.00  0.00
ATOM   2238  C22 DMP    68      58.280   7.460  52.110  1.00  0.00
ATOM   2239  C23 DMP    68      58.710   6.060  51.690  1.00  0.00
ATOM   2240  C24 DMP    68      57.750   5.550  50.610  1.00  0.00
ATOM   2241  C25 DMP    68      58.020   4.130  50.100  1.00  0.00
ATOM   2242  C26 DMP    68      57.400   4.090  48.700  1.00  0.00
ATOM   2243  C27 DMP    68      58.150   4.760  47.550  1.00  0.00
ATOM   2244  C28 DMP    68      59.470   4.080  47.190  1.00  0.00
ATOM   2245  C29 DMP    68      60.120   4.770  45.980  1.00  0.00
ATOM   2246 0C21 DMP    68      61.410   4.230  45.380  1.00  0.00
ATOM   2247 1C21 DMP    68      62.550   4.060  46.390  1.00  0.00
ATOM   2248 2C21 DMP    68      63.780   3.290  45.910  1.00  0.00
ATOM   2249 3C21 DMP    68      64.810   3.330  47.040  1.00  0.00
ATOM   2250 4C21 DMP    68      64.400   2.250  48.040  1.00  0.00
ATOM   2251  C1  DMP    68      61.150  10.730  54.030  1.00  0.00
ATOM   2252  O11 DMP    68      61.790  11.370  52.920  1.00  0.00
ATOM   2253  C11 DMP    68      61.810  12.690  52.770  1.00  0.00
ATOM   2254  O12 DMP    68      61.530  13.340  53.770  1.00  0.00
ATOM   2255  C12 DMP    68      62.490  13.230  51.570  1.00  0.00
ATOM   2256  C13 DMP    68      63.920  12.740  51.320  1.00  0.00
ATOM   2257  C14 DMP    68      64.700  13.360  50.150  1.00  0.00
ATOM   2258  C15 DMP    68      64.160  12.960  48.780  1.00  0.00
ATOM   2259  C16 DMP    68      64.870  13.640  47.600  1.00  0.00
ATOM   2260  C17 DMP    68      64.850  15.160  47.460  1.00  0.00
ATOM   2261  C18 DMP    68      65.220  15.600  46.040  1.00  0.00
ATOM   2262  C19 DMP    68      66.630  15.240  45.580  1.00  0.00
ATOM   2263 0C11 DMP    68      66.940  15.730  44.160  1.00  0.00
ATOM   2264 1C11 DMP    68      68.120  14.960  43.570  1.00  0.00
ATOM   2265 2C11 DMP    68      69.450  15.400  44.180  1.00  0.00
ATOM   2266 3C11 DMP    68      70.570  14.500  43.680  1.00  0.00
ATOM   2267 4C11 DMP    68      70.880  13.090  44.190  1.00  0.00
ATOM   2268  C33 DMP    69      29.980  43.940  24.270  1.00  0.00
ATOM   2269  C34 DMP    69      31.030  42.220  23.270  1.00  0.00
ATOM   2270  C35 DMP    69      28.860  41.860  24.310  1.00  0.00
ATOM   2271  N   DMP    69      30.180  42.490  24.430  1.00  0.00
ATOM   2272  C32 DMP    69      30.770  42.270  25.760  1.00  0.00
ATOM   2273  C31 DMP    69      31.630  41.060  26.120  1.00  0.00
ATOM   2274  O32 DMP    69      32.590  40.640  25.140  1.00  0.00
ATOM   2275  P   DMP    69      33.420  39.420  25.790  1.00  0.00
ATOM   2276  O33 DMP    69      32.490  38.480  26.430  1.00  0.00
ATOM   2277  O34 DMP    69      34.500  39.050  24.840  1.00  0.00
ATOM   2278  O31 DMP    69      34.140  40.270  26.960  1.00  0.00
ATOM   2279  C3  DMP    69      35.140  39.480  27.610  1.00  0.00
ATOM   2280  C2  DMP    69      35.860  40.120  28.800  1.00  0.00
ATOM   2281  O21 DMP    69      36.680  39.080  29.340  1.00  0.00
ATOM   2282  C21 DMP    69      37.910  38.990  28.840  1.00  0.00
ATOM   2283  O22 DMP    69      38.230  39.620  27.830  1.00  0.00
ATOM   2284  C22 DMP    69      38.700  37.990  29.590  1.00  0.00
ATOM   2285  C23 DMP    69      39.520  38.710  30.660  1.00  0.00
ATOM   2286  C24 DMP    69      40.290  37.690  31.510  1.00  0.00
ATOM   2287  C25 DMP    69      40.580  38.320  32.880  1.00  0.00
ATOM   2288  C26 DMP    69      39.410  38.170  33.850  1.00  0.00
ATOM   2289  C27 DMP    69      39.810  38.780  35.200  1.00  0.00
ATOM   2290  C28 DMP    69      38.760  38.460  36.270  1.00  0.00
ATOM   2291  C29 DMP    69      39.420  37.750  37.450  1.00  0.00
ATOM   2292 0C21 DMP    69      38.330  37.380  38.460  1.00  0.00
ATOM   2293 1C21 DMP    69      39.100  36.770  39.640  1.00  0.00
ATOM   2294 2C21 DMP    69      38.180  36.140  40.690  1.00  0.00
ATOM   2295 3C21 DMP    69      38.960  35.220  41.630  1.00  0.00
ATOM   2296 4C21 DMP    69      39.520  35.930  42.870  1.00  0.00
ATOM   2297  C1  DMP    69      34.770  40.490  29.800  1.00  0.00
ATOM   2298  O11 DMP    69      35.230  41.030  31.030  1.00  0.00
ATOM   2299  C11 DMP    69      34.480  41.200  32.120  1.00  0.00
ATOM   2300  O12 DMP    69      33.520  40.480  32.360  1.00  0.00
ATOM   2301  C12 DMP    69      35.270  41.850  33.190  1.00  0.00
ATOM   2302  C13 DMP    69      34.730  41.560  34.590  1.00  0.00
ATOM   2303  C14 DMP    69      35.860  41.720  35.610  1.00  0.00
ATOM   2304  C15 DMP    69      35.580  42.040  37.080  1.00  0.00
ATOM   2305  C16 DMP    69      34.830  40.800  37.580  1.00  0.00
ATOM   2306  C17 DMP    69      34.220  41.050  38.960  1.00  0.00
ATOM   2307  C18 DMP    69      35.200  40.940  40.130  1.00  0.00
ATOM   2308  C19 DMP    69      34.460  41.130  41.450  1.00  0.00
ATOM   2309 0C11 DMP    69      35.440  41.460  42.580  1.00  0.00
ATOM   2310 1C11 DMP    69      36.440  40.350  42.930  1.00  0.00
ATOM   2311 2C11 DMP    69      35.740  39.180  43.620  1.00  0.00
ATOM   2312 3C11 DMP    69      36.730  38.020  43.510  1.00  0.00
ATOM   2313 4C11 DMP    69      36.460  37.000  44.610  1.00  0.00
ATOM   2314  C33 DMP    70      46.310  47.790  64.900  1.00  0.00
ATOM   2315  C34 DMP    70      45.310  46.150  66.210  1.00  0.00
ATOM   2316  C35 DMP    70      46.640  47.870  67.230  1.00  0.00
ATOM   2317  N   DMP    70      46.530  46.950  66.080  1.00  0.00
ATOM   2318  C32 DMP    70      47.730  46.100  66.030  1.00  0.00
ATOM   2319  C31 DMP    70      47.910  45.190  64.810  1.00  0.00
ATOM   2320  O32 DMP    70      47.190  43.960  64.900  1.00  0.00
ATOM   2321  P   DMP    70      47.830  42.850  63.920  1.00  0.00
ATOM   2322  O33 DMP    70      49.290  43.010  63.830  1.00  0.00
ATOM   2323  O34 DMP    70      47.140  41.590  64.300  1.00  0.00
ATOM   2324  O31 DMP    70      47.160  43.410  62.570  1.00  0.00
ATOM   2325  C3  DMP    70      45.730  43.300  62.510  1.00  0.00
ATOM   2326  C2  DMP    70      45.020  44.270  61.570  1.00  0.00
ATOM   2327  O21 DMP    70      43.760  43.670  61.230  1.00  0.00
ATOM   2328  C21 DMP    70      42.750  44.380  60.730  1.00  0.00
ATOM   2329  O22 DMP    70      42.620  45.590  60.900  1.00  0.00
ATOM   2330  C22 DMP    70      41.930  43.480  59.890  1.00  0.00
ATOM   2331  C23 DMP    70      42.320  43.280  58.420  1.00  0.00
ATOM   2332  C24 DMP    70      41.520  42.050  58.000  1.00  0.00
ATOM   2333  C25 DMP    70      41.130  41.970  56.530  1.00  0.00
ATOM   2334  C26 DMP    70      42.280  42.350  55.590  1.00  0.00
ATOM   2335  C27 DMP    70      41.770  42.170  54.160  1.00  0.00
ATOM   2336  C28 DMP    70      42.870  42.120  53.100  1.00  0.00
ATOM   2337  C29 DMP    70      42.230  41.910  51.730  1.00  0.00
ATOM   2338 0C21 DMP    70      43.280  41.950  50.620  1.00  0.00
ATOM   2339 1C21 DMP    70      42.620  41.610  49.280  1.00  0.00
ATOM   2340 2C21 DMP    70      43.620  41.850  48.150  1.00  0.00
ATOM   2341 3C21 DMP    70      43.290  40.910  46.990  1.00  0.00
ATOM   2342 4C21 DMP    70      44.460  40.980  46.000  1.00  0.00
ATOM   2343  C1  DMP    70      45.900  44.380  60.320  1.00  0.00
ATOM   2344  O11 DMP    70      45.260  45.190  59.330  1.00  0.00
ATOM   2345  C11 DMP    70      45.940  45.380  58.200  1.00  0.00
ATOM   2346  O12 DMP    70      47.130  45.100  58.070  1.00  0.00
ATOM   2347  C12 DMP    70      45.170  46.210  57.250  1.00  0.00
ATOM   2348  C13 DMP    70      45.550  45.850  55.810  1.00  0.00
ATOM   2349  C14 DMP    70      44.340  45.980  54.880  1.00  0.00
ATOM   2350  C15 DMP    70      43.760  47.390  54.680  1.00  0.00
ATOM   2351  C16 DMP    70      42.890  47.340  53.420  1.00  0.00
ATOM   2352  C17 DMP    70      42.390  48.750  53.100  1.00  0.00
ATOM   2353  C18 DMP    70      42.070  48.910  51.610  1.00  0.00
ATOM   2354  C19 DMP    70      41.530  50.320  51.360  1.00  0.00
ATOM   2355 0C11 DMP    70      41.320  50.580  49.870  1.00  0.00
ATOM   2356 1C11 DMP    70      41.010  52.050  49.550  1.00  0.00
ATOM   2357 2C11 DMP    70      40.500  52.270  48.120  1.00  0.00
ATOM   2358 3C11 DMP    70      40.660  53.640  47.460  1.00  0.00
ATOM   2359 4C11 DMP    70      39.840  53.660  46.170  1.00  0.00
ATOM   2360  C33 DMP    71      45.520   2.280  61.720  1.00  0.00
ATOM   2361  C34 DMP    71      46.210   4.590  61.540  1.00  0.00
ATOM   2362  C35 DMP    71      44.680   3.770  59.970  1.00  0.00
ATOM   2363  N   DMP    71      45.820   3.380  60.800  1.00  0.00
ATOM   2364  C32 DMP    71      46.840   2.890  59.870  1.00  0.00
ATOM   2365  C31 DMP    71      48.270   2.990  60.410  1.00  0.00
ATOM   2366  O32 DMP    71      48.690   2.190  61.520  1.00  0.00
ATOM   2367  P   DMP    71      50.170   2.600  62.000  1.00  0.00
ATOM   2368  O33 DMP    71      50.410   4.060  62.010  1.00  0.00
ATOM   2369  O34 DMP    71      50.480   1.750  63.170  1.00  0.00
ATOM   2370  O31 DMP    71      50.870   2.060  60.660  1.00  0.00
ATOM   2371  C3  DMP    71      52.290   1.960  60.830  1.00  0.00
ATOM   2372  C2  DMP    71      53.020   1.050  59.850  1.00  0.00
ATOM   2373  O21 DMP    71      54.400   1.190  60.220  1.00  0.00
ATOM   2374  C21 DMP    71      55.040   0.030  60.360  1.00  0.00
ATOM   2375  O22 DMP    71      54.440  -0.930  60.830  1.00  0.00
ATOM   2376  C22 DMP    71      56.480   0.300  60.140  1.00  0.00
ATOM   2377  C23 DMP    71      57.090  -0.570  59.040  1.00  0.00
ATOM   2378  C24 DMP    71      56.390  -0.520  57.680  1.00  0.00
ATOM   2379  C25 DMP    71      56.880  -1.530  56.650  1.00  0.00
ATOM   2380  C26 DMP    71      56.030  -1.520  55.380  1.00  0.00
ATOM   2381  C27 DMP    71      56.700  -1.900  54.060  1.00  0.00
ATOM   2382  C28 DMP    71      55.880  -1.310  52.910  1.00  0.00
ATOM   2383  C29 DMP    71      55.630   0.190  52.710  1.00  0.00
ATOM   2384 0C21 DMP    71      55.320   0.600  51.270  1.00  0.00
ATOM   2385 1C21 DMP    71      56.320   0.210  50.180  1.00  0.00
ATOM   2386 2C21 DMP    71      55.620   0.310  48.820  1.00  0.00
ATOM   2387 3C21 DMP    71      56.560  -0.380  47.820  1.00  0.00
ATOM   2388 4C21 DMP    71      57.910   0.310  47.660  1.00  0.00
ATOM   2389  C1  DMP    71      52.700   1.690  58.500  1.00  0.00
ATOM   2390  O11 DMP    71      53.020   0.890  57.360  1.00  0.00
ATOM   2391  C11 DMP    71      52.670   1.460  56.210  1.00  0.00
ATOM   2392  O12 DMP    71      52.630   2.690  56.110  1.00  0.00
ATOM   2393  C12 DMP    71      52.780   0.540  55.060  1.00  0.00
ATOM   2394  C13 DMP    71      52.090   1.150  53.840  1.00  0.00
ATOM   2395  C14 DMP    71      51.680   0.080  52.820  1.00  0.00
ATOM   2396  C15 DMP    71      51.110   0.890  51.660  1.00  0.00
ATOM   2397  C16 DMP    71      50.490  -0.020  50.600  1.00  0.00
ATOM   2398  C17 DMP    71      49.300  -0.800  51.180  1.00  0.00
ATOM   2399  C18 DMP    71      48.670  -1.740  50.150  1.00  0.00
ATOM   2400  C19 DMP    71      49.610  -2.760  49.520  1.00  0.00
ATOM   2401 0C11 DMP    71      48.890  -3.900  48.790  1.00  0.00
ATOM   2402 1C11 DMP    71      48.080  -4.850  49.670  1.00  0.00
ATOM   2403 2C11 DMP    71      48.800  -5.830  50.590  1.00  0.00
ATOM   2404 3C11 DMP    71      47.880  -6.650  51.510  1.00  0.00
ATOM   2405 4C11 DMP    71      48.620  -7.470  52.570  1.00  0.00
ATOM   2406  C33 DMP    72      51.050  46.030  18.130  1.00  0.00
ATOM   2407  C34 DMP    72      52.450  47.730  18.530  1.00  0.00
ATOM   2408  C35 DMP    72      53.320  45.410  18.440  1.00  0.00
ATOM   2409  N   DMP    72      52.260  46.320  18.910  1.00  0.00
ATOM   2410  C32 DMP    72      52.060  46.250  20.360  1.00  0.00
ATOM   2411  C31 DMP    72      52.980  45.630  21.410  1.00  0.00
ATOM   2412  O32 DMP    72      53.360  44.260  21.270  1.00  0.00
ATOM   2413  P   DMP    72      54.550  43.890  22.300  1.00  0.00
ATOM   2414  O33 DMP    72      55.240  42.770  21.610  1.00  0.00
ATOM   2415  O34 DMP    72      55.300  45.080  22.740  1.00  0.00
ATOM   2416  O31 DMP    72      53.710  43.320  23.550  1.00  0.00
ATOM   2417  C3  DMP    72      53.630  44.060  24.770  1.00  0.00
ATOM   2418  C2  DMP    72      53.310  43.380  26.100  1.00  0.00
ATOM   2419  O21 DMP    72      53.340  44.410  27.090  1.00  0.00
ATOM   2420  C21 DMP    72      52.250  44.610  27.830  1.00  0.00
ATOM   2421  O22 DMP    72      51.140  44.150  27.560  1.00  0.00
ATOM   2422  C22 DMP    72      52.550  45.460  29.010  1.00  0.00
ATOM   2423  C23 DMP    72      51.800  44.980  30.260  1.00  0.00
ATOM   2424  C24 DMP    72      52.060  45.970  31.400  1.00  0.00
ATOM   2425  C25 DMP    72      51.600  45.440  32.760  1.00  0.00
ATOM   2426  C26 DMP    72      51.950  46.430  33.870  1.00  0.00
ATOM   2427  C27 DMP    72      51.550  45.750  35.190  1.00  0.00
ATOM   2428  C28 DMP    72      52.080  46.380  36.480  1.00  0.00
ATOM   2429  C29 DMP    72      51.380  46.050  37.800  1.00  0.00
ATOM   2430 0C21 DMP    72      51.930  46.770  39.030  1.00  0.00
ATOM   2431 1C21 DMP    72      51.770  45.950  40.310  1.00  0.00
ATOM   2432 2C21 DMP    72      51.470  46.890  41.490  1.00  0.00
ATOM   2433 3C21 DMP    72      51.430  46.130  42.810  1.00  0.00
ATOM   2434 4C21 DMP    72      50.140  45.370  43.090  1.00  0.00
ATOM   2435  C1  DMP    72      54.420  42.340  26.270  1.00  0.00
ATOM   2436  O11 DMP    72      54.080  41.380  27.280  1.00  0.00
ATOM   2437  C11 DMP    72      54.780  41.560  28.400  1.00  0.00
ATOM   2438  O12 DMP    72      55.850  42.170  28.390  1.00  0.00
ATOM   2439  C12 DMP    72      54.350  40.570  29.410  1.00  0.00
ATOM   2440  C13 DMP    72      53.790  41.180  30.700  1.00  0.00
ATOM   2441  C14 DMP    72      54.940  41.560  31.630  1.00  0.00
ATOM   2442  C15 DMP    72      54.640  42.520  32.790  1.00  0.00
ATOM   2443  C16 DMP    72      53.850  41.860  33.920  1.00  0.00
ATOM   2444  C17 DMP    72      54.230  42.500  35.260  1.00  0.00
ATOM   2445  C18 DMP    72      53.410  41.870  36.390  1.00  0.00
ATOM   2446  C19 DMP    72      53.380  42.620  37.720  1.00  0.00
ATOM   2447 0C11 DMP    72      54.710  42.390  38.440  1.00  0.00
ATOM   2448 1C11 DMP    72      54.750  42.960  39.860  1.00  0.00
ATOM   2449 2C11 DMP    72      54.040  42.210  40.980  1.00  0.00
ATOM   2450 3C11 DMP    72      53.920  42.910  42.340  1.00  0.00
ATOM   2451 4C11 DMP    72      55.370  42.960  42.840  1.00  0.00
ATOM   2452  C33 DMP    73      52.350  18.950  64.850  1.00  0.00
ATOM   2453  C34 DMP    73      51.230  16.860  64.810  1.00  0.00
ATOM   2454  C35 DMP    73      52.680  17.300  63.050  1.00  0.00
ATOM   2455  N   DMP    73      51.730  17.950  63.960  1.00  0.00
ATOM   2456  C32 DMP    73      50.520  18.370  63.240  1.00  0.00
ATOM   2457  C31 DMP    73      50.640  19.600  62.340  1.00  0.00
ATOM   2458  O32 DMP    73      51.780  19.770  61.490  1.00  0.00
ATOM   2459  P   DMP    73      51.350  20.920  60.460  1.00  0.00
ATOM   2460  O33 DMP    73      50.660  21.950  61.280  1.00  0.00
ATOM   2461  O34 DMP    73      52.620  21.180  59.740  1.00  0.00
ATOM   2462  O31 DMP    73      50.210  20.210  59.570  1.00  0.00
ATOM   2463  C3  DMP    73      50.890  19.410  58.600  1.00  0.00
ATOM   2464  C2  DMP    73      50.140  19.150  57.290  1.00  0.00
ATOM   2465  O21 DMP    73      51.000  18.960  56.160  1.00  0.00
ATOM   2466  C21 DMP    73      51.480  17.750  55.920  1.00  0.00
ATOM   2467  O22 DMP    73      51.540  16.980  56.870  1.00  0.00
ATOM   2468  C22 DMP    73      52.290  17.560  54.690  1.00  0.00
ATOM   2469  C23 DMP    73      53.580  16.820  55.020  1.00  0.00
ATOM   2470  C24 DMP    73      54.400  16.390  53.790  1.00  0.00
ATOM   2471  C25 DMP    73      55.730  15.740  54.180  1.00  0.00
ATOM   2472  C26 DMP    73      56.690  15.700  52.990  1.00  0.00
ATOM   2473  C27 DMP    73      57.850  14.740  53.260  1.00  0.00
ATOM   2474  C28 DMP    73      58.880  14.610  52.140  1.00  0.00
ATOM   2475  C29 DMP    73      58.230  14.070  50.870  1.00  0.00
ATOM   2476 0C21 DMP    73      59.080  14.440  49.650  1.00  0.00
ATOM   2477 1C21 DMP    73      58.710  13.680  48.370  1.00  0.00
ATOM   2478 2C21 DMP    73      59.010  12.190  48.530  1.00  0.00
ATOM   2479 3C21 DMP    73      58.350  11.410  47.390  1.00  0.00
ATOM   2480 4C21 DMP    73      58.540   9.920  47.650  1.00  0.00
ATOM   2481  C1  DMP    73      49.260  20.320  56.850  1.00  0.00
ATOM   2482  O11 DMP    73      48.090  20.000  56.100  1.00  0.00
ATOM   2483  C11 DMP    73      47.460  20.920  55.380  1.00  0.00
ATOM   2484  O12 DMP    73      47.520  22.070  55.830  1.00  0.00
ATOM   2485  C12 DMP    73      46.450  20.330  54.480  1.00  0.00
ATOM   2486  C13 DMP    73      46.880  20.800  53.090  1.00  0.00
ATOM   2487  C14 DMP    73      48.280  20.330  52.680  1.00  0.00
ATOM   2488  C15 DMP    73      48.730  21.170  51.480  1.00  0.00
ATOM   2489  C16 DMP    73      50.100  20.880  50.860  1.00  0.00
ATOM   2490  C17 DMP    73      51.230  21.100  51.870  1.00  0.00
ATOM   2491  C18 DMP    73      52.620  21.140  51.220  1.00  0.00
ATOM   2492  C19 DMP    73      52.930  19.840  50.460  1.00  0.00
ATOM   2493 0C11 DMP    73      54.230  20.150  49.730  1.00  0.00
ATOM   2494 1C11 DMP    73      54.200  19.440  48.370  1.00  0.00
ATOM   2495 2C11 DMP    73      55.530  19.340  47.640  1.00  0.00
ATOM   2496 3C11 DMP    73      56.670  18.670  48.400  1.00  0.00
ATOM   2497 4C11 DMP    73      57.930  18.650  47.520  1.00  0.00
ATOM   2498  C33 DMP    74       3.060   1.370  21.450  1.00  0.00
ATOM   2499  C34 DMP    74       3.260  -0.940  20.680  1.00  0.00
ATOM   2500  C35 DMP    74       3.320  -0.350  23.050  1.00  0.00
ATOM   2501  N   DMP    74       3.670   0.050  21.680  1.00  0.00
ATOM   2502  C32 DMP    74       5.130   0.080  21.500  1.00  0.00
ATOM   2503  C31 DMP    74       6.110   0.810  22.420  1.00  0.00
ATOM   2504  O32 DMP    74       5.680   2.130  22.760  1.00  0.00
ATOM   2505  P   DMP    74       6.820   3.230  23.060  1.00  0.00
ATOM   2506  O33 DMP    74       7.920   2.820  22.160  1.00  0.00
ATOM   2507  O34 DMP    74       6.070   4.510  23.010  1.00  0.00
ATOM   2508  O31 DMP    74       7.230   2.810  24.560  1.00  0.00
ATOM   2509  C3  DMP    74       6.930   3.770  25.580  1.00  0.00
ATOM   2510  C2  DMP    74       5.580   3.660  26.290  1.00  0.00
ATOM   2511  O21 DMP    74       5.180   4.920  26.830  1.00  0.00
ATOM   2512  C21 DMP    74       3.960   5.020  27.360  1.00  0.00
ATOM   2513  O22 DMP    74       3.010   4.400  26.890  1.00  0.00
ATOM   2514  C22 DMP    74       3.940   6.060  28.410  1.00  0.00
ATOM   2515  C23 DMP    74       4.340   5.600  29.820  1.00  0.00
ATOM   2516  C24 DMP    74       5.850   5.380  29.880  1.00  0.00
ATOM   2517  C25 DMP    74       6.230   5.080  31.330  1.00  0.00
ATOM   2518  C26 DMP    74       7.720   4.740  31.420  1.00  0.00
ATOM   2519  C27 DMP    74       7.900   4.360  32.890  1.00  0.00
ATOM   2520  C28 DMP    74       9.400   4.540  33.140  1.00  0.00
ATOM   2521  C29 DMP    74       9.990   3.990  34.440  1.00  0.00
ATOM   2522 0C21 DMP    74       9.680   4.690  35.770  1.00  0.00
ATOM   2523 1C21 DMP    74      10.190   3.830  36.930  1.00  0.00
ATOM   2524 2C21 DMP    74       9.340   2.620  37.320  1.00  0.00
ATOM   2525 3C21 DMP    74       9.700   2.050  38.700  1.00  0.00
ATOM   2526 4C21 DMP    74      11.150   1.600  38.900  1.00  0.00
ATOM   2527  C1  DMP    74       5.630   2.380  27.120  1.00  0.00
ATOM   2528  O11 DMP    74       6.650   2.180  28.110  1.00  0.00
ATOM   2529  C11 DMP    74       6.730   0.950  28.620  1.00  0.00
ATOM   2530  O12 DMP    74       6.140   0.000  28.130  1.00  0.00
ATOM   2531  C12 DMP    74       7.850   0.850  29.590  1.00  0.00
ATOM   2532  C13 DMP    74       7.260   0.310  30.890  1.00  0.00
ATOM   2533  C14 DMP    74       8.260   0.600  32.010  1.00  0.00
ATOM   2534  C15 DMP    74       7.690   0.280  33.390  1.00  0.00
ATOM   2535  C16 DMP    74       8.800   0.340  34.440  1.00  0.00
ATOM   2536  C17 DMP    74       9.830  -0.790  34.310  1.00  0.00
ATOM   2537  C18 DMP    74      10.760  -0.740  35.520  1.00  0.00
ATOM   2538  C19 DMP    74      11.900  -1.760  35.480  1.00  0.00
ATOM   2539 0C11 DMP    74      13.030  -1.460  36.480  1.00  0.00
ATOM   2540 1C11 DMP    74      12.680  -1.950  37.890  1.00  0.00
ATOM   2541 2C11 DMP    74      13.910  -1.880  38.800  1.00  0.00
ATOM   2542 3C11 DMP    74      14.850  -3.080  38.790  1.00  0.00
ATOM   2543 4C11 DMP    74      15.820  -2.760  39.930  1.00  0.00
ATOM   2544  C33 DMP    75       1.310  49.390  23.680  1.00  0.00
ATOM   2545  C34 DMP    75       1.470  51.220  25.260  1.00  0.00
ATOM   2546  C35 DMP    75       0.330  51.400  23.060  1.00  0.00
ATOM   2547  N   DMP    75       1.440  50.840  23.840  1.00  0.00
ATOM   2548  C32 DMP    75       2.720  51.180  23.190  1.00  0.00
ATOM   2549  C31 DMP    75       3.140  52.640  23.300  1.00  0.00
ATOM   2550  O32 DMP    75       2.470  53.560  22.430  1.00  0.00
ATOM   2551  P   DMP    75       3.080  54.990  22.850  1.00  0.00
ATOM   2552  O33 DMP    75       4.550  55.120  22.980  1.00  0.00
ATOM   2553  O34 DMP    75       2.250  55.920  22.050  1.00  0.00
ATOM   2554  O31 DMP    75       2.470  55.090  24.330  1.00  0.00
ATOM   2555  C3  DMP    75       2.480  56.450  24.760  1.00  0.00
ATOM   2556  C2  DMP    75       1.110  57.090  25.010  1.00  0.00
ATOM   2557  O21 DMP    75       1.100  58.390  25.610  1.00  0.00
ATOM   2558  C21 DMP    75       0.150  59.310  25.520  1.00  0.00
ATOM   2559  O22 DMP    75      -0.660  59.250  24.590  1.00  0.00
ATOM   2560  C22 DMP    75       0.120  60.410  26.510  1.00  0.00
ATOM   2561  C23 DMP    75       0.960  61.570  25.990  1.00  0.00
ATOM   2562  C24 DMP    75       1.000  62.670  27.050  1.00  0.00
ATOM   2563  C25 DMP    75       2.100  62.490  28.090  1.00  0.00
ATOM   2564  C26 DMP    75       1.950  63.480  29.250  1.00  0.00
ATOM   2565  C27 DMP    75       3.010  63.200  30.320  1.00  0.00
ATOM   2566  C28 DMP    75       2.800  63.990  31.610  1.00  0.00
ATOM   2567  C29 DMP    75       3.890  63.600  32.610  1.00  0.00
ATOM   2568 0C21 DMP    75       3.560  64.560  33.750  1.00  0.00
ATOM   2569 1C21 DMP    75       4.510  64.180  34.890  1.00  0.00
ATOM   2570 2C21 DMP    75       4.260  62.740  35.350  1.00  0.00
ATOM   2571 3C21 DMP    75       4.710  62.330  36.760  1.00  0.00
ATOM   2572 4C21 DMP    75       4.490  63.410  37.820  1.00  0.00
ATOM   2573  C1  DMP    75       0.270  56.030  25.720  1.00  0.00
ATOM   2574  O11 DMP    75       0.730  55.460  26.950  1.00  0.00
ATOM   2575  C11 DMP    75       0.130  54.350  27.370  1.00  0.00
ATOM   2576  O12 DMP    75      -0.230  53.470  26.590  1.00  0.00
ATOM   2577  C12 DMP    75       0.680  54.080  28.720  1.00  0.00
ATOM   2578  C13 DMP    75      -0.360  53.980  29.840  1.00  0.00
ATOM   2579  C14 DMP    75       0.290  53.410  31.100  1.00  0.00
ATOM   2580  C15 DMP    75      -0.580  53.720  32.320  1.00  0.00
ATOM   2581  C16 DMP    75      -0.240  52.910  33.580  1.00  0.00
ATOM   2582  C17 DMP    75      -1.280  53.420  34.580  1.00  0.00
ATOM   2583  C18 DMP    75      -1.060  52.900  36.010  1.00  0.00
ATOM   2584  C19 DMP    75      -1.210  54.000  37.060  1.00  0.00
ATOM   2585 0C11 DMP    75      -1.050  53.520  38.500  1.00  0.00
ATOM   2586 1C11 DMP    75      -0.810  54.760  39.360  1.00  0.00
ATOM   2587 2C11 DMP    75      -0.060  54.430  40.650  1.00  0.00
ATOM   2588 3C11 DMP    75       0.300  55.740  41.350  1.00  0.00
ATOM   2589 4C11 DMP    75       1.070  55.480  42.650  1.00  0.00
ATOM   2590  C33 DMP    76      55.670  58.640  17.600  1.00  0.00
ATOM   2591  C34 DMP    76      58.030  58.800  17.850  1.00  0.00
ATOM   2592  C35 DMP    76      57.090  56.640  17.850  1.00  0.00
ATOM   2593  N   DMP    76      56.850  58.030  18.240  1.00  0.00
ATOM   2594  C32 DMP    76      56.620  57.890  19.690  1.00  0.00
ATOM   2595  C31 DMP    76      56.070  58.950  20.640  1.00  0.00
ATOM   2596  O32 DMP    76      56.450  60.330  20.540  1.00  0.00
ATOM   2597  P   DMP    76      55.230  61.360  20.770  1.00  0.00
ATOM   2598  O33 DMP    76      55.650  62.680  20.270  1.00  0.00
ATOM   2599  O34 DMP    76      53.980  60.690  20.340  1.00  0.00
ATOM   2600  O31 DMP    76      55.200  61.260  22.380  1.00  0.00
ATOM   2601  C3  DMP    76      56.260  61.990  22.990  1.00  0.00
ATOM   2602  C2  DMP    76      55.950  62.140  24.480  1.00  0.00
ATOM   2603  O21 DMP    76      56.010  60.860  25.120  1.00  0.00
ATOM   2604  C21 DMP    76      57.140  60.520  25.730  1.00  0.00
ATOM   2605  O22 DMP    76      58.200  61.060  25.410  1.00  0.00
ATOM   2606  C22 DMP    76      57.120  59.200  26.400  1.00  0.00
ATOM   2607  C23 DMP    76      58.010  59.160  27.650  1.00  0.00
ATOM   2608  C24 DMP    76      58.310  57.770  28.200  1.00  0.00
ATOM   2609  C25 DMP    76      59.620  57.670  28.980  1.00  0.00
ATOM   2610  C26 DMP    76      59.530  58.630  30.170  1.00  0.00
ATOM   2611  C27 DMP    76      60.830  58.480  30.960  1.00  0.00
ATOM   2612  C28 DMP    76      60.620  59.350  32.200  1.00  0.00
ATOM   2613  C29 DMP    76      59.770  58.770  33.340  1.00  0.00
ATOM   2614 0C21 DMP    76      60.590  57.670  34.010  1.00  0.00
ATOM   2615 1C21 DMP    76      60.530  57.850  35.530  1.00  0.00
ATOM   2616 2C21 DMP    76      59.100  57.670  36.030  1.00  0.00
ATOM   2617 3C21 DMP    76      58.840  58.070  37.480  1.00  0.00
ATOM   2618 4C21 DMP    76      57.620  57.260  37.910  1.00  0.00
ATOM   2619  C1  DMP    76      54.600  62.850  24.620  1.00  0.00
ATOM   2620  O11 DMP    76      54.200  62.870  25.990  1.00  0.00
ATOM   2621  C11 DMP    76      53.410  61.990  26.610  1.00  0.00
ATOM   2622  O12 DMP    76      52.790  61.100  26.040  1.00  0.00
ATOM   2623  C12 DMP    76      53.310  62.280  28.050  1.00  0.00
ATOM   2624  C13 DMP    76      54.140  61.330  28.920  1.00  0.00
ATOM   2625  C14 DMP    76      54.240  61.740  30.390  1.00  0.00
ATOM   2626  C15 DMP    76      55.450  61.140  31.110  1.00  0.00
ATOM   2627  C16 DMP    76      55.450  61.780  32.500  1.00  0.00
ATOM   2628  C17 DMP    76      56.580  61.310  33.410  1.00  0.00
ATOM   2629  C18 DMP    76      56.830  62.390  34.460  1.00  0.00
ATOM   2630  C19 DMP    76      57.600  61.790  35.630  1.00  0.00
ATOM   2631 0C11 DMP    76      57.580  62.720  36.850  1.00  0.00
ATOM   2632 1C11 DMP    76      58.160  61.860  37.970  1.00  0.00
ATOM   2633 2C11 DMP    76      58.310  62.720  39.220  1.00  0.00
ATOM   2634 3C11 DMP    76      58.930  61.920  40.370  1.00  0.00
ATOM   2635 4C11 DMP    76      58.120  60.660  40.680  1.00  0.00
ATOM   2636  C33 DMP    77      48.390  38.760  23.610  1.00  0.00
ATOM   2637  C34 DMP    77      46.710  39.350  21.890  1.00  0.00
ATOM   2638  C35 DMP    77      47.380  40.990  23.410  1.00  0.00
ATOM   2639  N   DMP    77      47.190  39.530  23.270  1.00  0.00
ATOM   2640  C32 DMP    77      46.090  39.250  24.200  1.00  0.00
ATOM   2641  C31 DMP    77      45.520  37.840  24.390  1.00  0.00
ATOM   2642  O32 DMP    77      46.400  36.720  24.480  1.00  0.00
ATOM   2643  P   DMP    77      45.740  35.300  24.130  1.00  0.00
ATOM   2644  O33 DMP    77      44.590  35.020  25.020  1.00  0.00
ATOM   2645  O34 DMP    77      45.650  35.010  22.680  1.00  0.00
ATOM   2646  O31 DMP    77      46.940  34.350  24.630  1.00  0.00
ATOM   2647  C3  DMP    77      47.120  34.450  26.050  1.00  0.00
ATOM   2648  C2  DMP    77      47.020  33.060  26.660  1.00  0.00
ATOM   2649  O21 DMP    77      46.510  33.030  28.000  1.00  0.00
ATOM   2650  C21 DMP    77      46.130  31.860  28.500  1.00  0.00
ATOM   2651  O22 DMP    77      46.370  30.770  27.970  1.00  0.00
ATOM   2652  C22 DMP    77      45.540  32.210  29.810  1.00  0.00
ATOM   2653  C23 DMP    77      46.570  32.010  30.920  1.00  0.00
ATOM   2654  C24 DMP    77      45.910  32.370  32.260  1.00  0.00
ATOM   2655  C25 DMP    77      46.840  31.930  33.400  1.00  0.00
ATOM   2656  C26 DMP    77      46.070  32.260  34.680  1.00  0.00
ATOM   2657  C27 DMP    77      46.300  33.700  35.150  1.00  0.00
ATOM   2658  C28 DMP    77      47.510  33.900  36.050  1.00  0.00
ATOM   2659  C29 DMP    77      47.390  35.330  36.580  1.00  0.00
ATOM   2660 0C21 DMP    77      48.600  35.620  37.470  1.00  0.00
ATOM   2661 1C21 DMP    77      48.360  34.880  38.790  1.00  0.00
ATOM   2662 2C21 DMP    77      49.370  35.340  39.840  1.00  0.00
ATOM   2663 3C21 DMP    77      49.470  34.310  40.970  1.00  0.00
ATOM   2664 4C21 DMP    77      48.220  34.390  41.840  1.00  0.00
ATOM   2665  C1  DMP    77      48.370  32.410  26.350  1.00  0.00
ATOM   2666  O11 DMP    77      49.460  33.130  26.930  1.00  0.00
ATOM   2667  C11 DMP    77      50.290  32.530  27.770  1.00  0.00
ATOM   2668  O12 DMP    77      50.080  31.370  28.100  1.00  0.00
ATOM   2669  C12 DMP    77      51.370  33.430  28.250  1.00  0.00
ATOM   2670  C13 DMP    77      51.180  33.980  29.670  1.00  0.00
ATOM   2671  C14 DMP    77      52.330  34.920  30.020  1.00  0.00
ATOM   2672  C15 DMP    77      52.370  35.340  31.500  1.00  0.00
ATOM   2673  C16 DMP    77      51.350  36.430  31.840  1.00  0.00
ATOM   2674  C17 DMP    77      51.150  36.720  33.330  1.00  0.00
ATOM   2675  C18 DMP    77      52.560  37.120  33.780  1.00  0.00
ATOM   2676  C19 DMP    77      52.480  37.420  35.280  1.00  0.00
ATOM   2677 0C11 DMP    77      52.950  36.170  36.030  1.00  0.00
ATOM   2678 1C11 DMP    77      52.980  36.110  37.560  1.00  0.00
ATOM   2679 2C11 DMP    77      53.770  37.230  38.230  1.00  0.00
ATOM   2680 3C11 DMP    77      53.660  36.950  39.730  1.00  0.00
ATOM   2681 4C11 DMP    77      54.240  38.190  40.410  1.00  0.00
ATOM   2682  C33 DMP    78      27.570  15.240  25.870  1.00  0.00
ATOM   2683  C34 DMP    78      25.650  15.200  27.200  1.00  0.00
ATOM   2684  C35 DMP    78      26.100  13.450  25.720  1.00  0.00
ATOM   2685  N   DMP    78      26.140  14.910  25.840  1.00  0.00
ATOM   2686  C32 DMP    78      25.500  15.720  24.800  1.00  0.00
ATOM   2687  C31 DMP    78      23.980  15.660  24.660  1.00  0.00
ATOM   2688  O32 DMP    78      23.360  14.440  25.070  1.00  0.00
ATOM   2689  P   DMP    78      21.770  14.610  25.260  1.00  0.00
ATOM   2690  O33 DMP    78      21.260  15.690  24.390  1.00  0.00
ATOM   2691  O34 DMP    78      21.080  13.320  25.490  1.00  0.00
ATOM   2692  O31 DMP    78      21.960  15.380  26.660  1.00  0.00
ATOM   2693  C3  DMP    78      21.860  14.560  27.830  1.00  0.00
ATOM   2694  C2  DMP    78      22.120  15.290  29.150  1.00  0.00
ATOM   2695  O21 DMP    78      21.980  14.470  30.320  1.00  0.00
ATOM   2696  C21 DMP    78      23.060  14.050  30.970  1.00  0.00
ATOM   2697  O22 DMP    78      24.190  14.320  30.560  1.00  0.00
ATOM   2698  C22 DMP    78      22.790  13.230  32.170  1.00  0.00
ATOM   2699  C23 DMP    78      23.710  13.490  33.370  1.00  0.00
ATOM   2700  C24 DMP    78      23.270  12.840  34.680  1.00  0.00
ATOM   2701  C25 DMP    78      22.100  13.500  35.410  1.00  0.00
ATOM   2702  C26 DMP    78      21.540  12.610  36.520  1.00  0.00
ATOM   2703  C27 DMP    78      22.310  13.030  37.780  1.00  0.00
ATOM   2704  C28 DMP    78      21.480  12.960  39.070  1.00  0.00
ATOM   2705  C29 DMP    78      22.260  13.510  40.270  1.00  0.00
ATOM   2706 0C21 DMP    78      21.410  13.450  41.540  1.00  0.00
ATOM   2707 1C21 DMP    78      22.320  13.870  42.690  1.00  0.00
ATOM   2708 2C21 DMP    78      21.540  13.540  43.970  1.00  0.00
ATOM   2709 3C21 DMP    78      22.400  13.870  45.190  1.00  0.00
ATOM   2710 4C21 DMP    78      21.680  14.040  46.530  1.00  0.00
ATOM   2711  C1  DMP    78      21.060  16.390  29.000  1.00  0.00
ATOM   2712  O11 DMP    78      21.160  17.560  29.800  1.00  0.00
ATOM   2713  C11 DMP    78      20.080  18.310  30.010  1.00  0.00
ATOM   2714  O12 DMP    78      18.970  18.060  29.550  1.00  0.00
ATOM   2715  C12 DMP    78      20.360  19.290  31.090  1.00  0.00
ATOM   2716  C13 DMP    78      20.490  18.650  32.470  1.00  0.00
ATOM   2717  C14 DMP    78      20.750  19.700  33.550  1.00  0.00
ATOM   2718  C15 DMP    78      20.830  19.090  34.950  1.00  0.00
ATOM   2719  C16 DMP    78      21.020  20.120  36.060  1.00  0.00
ATOM   2720  C17 DMP    78      22.260  21.020  35.990  1.00  0.00
ATOM   2721  C18 DMP    78      22.500  22.130  37.010  1.00  0.00
ATOM   2722  C19 DMP    78      21.620  23.350  36.740  1.00  0.00
ATOM   2723 0C11 DMP    78      21.800  24.370  37.870  1.00  0.00
ATOM   2724 1C11 DMP    78      20.560  25.070  38.440  1.00  0.00
ATOM   2725 2C11 DMP    78      20.960  25.990  39.590  1.00  0.00
ATOM   2726 3C11 DMP    78      19.690  26.360  40.360  1.00  0.00
ATOM   2727 4C11 DMP    78      19.840  27.330  41.530  1.00  0.00
ATOM   2728  C33 DMP    79      39.130  12.660  31.940  1.00  0.00
ATOM   2729  C34 DMP    79      38.560  14.570  33.240  1.00  0.00
ATOM   2730  C35 DMP    79      37.210  12.730  33.180  1.00  0.00
ATOM   2731  N   DMP    79      38.040  13.570  32.300  1.00  0.00
ATOM   2732  C32 DMP    79      37.450  14.140  31.080  1.00  0.00
ATOM   2733  C31 DMP    79      36.240  15.070  31.080  1.00  0.00
ATOM   2734  O32 DMP    79      35.300  14.710  32.100  1.00  0.00
ATOM   2735  P   DMP    79      34.020  15.680  32.280  1.00  0.00
ATOM   2736  O33 DMP    79      33.550  15.930  30.900  1.00  0.00
ATOM   2737  O34 DMP    79      33.110  14.990  33.220  1.00  0.00
ATOM   2738  O31 DMP    79      34.680  16.930  33.040  1.00  0.00
ATOM   2739  C3  DMP    79      34.970  16.690  34.420  1.00  0.00
ATOM   2740  C2  DMP    79      35.950  17.790  34.830  1.00  0.00
ATOM   2741  O21 DMP    79      36.580  17.480  36.080  1.00  0.00
ATOM   2742  C21 DMP    79      37.720  18.130  36.310  1.00  0.00
ATOM   2743  O22 DMP    79      38.230  18.960  35.560  1.00  0.00
ATOM   2744  C22 DMP    79      38.400  17.610  37.510  1.00  0.00
ATOM   2745  C23 DMP    79      38.790  18.820  38.360  1.00  0.00
ATOM   2746  C24 DMP    79      39.470  18.360  39.660  1.00  0.00
ATOM   2747  C25 DMP    79      39.900  19.660  40.350  1.00  0.00
ATOM   2748  C26 DMP    79      40.690  19.360  41.620  1.00  0.00
ATOM   2749  C27 DMP    79      40.620  20.500  42.630  1.00  0.00
ATOM   2750  C28 DMP    79      39.330  20.950  43.330  1.00  0.00
ATOM   2751  C29 DMP    79      39.620  21.960  44.440  1.00  0.00
ATOM   2752 0C21 DMP    79      38.430  22.900  44.620  1.00  0.00
ATOM   2753 1C21 DMP    79      38.310  23.430  46.050  1.00  0.00
ATOM   2754 2C21 DMP    79      37.020  24.240  46.010  1.00  0.00
ATOM   2755 3C21 DMP    79      36.610  24.640  47.430  1.00  0.00
ATOM   2756 4C21 DMP    79      35.170  25.150  47.480  1.00  0.00
ATOM   2757  C1  DMP    79      35.230  19.130  34.790  1.00  0.00
ATOM   2758  O11 DMP    79      34.170  19.250  35.750  1.00  0.00
ATOM   2759  C11 DMP    79      33.450  20.360  35.660  1.00  0.00
ATOM   2760  O12 DMP    79      33.850  21.270  34.920  1.00  0.00
ATOM   2761  C12 DMP    79      32.230  20.470  36.490  1.00  0.00
ATOM   2762  C13 DMP    79      32.220  21.680  37.430  1.00  0.00
ATOM   2763  C14 DMP    79      31.150  21.810  38.520  1.00  0.00
ATOM   2764  C15 DMP    79      31.410  23.110  39.270  1.00  0.00
ATOM   2765  C16 DMP    79      30.860  23.180  40.700  1.00  0.00
ATOM   2766  C17 DMP    79      31.620  24.140  41.620  1.00  0.00
ATOM   2767  C18 DMP    79      31.650  25.570  41.070  1.00  0.00
ATOM   2768  C19 DMP    79      32.400  26.490  42.030  1.00  0.00
ATOM   2769 0C11 DMP    79      33.850  26.000  42.140  1.00  0.00
ATOM   2770 1C11 DMP    79      34.630  26.730  43.240  1.00  0.00
ATOM   2771 2C11 DMP    79      36.110  26.920  42.890  1.00  0.00
ATOM   2772 3C11 DMP    79      36.980  25.690  42.620  1.00  0.00
ATOM   2773 4C11 DMP    79      38.440  26.050  42.350  1.00  0.00
ATOM   2774  C33 DMP    80      43.570   3.280  25.140  1.00  0.00
ATOM   2775  C34 DMP    80      43.790   1.230  23.900  1.00  0.00
ATOM   2776  C35 DMP    80      45.660   2.580  24.510  1.00  0.00
ATOM   2777  N   DMP    80      44.270   2.610  24.040  1.00  0.00
ATOM   2778  C32 DMP    80      44.130   3.400  22.800  1.00  0.00
ATOM   2779  C31 DMP    80      42.770   3.710  22.170  1.00  0.00
ATOM   2780  O32 DMP    80      41.770   2.710  22.030  1.00  0.00
ATOM   2781  P   DMP    80      40.360   3.420  21.750  1.00  0.00
ATOM   2782  O33 DMP    80      40.420   4.860  21.390  1.00  0.00
ATOM   2783  O34 DMP    80      39.560   2.390  21.040  1.00  0.00
ATOM   2784  O31 DMP    80      40.070   3.440  23.330  1.00  0.00
ATOM   2785  C3  DMP    80      39.910   2.150  23.930  1.00  0.00
ATOM   2786  C2  DMP    80      39.730   2.160  25.450  1.00  0.00
ATOM   2787  O21 DMP    80      39.670   0.850  26.030  1.00  0.00
ATOM   2788  C21 DMP    80      40.700   0.490  26.790  1.00  0.00
ATOM   2789  O22 DMP    80      41.770   1.100  26.670  1.00  0.00
ATOM   2790  C22 DMP    80      40.600  -0.890  27.310  1.00  0.00
ATOM   2791  C23 DMP    80      39.700  -1.010  28.540  1.00  0.00
ATOM   2792  C24 DMP    80      39.150  -2.440  28.660  1.00  0.00
ATOM   2793  C25 DMP    80      38.360  -2.560  29.970  1.00  0.00
ATOM   2794  C26 DMP    80      39.220  -2.660  31.230  1.00  0.00
ATOM   2795  C27 DMP    80      38.280  -3.110  32.350  1.00  0.00
ATOM   2796  C28 DMP    80      39.150  -3.450  33.570  1.00  0.00
ATOM   2797  C29 DMP    80      38.470  -4.010  34.820  1.00  0.00
ATOM   2798 0C21 DMP    80      39.350  -3.720  36.040  1.00  0.00
ATOM   2799 1C21 DMP    80      38.690  -4.330  37.280  1.00  0.00
ATOM   2800 2C21 DMP    80      39.620  -4.320  38.480  1.00  0.00
ATOM   2801 3C21 DMP    80      40.920  -5.130  38.460  1.00  0.00
ATOM   2802 4C21 DMP    80      41.630  -4.870  39.790  1.00  0.00
ATOM   2803  C1  DMP    80      38.520   3.060  25.660  1.00  0.00
ATOM   2804  O11 DMP    80      38.330   3.270  27.060  1.00  0.00
ATOM   2805  C11 DMP    80      37.350   2.590  27.650  1.00  0.00
ATOM   2806  O12 DMP    80      36.370   2.230  27.000  1.00  0.00
ATOM   2807  C12 DMP    80      37.350   2.880  29.100  1.00  0.00
ATOM   2808  C13 DMP    80      37.710   1.680  29.980  1.00  0.00
ATOM   2809  C14 DMP    80      38.120   2.000  31.420  1.00  0.00
ATOM   2810  C15 DMP    80      38.410   0.810  32.340  1.00  0.00
ATOM   2811  C16 DMP    80      39.160   1.390  33.550  1.00  0.00
ATOM   2812  C17 DMP    80      39.200   0.320  34.640  1.00  0.00
ATOM   2813  C18 DMP    80      39.590   0.880  36.010  1.00  0.00
ATOM   2814  C19 DMP    80      38.480   1.800  36.510  1.00  0.00
ATOM   2815 0C11 DMP    80      38.790   2.550  37.810  1.00  0.00
ATOM   2816 1C11 DMP    80      37.720   3.590  38.130  1.00  0.00
ATOM   2817 2C11 DMP    80      36.430   2.950  38.640  1.00  0.00
ATOM   2818 3C11 DMP    80      35.390   3.960  39.120  1.00  0.00
ATOM   2819 4C11 DMP    80      35.750   4.450  40.530  1.00  0.00
ATOM   2820  C33 DMP    81      47.240  34.470  66.990  1.00  0.00
ATOM   2821  C34 DMP    81      47.890  32.310  67.610  1.00  0.00
ATOM   2822  C35 DMP    81      49.460  33.830  66.860  1.00  0.00
ATOM   2823  N   DMP    81      48.100  33.340  66.590  1.00  0.00
ATOM   2824  C32 DMP    81      47.870  32.910  65.200  1.00  0.00
ATOM   2825  C31 DMP    81      47.830  31.430  64.790  1.00  0.00
ATOM   2826  O32 DMP    81      46.580  30.780  65.050  1.00  0.00
ATOM   2827  P   DMP    81      46.660  29.190  64.770  1.00  0.00
ATOM   2828  O33 DMP    81      47.840  28.720  65.530  1.00  0.00
ATOM   2829  O34 DMP    81      45.270  28.850  65.150  1.00  0.00
ATOM   2830  O31 DMP    81      46.880  29.170  63.180  1.00  0.00
ATOM   2831  C3  DMP    81      45.740  29.540  62.400  1.00  0.00
ATOM   2832  C2  DMP    81      46.180  29.710  60.950  1.00  0.00
ATOM   2833  O21 DMP    81      45.090  29.960  60.060  1.00  0.00
ATOM   2834  C21 DMP    81      44.880  31.140  59.480  1.00  0.00
ATOM   2835  O22 DMP    81      45.470  32.160  59.840  1.00  0.00
ATOM   2836  C22 DMP    81      43.830  31.120  58.440  1.00  0.00
ATOM   2837  C23 DMP    81      44.350  31.150  57.000  1.00  0.00
ATOM   2838  C24 DMP    81      43.400  30.280  56.170  1.00  0.00
ATOM   2839  C25 DMP    81      43.940  30.090  54.750  1.00  0.00
ATOM   2840  C26 DMP    81      43.160  29.070  53.910  1.00  0.00
ATOM   2841  C27 DMP    81      44.040  28.900  52.670  1.00  0.00
ATOM   2842  C28 DMP    81      43.620  27.640  51.900  1.00  0.00
ATOM   2843  C29 DMP    81      42.310  27.800  51.130  1.00  0.00
ATOM   2844 0C21 DMP    81      41.930  26.490  50.440  1.00  0.00
ATOM   2845 1C21 DMP    81      40.640  26.440  49.620  1.00  0.00
ATOM   2846 2C21 DMP    81      40.600  27.260  48.330  1.00  0.00
ATOM   2847 3C21 DMP    81      39.290  27.240  47.540  1.00  0.00
ATOM   2848 4C21 DMP    81      39.620  28.240  46.430  1.00  0.00
ATOM   2849  C1  DMP    81      47.100  28.600  60.430  1.00  0.00
ATOM   2850  O11 DMP    81      47.580  28.800  59.100  1.00  0.00
ATOM   2851  C11 DMP    81      48.490  27.950  58.620  1.00  0.00
ATOM   2852  O12 DMP    81      48.720  26.840  59.090  1.00  0.00
ATOM   2853  C12 DMP    81      48.870  28.220  57.210  1.00  0.00
ATOM   2854  C13 DMP    81      47.770  28.520  56.190  1.00  0.00
ATOM   2855  C14 DMP    81      48.420  28.560  54.810  1.00  0.00
ATOM   2856  C15 DMP    81      49.380  29.710  54.510  1.00  0.00
ATOM   2857  C16 DMP    81      49.830  29.700  53.050  1.00  0.00
ATOM   2858  C17 DMP    81      48.660  29.990  52.100  1.00  0.00
ATOM   2859  C18 DMP    81      49.240  29.690  50.720  1.00  0.00
ATOM   2860  C19 DMP    81      48.340  28.910  49.760  1.00  0.00
ATOM   2861 0C11 DMP    81      48.970  28.860  48.370  1.00  0.00
ATOM   2862 1C11 DMP    81      48.020  28.480  47.230  1.00  0.00
ATOM   2863 2C11 DMP    81      48.770  28.800  45.930  1.00  0.00
ATOM   2864 3C11 DMP    81      47.990  28.300  44.720  1.00  0.00
ATOM   2865 4C11 DMP    81      48.450  29.120  43.520  1.00  0.00
ATOM   2866  C33 DMP    82      56.160   7.930  56.470  1.00  0.00
ATOM   2867  C34 DMP    82      54.360   7.440  57.940  1.00  0.00
ATOM   2868  C35 DMP    82      55.330   9.610  57.820  1.00  0.00
ATOM   2869  N   DMP    82      55.620   8.170  57.820  1.00  0.00
ATOM   2870  C32 DMP    82      56.610   7.840  58.860  1.00  0.00
ATOM   2871  C31 DMP    82      56.780   6.390  59.340  1.00  0.00
ATOM   2872  O32 DMP    82      57.020   5.390  58.350  1.00  0.00
ATOM   2873  P   DMP    82      56.610   3.980  59.010  1.00  0.00
ATOM   2874  O33 DMP    82      57.580   3.770  60.100  1.00  0.00
ATOM   2875  O34 DMP    82      55.170   4.260  59.160  1.00  0.00
ATOM   2876  O31 DMP    82      56.880   3.230  57.600  1.00  0.00
ATOM   2877  C3  DMP    82      55.860   3.430  56.620  1.00  0.00
ATOM   2878  C2  DMP    82      56.470   3.670  55.230  1.00  0.00
ATOM   2879  O21 DMP    82      55.470   3.650  54.220  1.00  0.00
ATOM   2880  C21 DMP    82      54.680   4.700  54.040  1.00  0.00
ATOM   2881  O22 DMP    82      54.640   5.630  54.850  1.00  0.00
ATOM   2882  C22 DMP    82      53.770   4.470  52.890  1.00  0.00
ATOM   2883  C23 DMP    82      53.970   5.550  51.820  1.00  0.00
ATOM   2884  C24 DMP    82      52.840   5.350  50.800  1.00  0.00
ATOM   2885  C25 DMP    82      51.450   5.670  51.350  1.00  0.00
ATOM   2886  C26 DMP    82      50.960   7.050  50.910  1.00  0.00
ATOM   2887  C27 DMP    82      49.440   6.950  50.880  1.00  0.00
ATOM   2888  C28 DMP    82      48.830   8.320  50.560  1.00  0.00
ATOM   2889  C29 DMP    82      49.110   8.940  49.190  1.00  0.00
ATOM   2890 0C21 DMP    82      48.600  10.390  49.230  1.00  0.00
ATOM   2891 1C21 DMP    82      48.900  11.180  47.950  1.00  0.00
ATOM   2892 2C21 DMP    82      48.270  12.570  47.780  1.00  0.00
ATOM   2893 3C21 DMP    82      48.890  13.370  46.630  1.00  0.00
ATOM   2894 4C21 DMP    82      48.680  12.680  45.290  1.00  0.00
ATOM   2895  C1  DMP    82      57.410   2.490  55.000  1.00  0.00
ATOM   2896  O11 DMP    82      58.390   2.600  53.960  1.00  0.00
ATOM   2897  C11 DMP    82      59.410   1.760  53.830  1.00  0.00
ATOM   2898  O12 DMP    82      59.750   1.160  54.850  1.00  0.00
ATOM   2899  C12 DMP    82      60.230   1.960  52.620  1.00  0.00
ATOM   2900  C13 DMP    82      59.850   0.820  51.670  1.00  0.00
ATOM   2901  C14 DMP    82      60.300  -0.560  52.140  1.00  0.00
ATOM   2902  C15 DMP    82      60.180  -1.570  51.000  1.00  0.00
ATOM   2903  C16 DMP    82      61.130  -1.250  49.840  1.00  0.00
ATOM   2904  C17 DMP    82      60.970  -2.250  48.700  1.00  0.00
ATOM   2905  C18 DMP    82      61.690  -1.570  47.530  1.00  0.00
ATOM   2906  C19 DMP    82      61.700  -2.310  46.190  1.00  0.00
ATOM   2907 0C11 DMP    82      62.210  -1.350  45.110  1.00  0.00
ATOM   2908 1C11 DMP    82      62.100  -1.910  43.690  1.00  0.00
ATOM   2909 2C11 DMP    82      63.170  -1.400  42.730  1.00  0.00
ATOM   2910 3C11 DMP    82      62.950  -1.870  41.290  1.00  0.00
ATOM   2911 4C11 DMP    82      64.200  -1.940  40.410  1.00  0.00
ATOM   2912  C33 DMP    83      23.290  24.440  63.740  1.00  0.00
ATOM   2913  C34 DMP    83      25.320  23.420  62.970  1.00  0.00
ATOM   2914  C35 DMP    83      23.660  24.060  61.390  1.00  0.00
ATOM   2915  N   DMP    83      23.870  23.530  62.740  1.00  0.00
ATOM   2916  C32 DMP    83      23.290  22.190  62.890  1.00  0.00
ATOM   2917  C31 DMP    83      23.800  21.020  62.030  1.00  0.00
ATOM   2918  O32 DMP    83      23.510  20.940  60.640  1.00  0.00
ATOM   2919  P   DMP    83      24.610  20.080  59.830  1.00  0.00
ATOM   2920  O33 DMP    83      25.020  18.920  60.640  1.00  0.00
ATOM   2921  O34 DMP    83      24.210  19.760  58.440  1.00  0.00
ATOM   2922  O31 DMP    83      25.790  21.180  59.850  1.00  0.00
ATOM   2923  C3  DMP    83      25.680  22.120  58.780  1.00  0.00
ATOM   2924  C2  DMP    83      26.840  23.100  58.630  1.00  0.00
ATOM   2925  O21 DMP    83      26.520  24.050  57.610  1.00  0.00
ATOM   2926  C21 DMP    83      26.190  25.310  57.860  1.00  0.00
ATOM   2927  O22 DMP    83      25.720  25.680  58.940  1.00  0.00
ATOM   2928  C22 DMP    83      25.930  25.940  56.550  1.00  0.00
ATOM   2929  C23 DMP    83      24.420  25.870  56.270  1.00  0.00
ATOM   2930  C24 DMP    83      24.010  26.410  54.900  1.00  0.00
ATOM   2931  C25 DMP    83      22.510  26.660  54.770  1.00  0.00
ATOM   2932  C26 DMP    83      22.180  27.280  53.410  1.00  0.00
ATOM   2933  C27 DMP    83      20.650  27.350  53.330  1.00  0.00
ATOM   2934  C28 DMP    83      20.190  27.480  51.880  1.00  0.00
ATOM   2935  C29 DMP    83      18.660  27.370  51.770  1.00  0.00
ATOM   2936 0C21 DMP    83      18.220  26.890  50.380  1.00  0.00
ATOM   2937 1C21 DMP    83      18.160  27.930  49.260  1.00  0.00
ATOM   2938 2C21 DMP    83      18.220  27.010  48.040  1.00  0.00
ATOM   2939 3C21 DMP    83      18.220  27.830  46.750  1.00  0.00
ATOM   2940 4C21 DMP    83      18.480  26.890  45.570  1.00  0.00
ATOM   2941  C1  DMP    83      28.020  22.250  58.160  1.00  0.00
ATOM   2942  O11 DMP    83      27.690  21.270  57.180  1.00  0.00
ATOM   2943  C11 DMP    83      28.740  20.840  56.470  1.00  0.00
ATOM   2944  O12 DMP    83      29.910  20.990  56.830  1.00  0.00
ATOM   2945  C12 DMP    83      28.340  20.050  55.300  1.00  0.00
ATOM   2946  C13 DMP    83      27.940  20.910  54.090  1.00  0.00
ATOM   2947  C14 DMP    83      27.550  19.970  52.960  1.00  0.00
ATOM   2948  C15 DMP    83      26.940  20.750  51.790  1.00  0.00
ATOM   2949  C16 DMP    83      28.120  21.440  51.100  1.00  0.00
ATOM   2950  C17 DMP    83      27.710  22.250  49.870  1.00  0.00
ATOM   2951  C18 DMP    83      28.710  23.350  49.530  1.00  0.00
ATOM   2952  C19 DMP    83      27.950  24.280  48.580  1.00  0.00
ATOM   2953 0C11 DMP    83      28.860  25.320  47.910  1.00  0.00
ATOM   2954 1C11 DMP    83      29.630  24.830  46.690  1.00  0.00
ATOM   2955 2C11 DMP    83      30.680  25.800  46.160  1.00  0.00
ATOM   2956 3C11 DMP    83      30.040  27.120  45.700  1.00  0.00
ATOM   2957 4C11 DMP    83      29.430  26.940  44.310  1.00  0.00
ATOM   2958  C33 DMP    84      47.530  16.200  26.420  1.00  0.00
ATOM   2959  C34 DMP    84      46.640  18.080  27.570  1.00  0.00
ATOM   2960  C35 DMP    84      48.080  18.390  25.690  1.00  0.00
ATOM   2961  N   DMP    84      47.830  17.560  26.880  1.00  0.00
ATOM   2962  C32 DMP    84      48.920  17.440  27.860  1.00  0.00
ATOM   2963  C31 DMP    84      50.400  17.230  27.550  1.00  0.00
ATOM   2964  O32 DMP    84      50.730  15.940  27.050  1.00  0.00
ATOM   2965  P   DMP    84      52.290  15.880  26.620  1.00  0.00
ATOM   2966  O33 DMP    84      52.410  14.470  26.190  1.00  0.00
ATOM   2967  O34 DMP    84      52.380  17.000  25.650  1.00  0.00
ATOM   2968  O31 DMP    84      52.960  16.110  28.060  1.00  0.00
ATOM   2969  C3  DMP    84      53.330  14.870  28.670  1.00  0.00
ATOM   2970  C2  DMP    84      53.940  15.040  30.070  1.00  0.00
ATOM   2971  O21 DMP    84      54.580  13.850  30.540  1.00  0.00
ATOM   2972  C21 DMP    84      55.910  13.860  30.640  1.00  0.00
ATOM   2973  O22 DMP    84      56.660  14.580  29.980  1.00  0.00
ATOM   2974  C22 DMP    84      56.350  12.600  31.290  1.00  0.00
ATOM   2975  C23 DMP    84      56.880  11.460  30.420  1.00  0.00
ATOM   2976  C24 DMP    84      57.190  10.190  31.220  1.00  0.00
ATOM   2977  C25 DMP    84      58.630  10.340  31.740  1.00  0.00
ATOM   2978  C26 DMP    84      58.790   9.580  33.060  1.00  0.00
ATOM   2979  C27 DMP    84      58.090  10.290  34.220  1.00  0.00
ATOM   2980  C28 DMP    84      58.190   9.700  35.620  1.00  0.00
ATOM   2981  C29 DMP    84      57.380  10.620  36.530  1.00  0.00
ATOM   2982 0C21 DMP    84      57.620  10.360  38.020  1.00  0.00
ATOM   2983 1C21 DMP    84      56.440  10.860  38.870  1.00  0.00
ATOM   2984 2C21 DMP    84      56.740  11.050  40.360  1.00  0.00
ATOM   2985 3C21 DMP    84      55.470  11.580  41.040  1.00  0.00
ATOM   2986 4C21 DMP    84      55.470  11.510  42.560  1.00  0.00
ATOM   2987  C1  DMP    84      52.880  15.650  30.980  1.00  0.00
ATOM   2988  O11 DMP    84      52.840  17.040  31.310  1.00  0.00
ATOM   2989  C11 DMP    84      52.100  17.390  32.350  1.00  0.00
ATOM   2990  O12 DMP    84      51.700  16.500  33.100  1.00  0.00
ATOM   2991  C12 DMP    84      51.770  18.830  32.460  1.00  0.00
ATOM   2992  C13 DMP    84      50.700  19.290  33.450  1.00  0.00
ATOM   2993  C14 DMP    84      51.180  19.470  34.890  1.00  0.00
ATOM   2994  C15 DMP    84      50.060  20.130  35.690  1.00  0.00
ATOM   2995  C16 DMP    84      50.270  21.640  35.740  1.00  0.00
ATOM   2996  C17 DMP    84      49.770  22.120  37.100  1.00  0.00
ATOM   2997  C18 DMP    84      48.250  22.340  37.150  1.00  0.00
ATOM   2998  C19 DMP    84      47.930  22.830  38.560  1.00  0.00
ATOM   2999 0C11 DMP    84      46.420  22.700  38.770  1.00  0.00
ATOM   3000 1C11 DMP    84      46.190  22.610  40.280  1.00  0.00
ATOM   3001 2C11 DMP    84      46.450  23.970  40.930  1.00  0.00
ATOM   3002 3C11 DMP    84      47.170  23.860  42.270  1.00  0.00
ATOM   3003 4C11 DMP    84      47.740  25.170  42.820  1.00  0.00
ATOM   3004  C33 DMP    85      32.410   3.170  61.170  1.00  0.00
ATOM   3005  C34 DMP    85      31.900   4.730  62.810  1.00  0.00
ATOM   3006  C35 DMP    85      30.950   5.080  60.730  1.00  0.00
ATOM   3007  N   DMP    85      32.190   4.610  61.370  1.00  0.00
ATOM   3008  C32 DMP    85      33.300   5.490  60.990  1.00  0.00
ATOM   3009  C31 DMP    85      34.110   5.420  59.690  1.00  0.00
ATOM   3010  O32 DMP    85      34.840   4.190  59.700  1.00  0.00
ATOM   3011  P   DMP    85      35.350   3.610  58.290  1.00  0.00
ATOM   3012  O33 DMP    85      35.650   2.170  58.340  1.00  0.00
ATOM   3013  O34 DMP    85      34.610   4.250  57.170  1.00  0.00
ATOM   3014  O31 DMP    85      36.820   4.260  58.410  1.00  0.00
ATOM   3015  C3  DMP    85      37.610   3.890  57.270  1.00  0.00
ATOM   3016  C2  DMP    85      39.110   4.070  57.510  1.00  0.00
ATOM   3017  O21 DMP    85      39.750   4.490  56.300  1.00  0.00
ATOM   3018  C21 DMP    85      41.020   4.870  56.420  1.00  0.00
ATOM   3019  O22 DMP    85      41.500   5.220  57.490  1.00  0.00
ATOM   3020  C22 DMP    85      41.680   4.910  55.090  1.00  0.00
ATOM   3021  C23 DMP    85      43.070   5.560  55.150  1.00  0.00
ATOM   3022  C24 DMP    85      43.750   5.640  53.780  1.00  0.00
ATOM   3023  C25 DMP    85      42.930   6.310  52.680  1.00  0.00
ATOM   3024  C26 DMP    85      43.700   6.230  51.360  1.00  0.00
ATOM   3025  C27 DMP    85      43.060   7.200  50.360  1.00  0.00
ATOM   3026  C28 DMP    85      44.180   7.690  49.450  1.00  0.00
ATOM   3027  C29 DMP    85      43.700   8.850  48.570  1.00  0.00
ATOM   3028 0C21 DMP    85      44.730   9.290  47.530  1.00  0.00
ATOM   3029 1C21 DMP    85      44.330  10.700  47.070  1.00  0.00
ATOM   3030 2C21 DMP    85      45.010  11.190  45.800  1.00  0.00
ATOM   3031 3C21 DMP    85      44.550  10.420  44.560  1.00  0.00
ATOM   3032 4C21 DMP    85      44.640  11.350  43.350  1.00  0.00
ATOM   3033  C1  DMP    85      39.480   2.770  58.220  1.00  0.00
ATOM   3034  O11 DMP    85      39.240   1.480  57.650  1.00  0.00
ATOM   3035  C11 DMP    85      40.170   0.560  57.910  1.00  0.00
ATOM   3036  O12 DMP    85      40.780   0.570  58.980  1.00  0.00
ATOM   3037  C12 DMP    85      39.990  -0.610  57.020  1.00  0.00
ATOM   3038  C13 DMP    85      40.830  -0.500  55.740  1.00  0.00
ATOM   3039  C14 DMP    85      40.400   0.540  54.700  1.00  0.00
ATOM   3040  C15 DMP    85      41.590   0.650  53.750  1.00  0.00
ATOM   3041  C16 DMP    85      41.130   1.510  52.570  1.00  0.00
ATOM   3042  C17 DMP    85      42.280   1.630  51.570  1.00  0.00
ATOM   3043  C18 DMP    85      41.770   2.390  50.350  1.00  0.00
ATOM   3044  C19 DMP    85      42.720   2.150  49.170  1.00  0.00
ATOM   3045 0C11 DMP    85      42.860   3.340  48.210  1.00  0.00
ATOM   3046 1C11 DMP    85      43.750   2.750  47.120  1.00  0.00
ATOM   3047 2C11 DMP    85      43.740   3.700  45.920  1.00  0.00
ATOM   3048 3C11 DMP    85      44.480   5.000  46.260  1.00  0.00
ATOM   3049 4C11 DMP    85      44.240   6.010  45.140  1.00  0.00
ATOM   3050  C33 DMP    86      44.330  15.450  60.610  1.00  0.00
ATOM   3051  C34 DMP    86      42.760  15.830  62.560  1.00  0.00
ATOM   3052  C35 DMP    86      42.200  16.300  60.330  1.00  0.00
ATOM   3053  N   DMP    86      43.320  16.290  61.280  1.00  0.00
ATOM   3054  C32 DMP    86      43.830  17.650  61.520  1.00  0.00
ATOM   3055  C31 DMP    86      45.010  18.060  62.400  1.00  0.00
ATOM   3056  O32 DMP    86      46.280  17.560  61.970  1.00  0.00
ATOM   3057  P   DMP    86      47.200  18.670  61.260  1.00  0.00
ATOM   3058  O33 DMP    86      47.190  19.880  62.130  1.00  0.00
ATOM   3059  O34 DMP    86      48.390  17.910  60.810  1.00  0.00
ATOM   3060  O31 DMP    86      46.300  19.010  59.970  1.00  0.00
ATOM   3061  C3  DMP    86      46.680  18.290  58.790  1.00  0.00
ATOM   3062  C2  DMP    86      45.540  17.990  57.810  1.00  0.00
ATOM   3063  O21 DMP    86      46.070  17.630  56.530  1.00  0.00
ATOM   3064  C21 DMP    86      46.020  16.350  56.180  1.00  0.00
ATOM   3065  O22 DMP    86      45.910  15.510  57.070  1.00  0.00
ATOM   3066  C22 DMP    86      46.390  15.940  54.800  1.00  0.00
ATOM   3067  C23 DMP    86      47.790  15.340  54.680  1.00  0.00
ATOM   3068  C24 DMP    86      48.070  15.090  53.200  1.00  0.00
ATOM   3069  C25 DMP    86      48.220  16.310  52.280  1.00  0.00
ATOM   3070  C26 DMP    86      48.060  16.000  50.790  1.00  0.00
ATOM   3071  C27 DMP    86      48.380  17.240  49.950  1.00  0.00
ATOM   3072  C28 DMP    86      48.090  16.890  48.480  1.00  0.00
ATOM   3073  C29 DMP    86      48.360  17.960  47.420  1.00  0.00
ATOM   3074 0C21 DMP    86      49.830  18.340  47.230  1.00  0.00
ATOM   3075 1C21 DMP    86      49.980  19.520  46.270  1.00  0.00
ATOM   3076 2C21 DMP    86      49.620  20.910  46.820  1.00  0.00
ATOM   3077 3C21 DMP    86      50.060  21.900  45.740  1.00  0.00
ATOM   3078 4C21 DMP    86      50.190  23.350  46.210  1.00  0.00
ATOM   3079  C1  DMP    86      44.780  19.320  57.770  1.00  0.00
ATOM   3080  O11 DMP    86      43.610  19.330  56.940  1.00  0.00
ATOM   3081  C11 DMP    86      43.090  20.520  56.660  1.00  0.00
ATOM   3082  O12 DMP    86      43.530  21.620  56.980  1.00  0.00
ATOM   3083  C12 DMP    86      41.970  20.420  55.700  1.00  0.00
ATOM   3084  C13 DMP    86      40.730  21.110  56.270  1.00  0.00
ATOM   3085  C14 DMP    86      39.620  20.750  55.280  1.00  0.00
ATOM   3086  C15 DMP    86      38.240  21.010  55.880  1.00  0.00
ATOM   3087  C16 DMP    86      37.200  20.940  54.760  1.00  0.00
ATOM   3088  C17 DMP    86      37.230  22.250  53.970  1.00  0.00
ATOM   3089  C18 DMP    86      36.080  22.410  52.970  1.00  0.00
ATOM   3090  C19 DMP    86      36.090  23.880  52.540  1.00  0.00
ATOM   3091 0C11 DMP    86      34.990  24.130  51.500  1.00  0.00
ATOM   3092 1C11 DMP    86      34.580  25.600  51.600  1.00  0.00
ATOM   3093 2C11 DMP    86      33.280  25.790  50.810  1.00  0.00
ATOM   3094 3C11 DMP    86      32.740  27.220  50.680  1.00  0.00
ATOM   3095 4C11 DMP    86      31.820  27.140  49.460  1.00  0.00
ATOM   3096  C33 DMP    87      13.440  36.220  30.610  1.00  0.00
ATOM   3097  C34 DMP    87      15.080  34.800  29.900  1.00  0.00
ATOM   3098  C35 DMP    87      14.160  34.650  32.170  1.00  0.00
ATOM   3099  N   DMP    87      14.640  35.540  31.100  1.00  0.00
ATOM   3100  C32 DMP    87      15.620  36.570  31.480  1.00  0.00
ATOM   3101  C31 DMP    87      16.840  36.210  32.330  1.00  0.00
ATOM   3102  O32 DMP    87      17.490  34.970  32.010  1.00  0.00
ATOM   3103  P   DMP    87      19.090  35.180  31.930  1.00  0.00
ATOM   3104  O33 DMP    87      19.630  33.850  31.570  1.00  0.00
ATOM   3105  O34 DMP    87      19.520  36.380  31.180  1.00  0.00
ATOM   3106  O31 DMP    87      19.370  35.350  33.500  1.00  0.00
ATOM   3107  C3  DMP    87      19.810  34.140  34.120  1.00  0.00
ATOM   3108  C2  DMP    87      20.010  34.140  35.630  1.00  0.00
ATOM   3109  O21 DMP    87      20.400  32.910  36.250  1.00  0.00
ATOM   3110  C21 DMP    87      21.600  32.430  35.970  1.00  0.00
ATOM   3111  O22 DMP    87      22.410  33.100  35.320  1.00  0.00
ATOM   3112  C22 DMP    87      21.890  31.160  36.680  1.00  0.00
ATOM   3113  C23 DMP    87      22.590  31.440  38.010  1.00  0.00
ATOM   3114  C24 DMP    87      22.680  30.150  38.830  1.00  0.00
ATOM   3115  C25 DMP    87      22.960  30.370  40.320  1.00  0.00
ATOM   3116  C26 DMP    87      24.170  31.210  40.730  1.00  0.00
ATOM   3117  C27 DMP    87      23.960  32.050  41.980  1.00  0.00
ATOM   3118  C28 DMP    87      25.080  32.520  42.920  1.00  0.00
ATOM   3119  C29 DMP    87      25.440  31.380  43.870  1.00  0.00
ATOM   3120 0C21 DMP    87      26.500  31.930  44.830  1.00  0.00
ATOM   3121 1C21 DMP    87      26.910  30.850  45.830  1.00  0.00
ATOM   3122 2C21 DMP    87      28.000  31.300  46.800  1.00  0.00
ATOM   3123 3C21 DMP    87      28.580  30.100  47.550  1.00  0.00
ATOM   3124 4C21 DMP    87      29.820  30.460  48.370  1.00  0.00
ATOM   3125  C1  DMP    87      18.760  34.650  36.360  1.00  0.00
ATOM   3126  O11 DMP    87      19.070  35.380  37.550  1.00  0.00
ATOM   3127  C11 DMP    87      17.960  35.940  38.020  1.00  0.00
ATOM   3128  O12 DMP    87      16.830  35.870  37.530  1.00  0.00
ATOM   3129  C12 DMP    87      18.120  36.710  39.280  1.00  0.00
ATOM   3130  C13 DMP    87      18.050  38.200  38.920  1.00  0.00
ATOM   3131  C14 DMP    87      18.210  39.160  40.100  1.00  0.00
ATOM   3132  C15 DMP    87      17.700  40.560  39.760  1.00  0.00
ATOM   3133  C16 DMP    87      17.900  41.410  41.010  1.00  0.00
ATOM   3134  C17 DMP    87      19.020  42.350  40.550  1.00  0.00
ATOM   3135  C18 DMP    87      19.450  43.450  41.510  1.00  0.00
ATOM   3136  C19 DMP    87      20.380  44.560  41.000  1.00  0.00
ATOM   3137 0C11 DMP    87      21.060  45.260  42.170  1.00  0.00
ATOM   3138 1C11 DMP    87      20.020  45.910  43.090  1.00  0.00
ATOM   3139 2C11 DMP    87      20.660  46.690  44.240  1.00  0.00
ATOM   3140 3C11 DMP    87      20.820  45.890  45.530  1.00  0.00
ATOM   3141 4C11 DMP    87      21.020  46.880  46.680  1.00  0.00
ATOM   3142  C33 DMP    88      17.660   6.140  58.640  1.00  0.00
ATOM   3143  C34 DMP    88      18.940   6.680  56.790  1.00  0.00
ATOM   3144  C35 DMP    88      17.420   4.850  56.710  1.00  0.00
ATOM   3145  N   DMP    88      18.420   5.530  57.540  1.00  0.00
ATOM   3146  C32 DMP    88      19.380   4.560  58.090  1.00  0.00
ATOM   3147  C31 DMP    88      20.520   3.970  57.240  1.00  0.00
ATOM   3148  O32 DMP    88      20.170   3.130  56.140  1.00  0.00
ATOM   3149  P   DMP    88      21.090   3.350  54.840  1.00  0.00
ATOM   3150  O33 DMP    88      22.400   3.700  55.440  1.00  0.00
ATOM   3151  O34 DMP    88      21.100   2.170  53.950  1.00  0.00
ATOM   3152  O31 DMP    88      20.330   4.680  54.330  1.00  0.00
ATOM   3153  C3  DMP    88      19.910   4.480  52.980  1.00  0.00
ATOM   3154  C2  DMP    88      18.940   5.570  52.500  1.00  0.00
ATOM   3155  O21 DMP    88      18.180   5.020  51.420  1.00  0.00
ATOM   3156  C21 DMP    88      16.880   4.860  51.630  1.00  0.00
ATOM   3157  O22 DMP    88      16.420   4.770  52.770  1.00  0.00
ATOM   3158  C22 DMP    88      16.260   4.750  50.290  1.00  0.00
ATOM   3159  C23 DMP    88      14.940   4.000  50.500  1.00  0.00
ATOM   3160  C24 DMP    88      14.110   3.750  49.240  1.00  0.00
ATOM   3161  C25 DMP    88      12.790   3.060  49.600  1.00  0.00
ATOM   3162  C26 DMP    88      11.820   2.870  48.430  1.00  0.00
ATOM   3163  C27 DMP    88      10.630   2.030  48.900  1.00  0.00
ATOM   3164  C28 DMP    88       9.500   2.230  47.890  1.00  0.00
ATOM   3165  C29 DMP    88       8.240   1.410  48.190  1.00  0.00
ATOM   3166 0C21 DMP    88       6.970   1.890  47.500  1.00  0.00
ATOM   3167 1C21 DMP    88       5.840   1.010  48.040  1.00  0.00
ATOM   3168 2C21 DMP    88       5.880  -0.470  47.640  1.00  0.00
ATOM   3169 3C21 DMP    88       4.660  -1.320  47.950  1.00  0.00
ATOM   3170 4C21 DMP    88       3.530  -1.260  46.910  1.00  0.00
ATOM   3171  C1  DMP    88      19.860   6.750  52.190  1.00  0.00
ATOM   3172  O11 DMP    88      20.910   6.560  51.230  1.00  0.00
ATOM   3173  C11 DMP    88      21.670   7.570  50.820  1.00  0.00
ATOM   3174  O12 DMP    88      21.590   8.630  51.440  1.00  0.00
ATOM   3175  C12 DMP    88      22.420   7.390  49.560  1.00  0.00
ATOM   3176  C13 DMP    88      22.090   8.450  48.510  1.00  0.00
ATOM   3177  C14 DMP    88      23.030   8.390  47.300  1.00  0.00
ATOM   3178  C15 DMP    88      23.230   9.760  46.650  1.00  0.00
ATOM   3179  C16 DMP    88      21.960  10.110  45.870  1.00  0.00
ATOM   3180  C17 DMP    88      22.140   9.440  44.510  1.00  0.00
ATOM   3181  C18 DMP    88      20.730   9.170  43.970  1.00  0.00
ATOM   3182  C19 DMP    88      20.730   8.550  42.570  1.00  0.00
ATOM   3183 0C11 DMP    88      19.320   8.220  42.080  1.00  0.00
ATOM   3184 1C11 DMP    88      19.360   8.220  40.560  1.00  0.00
ATOM   3185 2C11 DMP    88      18.010   7.910  39.890  1.00  0.00
ATOM   3186 3C11 DMP    88      18.110   8.200  38.390  1.00  0.00
ATOM   3187 4C11 DMP    88      18.710   7.120  37.480  1.00  0.00
ATOM   3188  C33 DMP    89      20.920  34.240  65.090  1.00  0.00
ATOM   3189  C34 DMP    89      23.190  34.410  65.320  1.00  0.00
ATOM   3190  C35 DMP    89      21.810  36.420  65.490  1.00  0.00
ATOM   3191  N   DMP    89      22.030  35.150  64.790  1.00  0.00
ATOM   3192  C32 DMP    89      22.110  35.190  63.330  1.00  0.00
ATOM   3193  C31 DMP    89      23.100  36.080  62.580  1.00  0.00
ATOM   3194  O32 DMP    89      23.040  37.510  62.610  1.00  0.00
ATOM   3195  P   DMP    89      24.460  38.060  62.060  1.00  0.00
ATOM   3196  O33 DMP    89      25.270  37.970  63.290  1.00  0.00
ATOM   3197  O34 DMP    89      24.680  37.370  60.770  1.00  0.00
ATOM   3198  O31 DMP    89      23.900  39.560  61.920  1.00  0.00
ATOM   3199  C3  DMP    89      23.140  39.740  60.720  1.00  0.00
ATOM   3200  C2  DMP    89      22.210  40.950  60.670  1.00  0.00
ATOM   3201  O21 DMP    89      21.490  41.190  59.460  1.00  0.00
ATOM   3202  C21 DMP    89      20.250  40.690  59.370  1.00  0.00
ATOM   3203  O22 DMP    89      19.820  40.280  60.440  1.00  0.00
ATOM   3204  C22 DMP    89      19.540  41.050  58.120  1.00  0.00
ATOM   3205  C23 DMP    89      19.020  39.810  57.400  1.00  0.00
ATOM   3206  C24 DMP    89      18.130  40.080  56.190  1.00  0.00
ATOM   3207  C25 DMP    89      17.550  38.790  55.610  1.00  0.00
ATOM   3208  C26 DMP    89      16.830  38.960  54.270  1.00  0.00
ATOM   3209  C27 DMP    89      17.640  39.300  53.020  1.00  0.00
ATOM   3210  C28 DMP    89      16.990  39.040  51.660  1.00  0.00
ATOM   3211  C29 DMP    89      17.340  40.160  50.680  1.00  0.00
ATOM   3212 0C21 DMP    89      16.810  39.620  49.350  1.00  0.00
ATOM   3213 1C21 DMP    89      17.720  38.640  48.600  1.00  0.00
ATOM   3214 2C21 DMP    89      17.190  38.280  47.210  1.00  0.00
ATOM   3215 3C21 DMP    89      18.030  37.340  46.350  1.00  0.00
ATOM   3216 4C21 DMP    89      17.270  36.930  45.080  1.00  0.00
ATOM   3217  C1  DMP    89      23.180  42.110  60.890  1.00  0.00
ATOM   3218  O11 DMP    89      22.630  43.430  60.980  1.00  0.00
ATOM   3219  C11 DMP    89      23.500  44.370  61.300  1.00  0.00
ATOM   3220  O12 DMP    89      24.580  44.070  61.800  1.00  0.00
ATOM   3221  C12 DMP    89      22.790  45.670  61.290  1.00  0.00
ATOM   3222  C13 DMP    89      23.260  46.200  59.930  1.00  0.00
ATOM   3223  C14 DMP    89      22.620  47.550  59.600  1.00  0.00
ATOM   3224  C15 DMP    89      23.220  48.250  58.380  1.00  0.00
ATOM   3225  C16 DMP    89      22.670  47.610  57.100  1.00  0.00
ATOM   3226  C17 DMP    89      23.410  48.170  55.890  1.00  0.00
ATOM   3227  C18 DMP    89      23.230  47.230  54.690  1.00  0.00
ATOM   3228  C19 DMP    89      24.210  46.060  54.690  1.00  0.00
ATOM   3229 0C11 DMP    89      25.660  46.550  54.620  1.00  0.00
ATOM   3230 1C11 DMP    89      26.150  46.790  53.190  1.00  0.00
ATOM   3231 2C11 DMP    89      27.580  47.340  53.130  1.00  0.00
ATOM   3232 3C11 DMP    89      28.460  46.090  53.230  1.00  0.00
ATOM   3233 4C11 DMP    89      29.930  46.500  53.090  1.00  0.00
ATOM   3234  C33 DMP    90      45.520  54.810  54.570  1.00  0.00
ATOM   3235  C34 DMP    90      44.910  52.500  54.060  1.00  0.00
ATOM   3236  C35 DMP    90      43.900  53.710  55.810  1.00  0.00
ATOM   3237  N   DMP    90      45.170  53.490  55.110  1.00  0.00
ATOM   3238  C32 DMP    90      46.240  52.980  55.990  1.00  0.00
ATOM   3239  C31 DMP    90      46.010  51.730  56.840  1.00  0.00
ATOM   3240  O32 DMP    90      44.930  51.900  57.760  1.00  0.00
ATOM   3241  P   DMP    90      45.010  50.830  58.970  1.00  0.00
ATOM   3242  O33 DMP    90      46.420  50.430  59.140  1.00  0.00
ATOM   3243  O34 DMP    90      44.290  51.500  60.080  1.00  0.00
ATOM   3244  O31 DMP    90      44.050  49.700  58.340  1.00  0.00
ATOM   3245  C3  DMP    90      42.690  50.170  58.330  1.00  0.00
ATOM   3246  C2  DMP    90      41.730  49.400  57.420  1.00  0.00
ATOM   3247  O21 DMP    90      40.460  50.050  57.420  1.00  0.00
ATOM   3248  C21 DMP    90      40.310  50.790  56.320  1.00  0.00
ATOM   3249  O22 DMP    90      41.140  51.100  55.470  1.00  0.00
ATOM   3250  C22 DMP    90      39.040  51.540  56.380  1.00  0.00
ATOM   3251  C23 DMP    90      37.940  50.890  55.550  1.00  0.00
ATOM   3252  C24 DMP    90      38.130  50.960  54.030  1.00  0.00
ATOM   3253  C25 DMP    90      36.940  50.410  53.240  1.00  0.00
ATOM   3254  C26 DMP    90      37.440  50.040  51.840  1.00  0.00
ATOM   3255  C27 DMP    90      36.420  49.340  50.930  1.00  0.00
ATOM   3256  C28 DMP    90      36.930  49.320  49.490  1.00  0.00
ATOM   3257  C29 DMP    90      35.980  48.580  48.540  1.00  0.00
ATOM   3258 0C21 DMP    90      36.090  49.230  47.160  1.00  0.00
ATOM   3259 1C21 DMP    90      37.250  48.650  46.370  1.00  0.00
ATOM   3260 2C21 DMP    90      37.260  49.230  44.960  1.00  0.00
ATOM   3261 3C21 DMP    90      38.020  50.560  44.880  1.00  0.00
ATOM   3262 4C21 DMP    90      37.690  51.150  43.510  1.00  0.00
ATOM   3263  C1  DMP    90      41.870  47.950  57.900  1.00  0.00
ATOM   3264  O11 DMP    90      41.160  47.000  57.100  1.00  0.00
ATOM   3265  C11 DMP    90      39.870  46.940  57.410  1.00  0.00
ATOM   3266  O12 DMP    90      39.430  47.280  58.510  1.00  0.00
ATOM   3267  C12 DMP    90      39.120  45.900  56.680  1.00  0.00
ATOM   3268  C13 DMP    90      38.750  46.410  55.280  1.00  0.00
ATOM   3269  C14 DMP    90      39.060  45.360  54.220  1.00  0.00
ATOM   3270  C15 DMP    90      39.020  45.950  52.810  1.00  0.00
ATOM   3271  C16 DMP    90      39.220  44.810  51.810  1.00  0.00
ATOM   3272  C17 DMP    90      38.930  45.080  50.330  1.00  0.00
ATOM   3273  C18 DMP    90      39.700  46.300  49.820  1.00  0.00
ATOM   3274  C19 DMP    90      39.870  46.400  48.310  1.00  0.00
ATOM   3275 0C11 DMP    90      40.730  45.320  47.630  1.00  0.00
ATOM   3276 1C11 DMP    90      40.430  45.450  46.130  1.00  0.00
ATOM   3277 2C11 DMP    90      41.500  44.740  45.310  1.00  0.00
ATOM   3278 3C11 DMP    90      42.870  45.420  45.200  1.00  0.00
ATOM   3279 4C11 DMP    90      44.000  44.640  44.520  1.00  0.00
ATOM   3280  C33 DMP    91       4.990  23.570  67.480  1.00  0.00
ATOM   3281  C34 DMP    91       3.060  22.050  67.400  1.00  0.00
ATOM   3282  C35 DMP    91       5.290  21.290  67.050  1.00  0.00
ATOM   3283  N   DMP    91       4.360  22.410  66.820  1.00  0.00
ATOM   3284  C32 DMP    91       4.250  22.500  65.360  1.00  0.00
ATOM   3285  C31 DMP    91       3.830  23.770  64.620  1.00  0.00
ATOM   3286  O32 DMP    91       2.440  24.040  64.810  1.00  0.00
ATOM   3287  P   DMP    91       2.350  25.630  65.040  1.00  0.00
ATOM   3288  O33 DMP    91       2.340  25.740  66.510  1.00  0.00
ATOM   3289  O34 DMP    91       3.230  26.390  64.120  1.00  0.00
ATOM   3290  O31 DMP    91       0.850  25.780  64.470  1.00  0.00
ATOM   3291  C3  DMP    91       0.640  25.570  63.070  1.00  0.00
ATOM   3292  C2  DMP    91      -0.780  25.970  62.670  1.00  0.00
ATOM   3293  O21 DMP    91      -1.140  25.410  61.410  1.00  0.00
ATOM   3294  C21 DMP    91      -1.860  24.290  61.420  1.00  0.00
ATOM   3295  O22 DMP    91      -2.190  23.590  62.370  1.00  0.00
ATOM   3296  C22 DMP    91      -2.150  23.940  60.010  1.00  0.00
ATOM   3297  C23 DMP    91      -3.590  24.160  59.550  1.00  0.00
ATOM   3298  C24 DMP    91      -3.870  23.720  58.110  1.00  0.00
ATOM   3299  C25 DMP    91      -3.030  24.590  57.170  1.00  0.00
ATOM   3300  C26 DMP    91      -3.390  24.430  55.690  1.00  0.00
ATOM   3301  C27 DMP    91      -2.160  24.880  54.900  1.00  0.00
ATOM   3302  C28 DMP    91      -2.310  24.660  53.400  1.00  0.00
ATOM   3303  C29 DMP    91      -0.900  24.890  52.830  1.00  0.00
ATOM   3304 0C21 DMP    91      -0.470  23.950  51.700  1.00  0.00
ATOM   3305 1C21 DMP    91       0.930  24.270  51.180  1.00  0.00
ATOM   3306 2C21 DMP    91       1.390  23.390  50.020  1.00  0.00
ATOM   3307 3C21 DMP    91       2.560  23.980  49.220  1.00  0.00
ATOM   3308 4C21 DMP    91       3.790  24.410  50.020  1.00  0.00
ATOM   3309  C1  DMP    91      -0.950  27.480  62.870  1.00  0.00
ATOM   3310  O11 DMP    91      -0.190  28.340  62.020  1.00  0.00
ATOM   3311  C11 DMP    91      -0.750  29.130  61.100  1.00  0.00
ATOM   3312  O12 DMP    91      -1.960  29.120  60.910  1.00  0.00
ATOM   3313  C12 DMP    91       0.230  29.950  60.350  1.00  0.00
ATOM   3314  C13 DMP    91      -0.300  30.850  59.230  1.00  0.00
ATOM   3315  C14 DMP    91       0.830  31.480  58.420  1.00  0.00
ATOM   3316  C15 DMP    91       0.370  32.760  57.710  1.00  0.00
ATOM   3317  C16 DMP    91       1.590  33.500  57.150  1.00  0.00
ATOM   3318  C17 DMP    91       1.140  34.920  56.760  1.00  0.00
ATOM   3319  C18 DMP    91       2.380  35.670  56.280  1.00  0.00
ATOM   3320  C19 DMP    91       2.220  37.120  55.810  1.00  0.00
ATOM   3321 0C11 DMP    91       1.500  37.240  54.460  1.00  0.00
ATOM   3322 1C11 DMP    91       2.000  38.510  53.780  1.00  0.00
ATOM   3323 2C11 DMP    91       1.080  38.810  52.590  1.00  0.00
ATOM   3324 3C11 DMP    91       1.230  37.790  51.450  1.00  0.00
ATOM   3325 4C11 DMP    91       0.200  37.920  50.330  1.00  0.00
ATOM   3326  C33 DMP    92      14.060  53.790  23.160  1.00  0.00
ATOM   3327  C34 DMP    92      16.290  52.900  22.770  1.00  0.00
ATOM   3328  C35 DMP    92      15.210  54.190  21.160  1.00  0.00
ATOM   3329  N   DMP    92      14.970  53.170  22.190  1.00  0.00
ATOM   3330  C32 DMP    92      14.270  52.010  21.620  1.00  0.00
ATOM   3331  C31 DMP    92      14.000  50.790  22.510  1.00  0.00
ATOM   3332  O32 DMP    92      15.150  50.200  23.130  1.00  0.00
ATOM   3333  P   DMP    92      14.800  49.210  24.350  1.00  0.00
ATOM   3334  O33 DMP    92      13.790  48.300  23.780  1.00  0.00
ATOM   3335  O34 DMP    92      16.130  48.700  24.770  1.00  0.00
ATOM   3336  O31 DMP    92      14.320  50.370  25.360  1.00  0.00
ATOM   3337  C3  DMP    92      15.460  51.060  25.890  1.00  0.00
ATOM   3338  C2  DMP    92      15.190  52.180  26.900  1.00  0.00
ATOM   3339  O21 DMP    92      16.330  52.940  27.320  1.00  0.00
ATOM   3340  C21 DMP    92      16.180  54.230  27.060  1.00  0.00
ATOM   3341  O22 DMP    92      15.480  54.700  26.160  1.00  0.00
ATOM   3342  C22 DMP    92      17.350  54.970  27.580  1.00  0.00
ATOM   3343  C23 DMP    92      16.870  55.800  28.770  1.00  0.00
ATOM   3344  C24 DMP    92      16.380  55.110  30.040  1.00  0.00
ATOM   3345  C25 DMP    92      17.230  53.900  30.410  1.00  0.00
ATOM   3346  C26 DMP    92      16.880  53.380  31.810  1.00  0.00
ATOM   3347  C27 DMP    92      17.480  54.150  32.990  1.00  0.00
ATOM   3348  C28 DMP    92      16.760  53.560  34.200  1.00  0.00
ATOM   3349  C29 DMP    92      17.210  54.250  35.480  1.00  0.00
ATOM   3350 0C21 DMP    92      16.350  54.000  36.720  1.00  0.00
ATOM   3351 1C21 DMP    92      16.850  54.860  37.890  1.00  0.00
ATOM   3352 2C21 DMP    92      16.380  54.350  39.250  1.00  0.00
ATOM   3353 3C21 DMP    92      16.810  55.380  40.300  1.00  0.00
ATOM   3354 4C21 DMP    92      16.220  54.820  41.600  1.00  0.00
ATOM   3355  C1  DMP    92      14.290  51.540  27.950  1.00  0.00
ATOM   3356  O11 DMP    92      13.890  52.290  29.110  1.00  0.00
ATOM   3357  C11 DMP    92      12.610  52.670  29.100  1.00  0.00
ATOM   3358  O12 DMP    92      11.720  51.960  28.630  1.00  0.00
ATOM   3359  C12 DMP    92      12.430  53.680  30.160  1.00  0.00
ATOM   3360  C13 DMP    92      12.050  53.140  31.540  1.00  0.00
ATOM   3361  C14 DMP    92      11.880  54.300  32.520  1.00  0.00
ATOM   3362  C15 DMP    92      11.560  53.830  33.940  1.00  0.00
ATOM   3363  C16 DMP    92      12.070  54.800  35.010  1.00  0.00
ATOM   3364  C17 DMP    92      11.860  54.090  36.340  1.00  0.00
ATOM   3365  C18 DMP    92      11.720  55.160  37.430  1.00  0.00
ATOM   3366  C19 DMP    92      11.750  54.600  38.850  1.00  0.00
ATOM   3367 0C11 DMP    92      12.470  55.630  39.730  1.00  0.00
ATOM   3368 1C11 DMP    92      12.540  55.150  41.180  1.00  0.00
ATOM   3369 2C11 DMP    92      11.220  55.080  41.950  1.00  0.00
ATOM   3370 3C11 DMP    92      11.210  55.150  43.480  1.00  0.00
ATOM   3371 4C11 DMP    92      11.040  56.580  43.990  1.00  0.00
ATOM   3372  C33 DMP    93      55.750   9.650  23.200  1.00  0.00
ATOM   3373  C34 DMP    93      55.330   7.570  22.190  1.00  0.00
ATOM   3374  C35 DMP    93      53.920   8.290  23.910  1.00  0.00
ATOM   3375  N   DMP    93      55.330   8.260  23.480  1.00  0.00
ATOM   3376  C32 DMP    93      56.290   7.760  24.480  1.00  0.00
ATOM   3377  C31 DMP    93      56.090   6.350  25.020  1.00  0.00
ATOM   3378  O32 DMP    93      54.970   6.010  25.840  1.00  0.00
ATOM   3379  P   DMP    93      54.850   4.420  26.020  1.00  0.00
ATOM   3380  O33 DMP    93      53.510   4.140  26.600  1.00  0.00
ATOM   3381  O34 DMP    93      55.460   3.750  24.850  1.00  0.00
ATOM   3382  O31 DMP    93      55.860   4.400  27.270  1.00  0.00
ATOM   3383  C3  DMP    93      56.490   3.140  27.510  1.00  0.00
ATOM   3384  C2  DMP    93      57.320   3.090  28.790  1.00  0.00
ATOM   3385  O21 DMP    93      57.990   1.860  29.080  1.00  0.00
ATOM   3386  C21 DMP    93      59.270   1.670  28.800  1.00  0.00
ATOM   3387  O22 DMP    93      59.890   2.220  27.890  1.00  0.00
ATOM   3388  C22 DMP    93      59.770   0.450  29.480  1.00  0.00
ATOM   3389  C23 DMP    93      60.360   0.960  30.790  1.00  0.00
ATOM   3390  C24 DMP    93      59.320   1.610  31.700  1.00  0.00
ATOM   3391  C25 DMP    93      60.110   2.190  32.880  1.00  0.00
ATOM   3392  C26 DMP    93      60.690   1.120  33.810  1.00  0.00
ATOM   3393  C27 DMP    93      60.960   1.580  35.240  1.00  0.00
ATOM   3394  C28 DMP    93      61.710   0.450  35.950  1.00  0.00
ATOM   3395  C29 DMP    93      61.780   0.770  37.450  1.00  0.00
ATOM   3396 0C21 DMP    93      62.880   1.770  37.820  1.00  0.00
ATOM   3397 1C21 DMP    93      62.680   1.920  39.330  1.00  0.00
ATOM   3398 2C21 DMP    93      63.720   2.880  39.900  1.00  0.00
ATOM   3399 3C21 DMP    93      63.380   3.240  41.350  1.00  0.00
ATOM   3400 4C21 DMP    93      62.000   3.890  41.500  1.00  0.00
ATOM   3401  C1  DMP    93      56.360   3.510  29.910  1.00  0.00
ATOM   3402  O11 DMP    93      56.950   4.500  30.750  1.00  0.00
ATOM   3403  C11 DMP    93      56.030   5.130  31.470  1.00  0.00
ATOM   3404  O12 DMP    93      54.810   4.950  31.460  1.00  0.00
ATOM   3405  C12 DMP    93      56.690   6.060  32.410  1.00  0.00
ATOM   3406  C13 DMP    93      57.070   5.110  33.550  1.00  0.00
ATOM   3407  C14 DMP    93      57.950   5.760  34.620  1.00  0.00
ATOM   3408  C15 DMP    93      58.220   4.840  35.810  1.00  0.00
ATOM   3409  C16 DMP    93      59.350   5.400  36.680  1.00  0.00
ATOM   3410  C17 DMP    93      59.640   4.860  38.080  1.00  0.00
ATOM   3411  C18 DMP    93      58.560   5.050  39.140  1.00  0.00
ATOM   3412  C19 DMP    93      58.260   6.530  39.400  1.00  0.00
ATOM   3413 0C11 DMP    93      56.870   6.800  39.990  1.00  0.00
ATOM   3414 1C11 DMP    93      56.730   6.270  41.410  1.00  0.00
ATOM   3415 2C11 DMP    93      55.980   7.200  42.370  1.00  0.00
ATOM   3416 3C11 DMP    93      56.680   7.190  43.730  1.00  0.00
ATOM   3417 4C11 DMP    93      56.150   8.410  44.500  1.00  0.00
ATOM   3418  C33 DMP    94      28.030   2.070  55.970  1.00  0.00
ATOM   3419  C34 DMP    94      25.860   1.140  55.230  1.00  0.00
ATOM   3420  C35 DMP    94      27.440   2.050  53.670  1.00  0.00
ATOM   3421  N   DMP    94      26.900   2.160  55.040  1.00  0.00
ATOM   3422  C32 DMP    94      26.330   3.500  55.190  1.00  0.00
ATOM   3423  C31 DMP    94      25.150   3.980  54.350  1.00  0.00
ATOM   3424  O32 DMP    94      25.330   4.290  52.970  1.00  0.00
ATOM   3425  P   DMP    94      23.920   4.850  52.440  1.00  0.00
ATOM   3426  O33 DMP    94      23.180   5.650  53.440  1.00  0.00
ATOM   3427  O34 DMP    94      24.370   5.240  51.080  1.00  0.00
ATOM   3428  O31 DMP    94      23.240   3.400  52.350  1.00  0.00
ATOM   3429  C3  DMP    94      23.560   2.630  51.180  1.00  0.00
ATOM   3430  C2  DMP    94      23.050   1.190  51.180  1.00  0.00
ATOM   3431  O21 DMP    94      23.880   0.330  50.390  1.00  0.00
ATOM   3432  C21 DMP    94      25.160   0.070  50.660  1.00  0.00
ATOM   3433  O22 DMP    94      25.430   0.240  51.850  1.00  0.00
ATOM   3434  C22 DMP    94      25.910  -0.730  49.670  1.00  0.00
ATOM   3435  C23 DMP    94      26.680   0.210  48.750  1.00  0.00
ATOM   3436  C24 DMP    94      27.690  -0.650  47.990  1.00  0.00
ATOM   3437  C25 DMP    94      28.140  -0.000  46.680  1.00  0.00
ATOM   3438  C26 DMP    94      29.270   0.950  47.060  1.00  0.00
ATOM   3439  C27 DMP    94      29.430   2.190  46.170  1.00  0.00
ATOM   3440  C28 DMP    94      30.730   2.980  46.290  1.00  0.00
ATOM   3441  C29 DMP    94      31.890   1.990  46.100  1.00  0.00
ATOM   3442 0C21 DMP    94      33.120   2.890  45.960  1.00  0.00
ATOM   3443 1C21 DMP    94      34.370   2.200  45.420  1.00  0.00
ATOM   3444 2C21 DMP    94      34.190   1.860  43.940  1.00  0.00
ATOM   3445 3C21 DMP    94      35.470   1.180  43.440  1.00  0.00
ATOM   3446 4C21 DMP    94      35.460   1.100  41.920  1.00  0.00
ATOM   3447  C1  DMP    94      21.560   1.220  50.860  1.00  0.00
ATOM   3448  O11 DMP    94      21.040   1.930  49.730  1.00  0.00
ATOM   3449  C11 DMP    94      19.750   2.240  49.830  1.00  0.00
ATOM   3450  O12 DMP    94      19.020   1.690  50.660  1.00  0.00
ATOM   3451  C12 DMP    94      19.250   3.090  48.730  1.00  0.00
ATOM   3452  C13 DMP    94      19.040   2.190  47.510  1.00  0.00
ATOM   3453  C14 DMP    94      18.390   2.920  46.330  1.00  0.00
ATOM   3454  C15 DMP    94      16.900   3.270  46.480  1.00  0.00
ATOM   3455  C16 DMP    94      16.580   4.340  45.440  1.00  0.00
ATOM   3456  C17 DMP    94      17.180   5.680  45.860  1.00  0.00
ATOM   3457  C18 DMP    94      16.720   6.770  44.900  1.00  0.00
ATOM   3458  C19 DMP    94      17.120   8.150  45.430  1.00  0.00
ATOM   3459 0C11 DMP    94      16.240   8.790  46.510  1.00  0.00
ATOM   3460 1C11 DMP    94      16.870  10.060  47.090  1.00  0.00
ATOM   3461 2C11 DMP    94      17.680   9.710  48.340  1.00  0.00
ATOM   3462 3C11 DMP    94      18.250  10.950  49.040  1.00  0.00
ATOM   3463 4C11 DMP    94      19.000  10.420  50.270  1.00  0.00
ATOM   3464  C33 DMP    95       6.380  47.740  65.570  1.00  0.00
ATOM   3465  C34 DMP    95       8.470  47.390  66.600  1.00  0.00
ATOM   3466  C35 DMP    95       7.430  49.420  67.070  1.00  0.00
ATOM   3467  N   DMP    95       7.610  48.430  66.000  1.00  0.00
ATOM   3468  C32 DMP    95       8.180  49.150  64.860  1.00  0.00
ATOM   3469  C31 DMP    95       8.640  48.370  63.630  1.00  0.00
ATOM   3470  O32 DMP    95       7.740  47.470  62.980  1.00  0.00
ATOM   3471  P   DMP    95       8.410  46.270  62.140  1.00  0.00
ATOM   3472  O33 DMP    95       9.670  45.940  62.840  1.00  0.00
ATOM   3473  O34 DMP    95       7.310  45.280  62.070  1.00  0.00
ATOM   3474  O31 DMP    95       8.870  46.840  60.700  1.00  0.00
ATOM   3475  C3  DMP    95       7.710  47.020  59.880  1.00  0.00
ATOM   3476  C2  DMP    95       8.030  47.840  58.630  1.00  0.00
ATOM   3477  O21 DMP    95       6.940  48.030  57.720  1.00  0.00
ATOM   3478  C21 DMP    95       6.370  49.230  57.780  1.00  0.00
ATOM   3479  O22 DMP    95       6.130  49.850  58.820  1.00  0.00
ATOM   3480  C22 DMP    95       5.490  49.510  56.630  1.00  0.00
ATOM   3481  C23 DMP    95       6.100  50.350  55.510  1.00  0.00
ATOM   3482  C24 DMP    95       6.980  49.450  54.650  1.00  0.00
ATOM   3483  C25 DMP    95       6.100  48.710  53.630  1.00  0.00
ATOM   3484  C26 DMP    95       6.950  47.740  52.820  1.00  0.00
ATOM   3485  C27 DMP    95       6.070  46.630  52.240  1.00  0.00
ATOM   3486  C28 DMP    95       4.930  47.180  51.380  1.00  0.00
ATOM   3487  C29 DMP    95       4.150  46.180  50.520  1.00  0.00
ATOM   3488 0C21 DMP    95       4.860  45.770  49.230  1.00  0.00
ATOM   3489 1C21 DMP    95       3.940  45.040  48.260  1.00  0.00
ATOM   3490 2C21 DMP    95       4.780  44.460  47.120  1.00  0.00
ATOM   3491 3C21 DMP    95       3.900  43.690  46.140  1.00  0.00
ATOM   3492 4C21 DMP    95       4.690  43.220  44.920  1.00  0.00
ATOM   3493  C1  DMP    95       9.190  47.090  57.970  1.00  0.00
ATOM   3494  O11 DMP    95      10.150  47.850  57.250  1.00  0.00
ATOM   3495  C11 DMP    95      10.910  47.100  56.460  1.00  0.00
ATOM   3496  O12 DMP    95      10.850  45.870  56.530  1.00  0.00
ATOM   3497  C12 DMP    95      11.960  47.890  55.790  1.00  0.00
ATOM   3498  C13 DMP    95      11.430  48.500  54.490  1.00  0.00
ATOM   3499  C14 DMP    95      11.270  47.360  53.490  1.00  0.00
ATOM   3500  C15 DMP    95      12.580  46.710  53.040  1.00  0.00
ATOM   3501  C16 DMP    95      12.440  46.130  51.630  1.00  0.00
ATOM   3502  C17 DMP    95      13.820  45.940  51.000  1.00  0.00
ATOM   3503  C18 DMP    95      13.660  45.470  49.550  1.00  0.00
ATOM   3504  C19 DMP    95      15.030  45.220  48.930  1.00  0.00
ATOM   3505 0C11 DMP    95      15.080  44.690  47.490  1.00  0.00
ATOM   3506 1C11 DMP    95      16.440  44.130  47.050  1.00  0.00
ATOM   3507 2C11 DMP    95      16.320  43.770  45.570  1.00  0.00
ATOM   3508 3C11 DMP    95      17.400  42.750  45.230  1.00  0.00
ATOM   3509 4C11 DMP    95      17.600  41.510  46.110  1.00  0.00
ATOM   3510  C33 DMP    96      57.240  20.190  63.930  1.00  0.00
ATOM   3511  C34 DMP    96      56.780  19.850  66.220  1.00  0.00
ATOM   3512  C35 DMP    96      58.210  21.560  65.510  1.00  0.00
ATOM   3513  N   DMP    96      57.850  20.160  65.260  1.00  0.00
ATOM   3514  C32 DMP    96      59.000  19.240  65.330  1.00  0.00
ATOM   3515  C31 DMP    96      58.840  17.730  65.140  1.00  0.00
ATOM   3516  O32 DMP    96      58.280  17.230  63.920  1.00  0.00
ATOM   3517  P   DMP    96      59.380  16.400  63.100  1.00  0.00
ATOM   3518  O33 DMP    96      60.610  15.960  63.810  1.00  0.00
ATOM   3519  O34 DMP    96      58.710  15.310  62.350  1.00  0.00
ATOM   3520  O31 DMP    96      59.780  17.710  62.260  1.00  0.00
ATOM   3521  C3  DMP    96      59.020  17.840  61.050  1.00  0.00
ATOM   3522  C2  DMP    96      59.220  19.180  60.330  1.00  0.00
ATOM   3523  O21 DMP    96      58.400  19.300  59.170  1.00  0.00
ATOM   3524  C21 DMP    96      57.260  19.970  59.230  1.00  0.00
ATOM   3525  O22 DMP    96      56.730  20.290  60.300  1.00  0.00
ATOM   3526  C22 DMP    96      56.510  20.060  57.960  1.00  0.00
ATOM   3527  C23 DMP    96      54.980  19.940  57.970  1.00  0.00
ATOM   3528  C24 DMP    96      54.370  20.230  56.600  1.00  0.00
ATOM   3529  C25 DMP    96      54.710  21.670  56.200  1.00  0.00
ATOM   3530  C26 DMP    96      54.150  21.890  54.790  1.00  0.00
ATOM   3531  C27 DMP    96      54.720  23.190  54.230  1.00  0.00
ATOM   3532  C28 DMP    96      53.670  24.170  53.700  1.00  0.00
ATOM   3533  C29 DMP    96      54.370  25.440  53.210  1.00  0.00
ATOM   3534 0C21 DMP    96      53.580  26.750  53.290  1.00  0.00
ATOM   3535 1C21 DMP    96      52.440  26.730  52.280  1.00  0.00
ATOM   3536 2C21 DMP    96      52.900  27.070  50.860  1.00  0.00
ATOM   3537 3C21 DMP    96      52.100  26.460  49.700  1.00  0.00
ATOM   3538 4C21 DMP    96      51.590  25.060  50.030  1.00  0.00
ATOM   3539  C1  DMP    96      60.710  19.230  60.000  1.00  0.00
ATOM   3540  O11 DMP    96      61.050  20.260  59.060  1.00  0.00
ATOM   3541  C11 DMP    96      62.330  20.370  58.700  1.00  0.00
ATOM   3542  O12 DMP    96      63.030  19.370  58.820  1.00  0.00
ATOM   3543  C12 DMP    96      62.450  21.430  57.670  1.00  0.00
ATOM   3544  C13 DMP    96      63.850  21.510  57.080  1.00  0.00
ATOM   3545  C14 DMP    96      63.740  22.490  55.900  1.00  0.00
ATOM   3546  C15 DMP    96      65.020  22.650  55.090  1.00  0.00
ATOM   3547  C16 DMP    96      65.310  21.280  54.470  1.00  0.00
ATOM   3548  C17 DMP    96      66.610  21.180  53.680  1.00  0.00
ATOM   3549  C18 DMP    96      66.960  19.820  53.070  1.00  0.00
ATOM   3550  C19 DMP    96      65.990  19.550  51.920  1.00  0.00
ATOM   3551 0C11 DMP    96      66.590  20.170  50.650  1.00  0.00
ATOM   3552 1C11 DMP    96      65.900  19.550  49.430  1.00  0.00
ATOM   3553 2C11 DMP    96      66.290  20.250  48.130  1.00  0.00
ATOM   3554 3C11 DMP    96      67.760  20.000  47.790  1.00  0.00
ATOM   3555 4C11 DMP    96      68.130  20.750  46.510  1.00  0.00
ATOM   3556  C33 DMP    97      23.130   4.760  25.070  1.00  0.00
ATOM   3557  C34 DMP    97      24.510   6.850  25.110  1.00  0.00
ATOM   3558  C35 DMP    97      22.170   6.900  24.950  1.00  0.00
ATOM   3559  N   DMP    97      23.360   6.120  24.560  1.00  0.00
ATOM   3560  C32 DMP    97      23.460   6.030  23.090  1.00  0.00
ATOM   3561  C31 DMP    97      22.230   5.860  22.200  1.00  0.00
ATOM   3562  O32 DMP    97      21.390   4.780  22.590  1.00  0.00
ATOM   3563  P   DMP    97      20.030   4.660  21.730  1.00  0.00
ATOM   3564  O33 DMP    97      20.140   4.980  20.290  1.00  0.00
ATOM   3565  O34 DMP    97      19.730   3.290  22.210  1.00  0.00
ATOM   3566  O31 DMP    97      19.240   5.790  22.560  1.00  0.00
ATOM   3567  C3  DMP    97      18.560   5.200  23.680  1.00  0.00
ATOM   3568  C2  DMP    97      18.300   5.970  24.970  1.00  0.00
ATOM   3569  O21 DMP    97      17.620   5.190  25.950  1.00  0.00
ATOM   3570  C21 DMP    97      18.270   4.700  27.010  1.00  0.00
ATOM   3571  O22 DMP    97      19.360   5.200  27.250  1.00  0.00
ATOM   3572  C22 DMP    97      17.250   4.190  27.960  1.00  0.00
ATOM   3573  C23 DMP    97      17.810   3.890  29.350  1.00  0.00
ATOM   3574  C24 DMP    97      17.890   5.140  30.220  1.00  0.00
ATOM   3575  C25 DMP    97      18.270   4.800  31.660  1.00  0.00
ATOM   3576  C26 DMP    97      18.460   5.920  32.680  1.00  0.00
ATOM   3577  C27 DMP    97      18.750   5.400  34.090  1.00  0.00
ATOM   3578  C28 DMP    97      20.160   4.850  34.240  1.00  0.00
ATOM   3579  C29 DMP    97      20.230   3.940  35.470  1.00  0.00
ATOM   3580 0C21 DMP    97      21.600   3.300  35.690  1.00  0.00
ATOM   3581 1C21 DMP    97      21.640   2.080  36.620  1.00  0.00
ATOM   3582 2C21 DMP    97      22.950   2.010  37.410  1.00  0.00
ATOM   3583 3C21 DMP    97      22.700   0.900  38.430  1.00  0.00
ATOM   3584 4C21 DMP    97      24.010   0.240  38.840  1.00  0.00
ATOM   3585  C1  DMP    97      17.420   7.130  24.500  1.00  0.00
ATOM   3586  O11 DMP    97      17.190   8.060  25.560  1.00  0.00
ATOM   3587  C11 DMP    97      18.230   8.830  25.860  1.00  0.00
ATOM   3588  O12 DMP    97      19.150   9.030  25.070  1.00  0.00
ATOM   3589  C12 DMP    97      18.000   9.710  27.020  1.00  0.00
ATOM   3590  C13 DMP    97      17.980  11.200  26.650  1.00  0.00
ATOM   3591  C14 DMP    97      17.510  12.100  27.790  1.00  0.00
ATOM   3592  C15 DMP    97      18.390  12.090  29.040  1.00  0.00
ATOM   3593  C16 DMP    97      17.910  13.120  30.070  1.00  0.00
ATOM   3594  C17 DMP    97      18.640  13.080  31.410  1.00  0.00
ATOM   3595  C18 DMP    97      18.260  14.370  32.120  1.00  0.00
ATOM   3596  C19 DMP    97      19.040  14.520  33.420  1.00  0.00
ATOM   3597 0C11 DMP    97      18.660  15.690  34.330  1.00  0.00
ATOM   3598 1C11 DMP    97      17.640  15.480  35.450  1.00  0.00
ATOM   3599 2C11 DMP    97      17.980  14.430  36.500  1.00  0.00
ATOM   3600 3C11 DMP    97      17.030  14.440  37.700  1.00  0.00
ATOM   3601 4C11 DMP    97      17.300  13.200  38.540  1.00  0.00
ATOM   3602  C33 DMP    98      50.110   5.680  29.120  1.00  0.00
ATOM   3603  C34 DMP    98      51.300   6.450  27.340  1.00  0.00
ATOM   3604  C35 DMP    98      52.400   6.080  29.450  1.00  0.00
ATOM   3605  N   DMP    98      51.190   6.610  28.800  1.00  0.00
ATOM   3606  C32 DMP    98      51.140   8.000  29.260  1.00  0.00
ATOM   3607  C31 DMP    98      49.950   8.940  29.070  1.00  0.00
ATOM   3608  O32 DMP    98      49.480   9.050  27.720  1.00  0.00
ATOM   3609  P   DMP    98      47.880   9.200  27.830  1.00  0.00
ATOM   3610  O33 DMP    98      47.420  10.180  28.840  1.00  0.00
ATOM   3611  O34 DMP    98      47.370   9.170  26.450  1.00  0.00
ATOM   3612  O31 DMP    98      47.480   7.760  28.440  1.00  0.00
ATOM   3613  C3  DMP    98      46.080   7.850  28.710  1.00  0.00
ATOM   3614  C2  DMP    98      45.560   6.510  29.220  1.00  0.00
ATOM   3615  O21 DMP    98      44.130   6.460  29.140  1.00  0.00
ATOM   3616  C21 DMP    98      43.560   5.840  28.110  1.00  0.00
ATOM   3617  O22 DMP    98      44.130   5.680  27.030  1.00  0.00
ATOM   3618  C22 DMP    98      42.110   5.570  28.280  1.00  0.00
ATOM   3619  C23 DMP    98      41.750   4.150  28.710  1.00  0.00
ATOM   3620  C24 DMP    98      42.360   3.650  30.020  1.00  0.00
ATOM   3621  C25 DMP    98      42.280   2.120  30.130  1.00  0.00
ATOM   3622  C26 DMP    98      43.000   1.730  31.420  1.00  0.00
ATOM   3623  C27 DMP    98      43.350   0.250  31.590  1.00  0.00
ATOM   3624  C28 DMP    98      44.690   0.110  30.870  1.00  0.00
ATOM   3625  C29 DMP    98      45.490  -0.990  31.560  1.00  0.00
ATOM   3626 0C21 DMP    98      46.930  -0.780  31.070  1.00  0.00
ATOM   3627 1C21 DMP    98      48.070  -1.710  31.490  1.00  0.00
ATOM   3628 2C21 DMP    98      48.380  -1.840  32.980  1.00  0.00
ATOM   3629 3C21 DMP    98      48.970  -3.170  33.420  1.00  0.00
ATOM   3630 4C21 DMP    98      50.360  -3.420  32.830  1.00  0.00
ATOM   3631  C1  DMP    98      46.160   6.290  30.610  1.00  0.00
ATOM   3632  O11 DMP    98      46.120   4.940  31.110  1.00  0.00
ATOM   3633  C11 DMP    98      46.220   4.880  32.430  1.00  0.00
ATOM   3634  O12 DMP    98      45.890   5.770  33.220  1.00  0.00
ATOM   3635  C12 DMP    98      46.560   3.510  32.860  1.00  0.00
ATOM   3636  C13 DMP    98      46.950   3.390  34.330  1.00  0.00
ATOM   3637  C14 DMP    98      47.330   1.920  34.550  1.00  0.00
ATOM   3638  C15 DMP    98      47.980   1.810  35.940  1.00  0.00
ATOM   3639  C16 DMP    98      48.440   0.400  36.300  1.00  0.00
ATOM   3640  C17 DMP    98      49.110   0.330  37.670  1.00  0.00
ATOM   3641  C18 DMP    98      49.450  -1.080  38.150  1.00  0.00
ATOM   3642  C19 DMP    98      48.360  -1.860  38.890  1.00  0.00
ATOM   3643 0C11 DMP    98      48.020  -1.370  40.300  1.00  0.00
ATOM   3644 1C11 DMP    98      46.960  -2.100  41.130  1.00  0.00
ATOM   3645 2C11 DMP    98      47.430  -3.470  41.620  1.00  0.00
ATOM   3646 3C11 DMP    98      46.180  -4.270  41.980  1.00  0.00
ATOM   3647 4C11 DMP    98      45.560  -4.790  40.680  1.00  0.00
ATOM   3648  C33 DMP    99      12.180  43.790  60.910  1.00  0.00
ATOM   3649  C34 DMP    99      12.080  41.460  60.800  1.00  0.00
ATOM   3650  C35 DMP    99      10.630  42.790  59.550  1.00  0.00
ATOM   3651  N   DMP    99      11.230  42.660  60.880  1.00  0.00
ATOM   3652  C32 DMP    99      10.260  42.680  61.990  1.00  0.00
ATOM   3653  C31 DMP    99       9.090  41.710  61.910  1.00  0.00
ATOM   3654  O32 DMP    99       9.480  40.360  61.650  1.00  0.00
ATOM   3655  P   DMP    99       8.200  39.460  61.290  1.00  0.00
ATOM   3656  O33 DMP    99       8.480  38.010  61.250  1.00  0.00
ATOM   3657  O34 DMP    99       6.960  40.000  61.890  1.00  0.00
ATOM   3658  O31 DMP    99       8.330  39.800  59.720  1.00  0.00
ATOM   3659  C3  DMP    99       9.330  39.010  59.060  1.00  0.00
ATOM   3660  C2  DMP    99       9.490  39.190  57.550  1.00  0.00
ATOM   3661  O21 DMP    99      10.190  40.360  57.120  1.00  0.00
ATOM   3662  C21 DMP    99      11.510  40.330  56.970  1.00  0.00
ATOM   3663  O22 DMP    99      12.190  39.690  57.770  1.00  0.00
ATOM   3664  C22 DMP    99      11.920  41.600  56.330  1.00  0.00
ATOM   3665  C23 DMP    99      13.200  41.250  55.560  1.00  0.00
ATOM   3666  C24 DMP    99      13.620  42.260  54.500  1.00  0.00
ATOM   3667  C25 DMP    99      12.920  42.190  53.140  1.00  0.00
ATOM   3668  C26 DMP    99      13.140  40.900  52.350  1.00  0.00
ATOM   3669  C27 DMP    99      12.920  41.080  50.850  1.00  0.00
ATOM   3670  C28 DMP    99      13.400  39.880  50.030  1.00  0.00
ATOM   3671  C29 DMP    99      12.860  40.200  48.640  1.00  0.00
ATOM   3672 0C21 DMP    99      13.440  39.390  47.480  1.00  0.00
ATOM   3673 1C21 DMP    99      13.270  40.110  46.140  1.00  0.00
ATOM   3674 2C21 DMP    99      14.010  39.350  45.040  1.00  0.00
ATOM   3675 3C21 DMP    99      14.310  40.260  43.840  1.00  0.00
ATOM   3676 4C21 DMP    99      15.120  39.540  42.760  1.00  0.00
ATOM   3677  C1  DMP    99       8.070  38.980  57.010  1.00  0.00
ATOM   3678  O11 DMP    99       7.820  38.890  55.610  1.00  0.00
ATOM   3679  C11 DMP    99       6.560  38.620  55.270  1.00  0.00
ATOM   3680  O12 DMP    99       5.680  38.230  56.020  1.00  0.00
ATOM   3681  C12 DMP    99       6.420  38.460  53.800  1.00  0.00
ATOM   3682  C13 DMP    99       5.570  37.220  53.520  1.00  0.00
ATOM   3683  C14 DMP    99       5.420  36.980  52.020  1.00  0.00
ATOM   3684  C15 DMP    99       4.390  35.880  51.780  1.00  0.00
ATOM   3685  C16 DMP    99       4.840  34.550  52.390  1.00  0.00
ATOM   3686  C17 DMP    99       3.800  33.460  52.130  1.00  0.00
ATOM   3687  C18 DMP    99       4.440  32.120  52.490  1.00  0.00
ATOM   3688  C19 DMP    99       4.270  31.830  53.980  1.00  0.00
ATOM   3689 0C11 DMP    99       4.920  30.480  54.280  1.00  0.00
ATOM   3690 1C11 DMP    99       4.090  29.310  53.750  1.00  0.00
ATOM   3691 2C11 DMP    99       4.820  28.070  54.280  1.00  0.00
ATOM   3692 3C11 DMP    99       4.190  26.830  53.650  1.00  0.00
ATOM   3693 4C11 DMP    99       4.640  25.710  54.600  1.00  0.00
ATOM   3694  C33 DMP   100       4.050  39.470  58.680  1.00  0.00
ATOM   3695  C34 DMP   100       4.790  37.280  59.020  1.00  0.00
ATOM   3696  C35 DMP   100       2.500  37.830  59.460  1.00  0.00
ATOM   3697  N   DMP   100       3.890  38.300  59.560  1.00  0.00
ATOM   3698  C32 DMP   100       4.410  38.480  60.920  1.00  0.00
ATOM   3699  C31 DMP   100       3.730  39.280  62.030  1.00  0.00
ATOM   3700  O32 DMP   100       3.180  40.520  61.560  1.00  0.00
ATOM   3701  P   DMP   100       3.150  41.650  62.710  1.00  0.00
ATOM   3702  O33 DMP   100       1.850  42.360  62.650  1.00  0.00
ATOM   3703  O34 DMP   100       3.700  41.000  63.910  1.00  0.00
ATOM   3704  O31 DMP   100       4.430  42.470  62.190  1.00  0.00
ATOM   3705  C3  DMP   100       4.100  43.150  60.970  1.00  0.00
ATOM   3706  C2  DMP   100       5.270  43.650  60.120  1.00  0.00
ATOM   3707  O21 DMP   100       4.770  44.000  58.830  1.00  0.00
ATOM   3708  C21 DMP   100       4.150  45.120  58.470  1.00  0.00
ATOM   3709  O22 DMP   100       3.720  45.840  59.360  1.00  0.00
ATOM   3710  C22 DMP   100       4.040  45.340  57.010  1.00  0.00
ATOM   3711  C23 DMP   100       2.640  44.970  56.500  1.00  0.00
ATOM   3712  C24 DMP   100       2.470  44.710  55.000  1.00  0.00
ATOM   3713  C25 DMP   100       3.300  43.530  54.510  1.00  0.00
ATOM   3714  C26 DMP   100       2.760  43.160  53.120  1.00  0.00
ATOM   3715  C27 DMP   100       3.650  42.060  52.520  1.00  0.00
ATOM   3716  C28 DMP   100       3.530  41.950  51.000  1.00  0.00
ATOM   3717  C29 DMP   100       4.300  40.710  50.530  1.00  0.00
ATOM   3718 0C21 DMP   100       4.170  40.390  49.040  1.00  0.00
ATOM   3719 1C21 DMP   100       4.990  39.170  48.610  1.00  0.00
ATOM   3720 2C21 DMP   100       4.900  38.870  47.110  1.00  0.00
ATOM   3721 3C21 DMP   100       3.460  38.560  46.680  1.00  0.00
ATOM   3722 4C21 DMP   100       3.050  37.140  47.090  1.00  0.00
ATOM   3723  C1  DMP   100       6.210  42.450  59.960  1.00  0.00
ATOM   3724  O11 DMP   100       7.310  42.640  59.050  1.00  0.00
ATOM   3725  C11 DMP   100       7.020  42.330  57.790  1.00  0.00
ATOM   3726  O12 DMP   100       6.100  41.530  57.620  1.00  0.00
ATOM   3727  C12 DMP   100       8.010  42.890  56.840  1.00  0.00
ATOM   3728  C13 DMP   100       7.470  42.860  55.410  1.00  0.00
ATOM   3729  C14 DMP   100       8.540  43.100  54.340  1.00  0.00
ATOM   3730  C15 DMP   100       7.860  42.750  53.010  1.00  0.00
ATOM   3731  C16 DMP   100       8.790  42.850  51.800  1.00  0.00
ATOM   3732  C17 DMP   100       8.110  42.980  50.430  1.00  0.00
ATOM   3733  C18 DMP   100       9.250  43.020  49.410  1.00  0.00
ATOM   3734  C19 DMP   100       8.780  43.090  47.950  1.00  0.00
ATOM   3735 0C11 DMP   100       9.890  43.380  46.950  1.00  0.00
ATOM   3736 1C11 DMP   100       9.360  43.180  45.530  1.00  0.00
ATOM   3737 2C11 DMP   100      10.460  43.280  44.470  1.00  0.00
ATOM   3738 3C11 DMP   100      11.160  44.650  44.480  1.00  0.00
ATOM   3739 4C11 DMP   100      12.350  44.620  43.520  1.00  0.00
ATOM   3740  C33 DMP   101      46.460  24.920  59.910  1.00  0.00
ATOM   3741  C34 DMP   101      48.320  23.620  59.290  1.00  0.00
ATOM   3742  C35 DMP   101      46.180  23.110  58.430  1.00  0.00
ATOM   3743  N   DMP   101      46.900  23.540  59.630  1.00  0.00
ATOM   3744  C32 DMP   101      46.740  22.700  60.820  1.00  0.00
ATOM   3745  C31 DMP   101      45.390  22.150  61.280  1.00  0.00
ATOM   3746  O32 DMP   101      44.520  21.510  60.330  1.00  0.00
ATOM   3747  P   DMP   101      43.070  21.180  60.950  1.00  0.00
ATOM   3748  O33 DMP   101      42.480  20.260  59.940  1.00  0.00
ATOM   3749  O34 DMP   101      43.240  20.880  62.390  1.00  0.00
ATOM   3750  O31 DMP   101      42.400  22.630  60.760  1.00  0.00
ATOM   3751  C3  DMP   101      42.000  22.830  59.400  1.00  0.00
ATOM   3752  C2  DMP   101      41.420  24.210  59.100  1.00  0.00
ATOM   3753  O21 DMP   101      40.700  24.290  57.860  1.00  0.00
ATOM   3754  C21 DMP   101      39.550  24.940  57.710  1.00  0.00
ATOM   3755  O22 DMP   101      39.120  25.570  58.670  1.00  0.00
ATOM   3756  C22 DMP   101      39.170  25.140  56.290  1.00  0.00
ATOM   3757  C23 DMP   101      39.290  26.640  56.010  1.00  0.00
ATOM   3758  C24 DMP   101      39.030  26.900  54.520  1.00  0.00
ATOM   3759  C25 DMP   101      39.250  28.400  54.300  1.00  0.00
ATOM   3760  C26 DMP   101      38.310  28.700  53.130  1.00  0.00
ATOM   3761  C27 DMP   101      38.120  30.220  53.060  1.00  0.00
ATOM   3762  C28 DMP   101      36.910  30.660  52.240  1.00  0.00
ATOM   3763  C29 DMP   101      37.350  30.500  50.780  1.00  0.00
ATOM   3764 0C21 DMP   101      36.500  31.040  49.620  1.00  0.00
ATOM   3765 1C21 DMP   101      35.560  29.960  49.090  1.00  0.00
ATOM   3766 2C21 DMP   101      35.050  30.140  47.660  1.00  0.00
ATOM   3767 3C21 DMP   101      33.820  29.360  47.200  1.00  0.00
ATOM   3768 4C21 DMP   101      33.650  29.560  45.700  1.00  0.00
ATOM   3769  C1  DMP   101      42.520  25.230  59.380  1.00  0.00
ATOM   3770  O11 DMP   101      43.560  25.270  58.400  1.00  0.00
ATOM   3771  C11 DMP   101      43.280  25.940  57.290  1.00  0.00
ATOM   3772  O12 DMP   101      42.530  26.910  57.330  1.00  0.00
ATOM   3773  C12 DMP   101      44.260  25.640  56.210  1.00  0.00
ATOM   3774  C13 DMP   101      43.810  24.480  55.330  1.00  0.00
ATOM   3775  C14 DMP   101      42.770  25.000  54.330  1.00  0.00
ATOM   3776  C15 DMP   101      42.160  23.880  53.490  1.00  0.00
ATOM   3777  C16 DMP   101      43.170  23.150  52.610  1.00  0.00
ATOM   3778  C17 DMP   101      42.730  22.510  51.290  1.00  0.00
ATOM   3779  C18 DMP   101      41.260  22.080  51.150  1.00  0.00
ATOM   3780  C19 DMP   101      41.000  21.840  49.660  1.00  0.00
ATOM   3781 0C11 DMP   101      39.490  21.700  49.420  1.00  0.00
ATOM   3782 1C11 DMP   101      38.840  20.520  50.130  1.00  0.00
ATOM   3783 2C11 DMP   101      37.380  20.170  49.800  1.00  0.00
ATOM   3784 3C11 DMP   101      36.880  19.370  51.000  1.00  0.00
ATOM   3785 4C11 DMP   101      37.020  17.850  50.930  1.00  0.00
ATOM   3786  C33 DMP   102      17.630  -0.320  21.300  1.00  0.00
ATOM   3787  C34 DMP   102      17.030   1.160  19.430  1.00  0.00
ATOM   3788  C35 DMP   102      18.180  -0.860  18.940  1.00  0.00
ATOM   3789  N   DMP   102      17.990   0.180  19.970  1.00  0.00
ATOM   3790  C32 DMP   102      19.340   0.750  20.070  1.00  0.00
ATOM   3791  C31 DMP   102      20.600  -0.010  20.490  1.00  0.00
ATOM   3792  O32 DMP   102      20.610  -0.390  21.870  1.00  0.00
ATOM   3793  P   DMP   102      21.800  -1.450  22.080  1.00  0.00
ATOM   3794  O33 DMP   102      21.600  -2.470  21.030  1.00  0.00
ATOM   3795  O34 DMP   102      22.910  -0.470  22.170  1.00  0.00
ATOM   3796  O31 DMP   102      21.100  -1.890  23.460  1.00  0.00
ATOM   3797  C3  DMP   102      19.890  -2.630  23.420  1.00  0.00
ATOM   3798  C2  DMP   102      19.210  -2.810  24.780  1.00  0.00
ATOM   3799  O21 DMP   102      18.630  -1.680  25.450  1.00  0.00
ATOM   3800  C21 DMP   102      17.430  -1.310  25.010  1.00  0.00
ATOM   3801  O22 DMP   102      16.850  -1.900  24.100  1.00  0.00
ATOM   3802  C22 DMP   102      16.920  -0.250  25.910  1.00  0.00
ATOM   3803  C23 DMP   102      15.620  -0.690  26.590  1.00  0.00
ATOM   3804  C24 DMP   102      15.860  -1.870  27.540  1.00  0.00
ATOM   3805  C25 DMP   102      16.700  -1.610  28.790  1.00  0.00
ATOM   3806  C26 DMP   102      16.130  -0.560  29.740  1.00  0.00
ATOM   3807  C27 DMP   102      17.150  -0.190  30.830  1.00  0.00
ATOM   3808  C28 DMP   102      18.420   0.370  30.190  1.00  0.00
ATOM   3809  C29 DMP   102      19.340   0.690  31.370  1.00  0.00
ATOM   3810 0C21 DMP   102      20.720   1.010  30.790  1.00  0.00
ATOM   3811 1C21 DMP   102      21.860   1.060  31.810  1.00  0.00
ATOM   3812 2C21 DMP   102      22.200  -0.260  32.500  1.00  0.00
ATOM   3813 3C21 DMP   102      23.380  -0.070  33.450  1.00  0.00
ATOM   3814 4C21 DMP   102      23.410  -1.200  34.490  1.00  0.00
ATOM   3815  C1  DMP   102      20.330  -3.510  25.550  1.00  0.00
ATOM   3816  O11 DMP   102      19.940  -4.040  26.820  1.00  0.00
ATOM   3817  C11 DMP   102      20.920  -4.730  27.390  1.00  0.00
ATOM   3818  O12 DMP   102      22.100  -4.490  27.130  1.00  0.00
ATOM   3819  C12 DMP   102      20.570  -5.450  28.630  1.00  0.00
ATOM   3820  C13 DMP   102      20.810  -4.620  29.890  1.00  0.00
ATOM   3821  C14 DMP   102      20.660  -5.440  31.180  1.00  0.00
ATOM   3822  C15 DMP   102      20.850  -4.590  32.440  1.00  0.00
ATOM   3823  C16 DMP   102      20.640  -5.450  33.690  1.00  0.00
ATOM   3824  C17 DMP   102      20.650  -4.530  34.910  1.00  0.00
ATOM   3825  C18 DMP   102      20.540  -5.290  36.240  1.00  0.00
ATOM   3826  C19 DMP   102      20.660  -4.260  37.360  1.00  0.00
ATOM   3827 0C11 DMP   102      20.380  -4.880  38.720  1.00  0.00
ATOM   3828 1C11 DMP   102      20.200  -3.810  39.800  1.00  0.00
ATOM   3829 2C11 DMP   102      19.880  -4.240  41.240  1.00  0.00
ATOM   3830 3C11 DMP   102      19.510  -3.000  42.050  1.00  0.00
ATOM   3831 4C11 DMP   102      18.670  -3.430  43.260  1.00  0.00
ATOM   3832  C33 DMP   103      34.070  54.440  20.520  1.00  0.00
ATOM   3833  C34 DMP   103      35.710  55.860  21.590  1.00  0.00
ATOM   3834  C35 DMP   103      36.060  55.060  19.470  1.00  0.00
ATOM   3835  N   DMP   103      35.500  54.670  20.770  1.00  0.00
ATOM   3836  C32 DMP   103      36.140  53.440  21.270  1.00  0.00
ATOM   3837  C31 DMP   103      37.480  53.420  22.020  1.00  0.00
ATOM   3838  O32 DMP   103      38.500  54.270  21.490  1.00  0.00
ATOM   3839  P   DMP   103      39.800  54.530  22.400  1.00  0.00
ATOM   3840  O33 DMP   103      40.170  53.250  23.050  1.00  0.00
ATOM   3841  O34 DMP   103      40.690  55.220  21.450  1.00  0.00
ATOM   3842  O31 DMP   103      39.040  55.520  23.410  1.00  0.00
ATOM   3843  C3  DMP   103      39.830  55.710  24.590  1.00  0.00
ATOM   3844  C2  DMP   103      39.680  57.040  25.340  1.00  0.00
ATOM   3845  O21 DMP   103      40.550  57.230  26.460  1.00  0.00
ATOM   3846  C21 DMP   103      41.860  57.400  26.270  1.00  0.00
ATOM   3847  O22 DMP   103      42.420  57.390  25.180  1.00  0.00
ATOM   3848  C22 DMP   103      42.660  57.670  27.490  1.00  0.00
ATOM   3849  C23 DMP   103      42.980  56.420  28.320  1.00  0.00
ATOM   3850  C24 DMP   103      43.700  56.780  29.620  1.00  0.00
ATOM   3851  C25 DMP   103      42.630  57.090  30.670  1.00  0.00
ATOM   3852  C26 DMP   103      43.470  57.580  31.850  1.00  0.00
ATOM   3853  C27 DMP   103      44.490  56.640  32.500  1.00  0.00
ATOM   3854  C28 DMP   103      45.190  57.170  33.750  1.00  0.00
ATOM   3855  C29 DMP   103      44.190  57.210  34.910  1.00  0.00
ATOM   3856 0C21 DMP   103      44.700  58.120  36.030  1.00  0.00
ATOM   3857 1C21 DMP   103      43.730  59.280  36.210  1.00  0.00
ATOM   3858 2C21 DMP   103      44.440  60.480  36.850  1.00  0.00
ATOM   3859 3C21 DMP   103      43.570  61.720  36.690  1.00  0.00
ATOM   3860 4C21 DMP   103      43.620  62.240  35.250  1.00  0.00
ATOM   3861  C1  DMP   103      38.190  57.300  25.570  1.00  0.00
ATOM   3862  O11 DMP   103      37.560  56.400  26.480  1.00  0.00
ATOM   3863  C11 DMP   103      36.300  56.780  26.680  1.00  0.00
ATOM   3864  O12 DMP   103      35.850  57.920  26.570  1.00  0.00
ATOM   3865  C12 DMP   103      35.580  55.810  27.540  1.00  0.00
ATOM   3866  C13 DMP   103      35.670  56.390  28.950  1.00  0.00
ATOM   3867  C14 DMP   103      35.090  55.480  30.030  1.00  0.00
ATOM   3868  C15 DMP   103      35.400  55.860  31.480  1.00  0.00
ATOM   3869  C16 DMP   103      34.910  54.740  32.400  1.00  0.00
ATOM   3870  C17 DMP   103      35.660  54.820  33.730  1.00  0.00
ATOM   3871  C18 DMP   103      35.340  53.630  34.640  1.00  0.00
ATOM   3872  C19 DMP   103      36.160  53.630  35.930  1.00  0.00
ATOM   3873 0C11 DMP   103      35.520  54.670  36.860  1.00  0.00
ATOM   3874 1C11 DMP   103      35.550  54.330  38.350  1.00  0.00
ATOM   3875 2C11 DMP   103      36.930  54.470  39.000  1.00  0.00
ATOM   3876 3C11 DMP   103      36.630  54.280  40.490  1.00  0.00
ATOM   3877 4C11 DMP   103      37.900  54.400  41.330  1.00  0.00
ATOM   3878  C33 DMP   104      32.560  40.520  61.050  1.00  0.00
ATOM   3879  C34 DMP   104      31.790  42.150  62.730  1.00  0.00
ATOM   3880  C35 DMP   104      33.950  42.120  62.310  1.00  0.00
ATOM   3881  N   DMP   104      32.830  41.170  62.340  1.00  0.00
ATOM   3882  C32 DMP   104      32.920  40.210  63.450  1.00  0.00
ATOM   3883  C31 DMP   104      34.040  39.170  63.330  1.00  0.00
ATOM   3884  O32 DMP   104      35.360  39.460  62.870  1.00  0.00
ATOM   3885  P   DMP   104      36.330  38.180  62.810  1.00  0.00
ATOM   3886  O33 DMP   104      37.270  38.160  63.960  1.00  0.00
ATOM   3887  O34 DMP   104      35.580  36.940  62.530  1.00  0.00
ATOM   3888  O31 DMP   104      37.150  38.520  61.470  1.00  0.00
ATOM   3889  C3  DMP   104      38.010  39.640  61.690  1.00  0.00
ATOM   3890  C2  DMP   104      38.620  40.090  60.360  1.00  0.00
ATOM   3891  O21 DMP   104      37.630  40.630  59.490  1.00  0.00
ATOM   3892  C21 DMP   104      36.980  41.780  59.660  1.00  0.00
ATOM   3893  O22 DMP   104      36.920  42.440  60.700  1.00  0.00
ATOM   3894  C22 DMP   104      36.190  42.060  58.440  1.00  0.00
ATOM   3895  C23 DMP   104      36.870  42.960  57.410  1.00  0.00
ATOM   3896  C24 DMP   104      35.820  43.350  56.370  1.00  0.00
ATOM   3897  C25 DMP   104      35.600  42.120  55.480  1.00  0.00
ATOM   3898  C26 DMP   104      36.910  41.910  54.720  1.00  0.00
ATOM   3899  C27 DMP   104      36.520  41.320  53.370  1.00  0.00
ATOM   3900  C28 DMP   104      37.570  41.560  52.280  1.00  0.00
ATOM   3901  C29 DMP   104      37.410  40.600  51.110  1.00  0.00
ATOM   3902 0C21 DMP   104      38.380  40.850  49.950  1.00  0.00
ATOM   3903 1C21 DMP   104      38.180  39.630  49.050  1.00  0.00
ATOM   3904 2C21 DMP   104      38.840  39.990  47.720  1.00  0.00
ATOM   3905 3C21 DMP   104      38.930  38.810  46.740  1.00  0.00
ATOM   3906 4C21 DMP   104      39.890  39.270  45.640  1.00  0.00
ATOM   3907  C1  DMP   104      39.310  38.850  59.780  1.00  0.00
ATOM   3908  O11 DMP   104      40.150  39.040  58.640  1.00  0.00
ATOM   3909  C11 DMP   104      40.710  37.940  58.120  1.00  0.00
ATOM   3910  O12 DMP   104      40.450  36.810  58.510  1.00  0.00
ATOM   3911  C12 DMP   104      41.620  38.220  56.990  1.00  0.00
ATOM   3912  C13 DMP   104      40.990  37.910  55.630  1.00  0.00
ATOM   3913  C14 DMP   104      41.940  38.160  54.460  1.00  0.00
ATOM   3914  C15 DMP   104      41.200  37.990  53.130  1.00  0.00
ATOM   3915  C16 DMP   104      42.110  38.110  51.910  1.00  0.00
ATOM   3916  C17 DMP   104      41.220  37.740  50.730  1.00  0.00
ATOM   3917  C18 DMP   104      42.090  37.890  49.480  1.00  0.00
ATOM   3918  C19 DMP   104      43.270  36.920  49.420  1.00  0.00
ATOM   3919 0C11 DMP   104      43.760  36.830  47.980  1.00  0.00
ATOM   3920 1C11 DMP   104      42.900  35.980  47.040  1.00  0.00
ATOM   3921 2C11 DMP   104      43.090  36.190  45.530  1.00  0.00
ATOM   3922 3C11 DMP   104      44.390  35.690  44.920  1.00  0.00
ATOM   3923 4C11 DMP   104      44.350  34.230  44.440  1.00  0.00
ATOM   3924  C33 DMP   105      12.030  11.960  20.040  1.00  0.00
ATOM   3925  C34 DMP   105      13.890  13.420  20.580  1.00  0.00
ATOM   3926  C35 DMP   105      13.050  13.350  18.440  1.00  0.00
ATOM   3927  N   DMP   105      13.330  12.490  19.590  1.00  0.00
ATOM   3928  C32 DMP   105      14.290  11.460  19.170  1.00  0.00
ATOM   3929  C31 DMP   105      14.940  10.520  20.190  1.00  0.00
ATOM   3930  O32 DMP   105      15.750  11.190  21.170  1.00  0.00
ATOM   3931  P   DMP   105      16.160  10.120  22.290  1.00  0.00
ATOM   3932  O33 DMP   105      16.360   8.820  21.610  1.00  0.00
ATOM   3933  O34 DMP   105      17.370  10.710  22.920  1.00  0.00
ATOM   3934  O31 DMP   105      14.740  10.140  23.040  1.00  0.00
ATOM   3935  C3  DMP   105      14.660  11.180  24.030  1.00  0.00
ATOM   3936  C2  DMP   105      13.370  11.050  24.850  1.00  0.00
ATOM   3937  O21 DMP   105      13.150  11.970  25.920  1.00  0.00
ATOM   3938  C21 DMP   105      13.100  13.300  25.780  1.00  0.00
ATOM   3939  O22 DMP   105      13.240  13.780  24.660  1.00  0.00
ATOM   3940  C22 DMP   105      13.040  13.940  27.110  1.00  0.00
ATOM   3941  C23 DMP   105      14.430  14.360  27.580  1.00  0.00
ATOM   3942  C24 DMP   105      14.310  14.960  28.980  1.00  0.00
ATOM   3943  C25 DMP   105      14.300  13.960  30.130  1.00  0.00
ATOM   3944  C26 DMP   105      13.850  14.610  31.440  1.00  0.00
ATOM   3945  C27 DMP   105      14.270  13.860  32.700  1.00  0.00
ATOM   3946  C28 DMP   105      13.150  14.100  33.720  1.00  0.00
ATOM   3947  C29 DMP   105      13.090  13.210  34.960  1.00  0.00
ATOM   3948 0C21 DMP   105      12.200  13.880  36.010  1.00  0.00
ATOM   3949 1C21 DMP   105      11.890  12.910  37.150  1.00  0.00
ATOM   3950 2C21 DMP   105      11.380  13.760  38.320  1.00  0.00
ATOM   3951 3C21 DMP   105      11.150  12.980  39.620  1.00  0.00
ATOM   3952 4C21 DMP   105      10.840  13.900  40.790  1.00  0.00
ATOM   3953  C1  DMP   105      13.380   9.640  25.450  1.00  0.00
ATOM   3954  O11 DMP   105      14.190   9.390  26.600  1.00  0.00
ATOM   3955  C11 DMP   105      14.250   8.150  27.060  1.00  0.00
ATOM   3956  O12 DMP   105      13.870   7.190  26.390  1.00  0.00
ATOM   3957  C12 DMP   105      15.110   7.860  28.230  1.00  0.00
ATOM   3958  C13 DMP   105      14.760   8.680  29.480  1.00  0.00
ATOM   3959  C14 DMP   105      15.900   8.580  30.500  1.00  0.00
ATOM   3960  C15 DMP   105      15.670   9.470  31.720  1.00  0.00
ATOM   3961  C16 DMP   105      16.760   9.490  32.800  1.00  0.00
ATOM   3962  C17 DMP   105      16.420  10.270  34.070  1.00  0.00
ATOM   3963  C18 DMP   105      15.190   9.670  34.770  1.00  0.00
ATOM   3964  C19 DMP   105      15.220   8.150  34.910  1.00  0.00
ATOM   3965 0C11 DMP   105      13.980   7.580  35.610  1.00  0.00
ATOM   3966 1C11 DMP   105      13.840   6.060  35.470  1.00  0.00
ATOM   3967 2C11 DMP   105      14.690   5.380  36.540  1.00  0.00
ATOM   3968 3C11 DMP   105      14.100   5.560  37.940  1.00  0.00
ATOM   3969 4C11 DMP   105      14.940   4.640  38.840  1.00  0.00
ATOM   3970  C33 DMP   106      33.820  19.660  26.700  1.00  0.00
ATOM   3971  C34 DMP   106      35.630  18.820  25.550  1.00  0.00
ATOM   3972  C35 DMP   106      34.390  17.400  26.950  1.00  0.00
ATOM   3973  N   DMP   106      34.960  18.750  26.850  1.00  0.00
ATOM   3974  C32 DMP   106      35.910  19.070  27.920  1.00  0.00
ATOM   3975  C31 DMP   106      35.440  19.310  29.360  1.00  0.00
ATOM   3976  O32 DMP   106      34.470  20.330  29.590  1.00  0.00
ATOM   3977  P   DMP   106      34.280  20.500  31.180  1.00  0.00
ATOM   3978  O33 DMP   106      35.470  19.980  31.890  1.00  0.00
ATOM   3979  O34 DMP   106      34.010  21.950  31.270  1.00  0.00
ATOM   3980  O31 DMP   106      32.920  19.620  31.210  1.00  0.00
ATOM   3981  C3  DMP   106      32.060  20.240  32.160  1.00  0.00
ATOM   3982  C2  DMP   106      30.740  19.480  32.320  1.00  0.00
ATOM   3983  O21 DMP   106      29.880  20.140  33.250  1.00  0.00
ATOM   3984  C21 DMP   106      28.610  19.810  33.470  1.00  0.00
ATOM   3985  O22 DMP   106      28.050  18.880  32.890  1.00  0.00
ATOM   3986  C22 DMP   106      27.980  20.600  34.550  1.00  0.00
ATOM   3987  C23 DMP   106      27.790  19.690  35.770  1.00  0.00
ATOM   3988  C24 DMP   106      27.260  20.630  36.860  1.00  0.00
ATOM   3989  C25 DMP   106      27.380  20.080  38.280  1.00  0.00
ATOM   3990  C26 DMP   106      26.920  20.900  39.490  1.00  0.00
ATOM   3991  C27 DMP   106      25.490  20.510  39.850  1.00  0.00
ATOM   3992  C28 DMP   106      24.830  21.410  40.900  1.00  0.00
ATOM   3993  C29 DMP   106      23.330  21.580  40.660  1.00  0.00
ATOM   3994 0C21 DMP   106      22.560  22.160  41.850  1.00  0.00
ATOM   3995 1C21 DMP   106      21.130  22.670  41.690  1.00  0.00
ATOM   3996 2C21 DMP   106      20.510  22.850  43.080  1.00  0.00
ATOM   3997 3C21 DMP   106      19.040  23.280  42.950  1.00  0.00
ATOM   3998 4C21 DMP   106      18.310  22.310  42.020  1.00  0.00
ATOM   3999  C1  DMP   106      31.180  18.070  32.690  1.00  0.00
ATOM   4000  O11 DMP   106      31.750  17.920  33.990  1.00  0.00
ATOM   4001  C11 DMP   106      31.210  16.970  34.740  1.00  0.00
ATOM   4002  O12 DMP   106      30.150  16.420  34.430  1.00  0.00
ATOM   4003  C12 DMP   106      31.820  16.750  36.070  1.00  0.00
ATOM   4004  C13 DMP   106      30.860  17.320  37.110  1.00  0.00
ATOM   4005  C14 DMP   106      31.430  17.200  38.530  1.00  0.00
ATOM   4006  C15 DMP   106      30.650  17.930  39.620  1.00  0.00
ATOM   4007  C16 DMP   106      31.430  18.130  40.920  1.00  0.00
ATOM   4008  C17 DMP   106      30.640  18.730  42.090  1.00  0.00
ATOM   4009  C18 DMP   106      31.030  18.340  43.520  1.00  0.00
ATOM   4010  C19 DMP   106      29.890  18.220  44.530  1.00  0.00
ATOM   4011 0C11 DMP   106      30.380  18.130  45.980  1.00  0.00
ATOM   4012 1C11 DMP   106      29.320  17.670  46.990  1.00  0.00
ATOM   4013 2C11 DMP   106      29.730  17.730  48.460  1.00  0.00
ATOM   4014 3C11 DMP   106      28.810  16.880  49.340  1.00  0.00
ATOM   4015 4C11 DMP   106      29.190  16.880  50.820  1.00  0.00
ATOM   4016  C33 DMP   107      26.990   9.730  56.870  1.00  0.00
ATOM   4017  C34 DMP   107      27.670   9.990  59.110  1.00  0.00
ATOM   4018  C35 DMP   107      29.020  10.960  57.330  1.00  0.00
ATOM   4019  N   DMP   107      28.170   9.840  57.740  1.00  0.00
ATOM   4020  C32 DMP   107      28.840   8.540  57.650  1.00  0.00
ATOM   4021  C31 DMP   107      30.150   8.230  58.390  1.00  0.00
ATOM   4022  O32 DMP   107      31.180   9.070  57.870  1.00  0.00
ATOM   4023  P   DMP   107      32.620   8.910  58.560  1.00  0.00
ATOM   4024  O33 DMP   107      33.320  10.220  58.530  1.00  0.00
ATOM   4025  O34 DMP   107      32.410   8.200  59.840  1.00  0.00
ATOM   4026  O31 DMP   107      33.210   7.860  57.500  1.00  0.00
ATOM   4027  C3  DMP   107      34.360   8.290  56.760  1.00  0.00
ATOM   4028  C2  DMP   107      35.040   7.130  56.020  1.00  0.00
ATOM   4029  O21 DMP   107      36.160   7.540  55.230  1.00  0.00
ATOM   4030  C21 DMP   107      37.410   7.230  55.570  1.00  0.00
ATOM   4031  O22 DMP   107      37.700   7.160  56.760  1.00  0.00
ATOM   4032  C22 DMP   107      38.470   7.460  54.560  1.00  0.00
ATOM   4033  C23 DMP   107      38.210   6.560  53.350  1.00  0.00
ATOM   4034  C24 DMP   107      39.100   6.760  52.120  1.00  0.00
ATOM   4035  C25 DMP   107      38.860   7.990  51.250  1.00  0.00
ATOM   4036  C26 DMP   107      39.580   8.080  49.900  1.00  0.00
ATOM   4037  C27 DMP   107      39.140   7.110  48.800  1.00  0.00
ATOM   4038  C28 DMP   107      39.770   7.370  47.440  1.00  0.00
ATOM   4039  C29 DMP   107      39.410   8.760  46.910  1.00  0.00
ATOM   4040 0C21 DMP   107      40.020   8.980  45.520  1.00  0.00
ATOM   4041 1C21 DMP   107      39.820  10.330  44.820  1.00  0.00
ATOM   4042 2C21 DMP   107      40.530  11.480  45.540  1.00  0.00
ATOM   4043 3C21 DMP   107      40.490  12.800  44.780  1.00  0.00
ATOM   4044 4C21 DMP   107      39.050  13.310  44.820  1.00  0.00
ATOM   4045  C1  DMP   107      33.960   6.510  55.130  1.00  0.00
ATOM   4046  O11 DMP   107      33.670   7.260  53.940  1.00  0.00
ATOM   4047  C11 DMP   107      32.440   7.220  53.420  1.00  0.00
ATOM   4048  O12 DMP   107      31.650   6.370  53.820  1.00  0.00
ATOM   4049  C12 DMP   107      32.310   8.200  52.310  1.00  0.00
ATOM   4050  C13 DMP   107      33.390   7.760  51.320  1.00  0.00
ATOM   4051  C14 DMP   107      33.600   8.480  49.980  1.00  0.00
ATOM   4052  C15 DMP   107      35.080   8.370  49.650  1.00  0.00
ATOM   4053  C16 DMP   107      35.600   9.090  48.400  1.00  0.00
ATOM   4054  C17 DMP   107      35.260  10.580  48.340  1.00  0.00
ATOM   4055  C18 DMP   107      35.730  11.350  47.110  1.00  0.00
ATOM   4056  C19 DMP   107      35.220  10.710  45.820  1.00  0.00
ATOM   4057 0C11 DMP   107      35.370  11.690  44.650  1.00  0.00
ATOM   4058 1C11 DMP   107      35.410  10.900  43.340  1.00  0.00
ATOM   4059 2C11 DMP   107      36.550   9.930  43.020  1.00  0.00
ATOM   4060 3C11 DMP   107      36.140   9.200  41.740  1.00  0.00
ATOM   4061 4C11 DMP   107      36.830   7.840  41.700  1.00  0.00
ATOM   4062  C33 DMP   108      51.240  58.390  24.640  1.00  0.00
ATOM   4063  C34 DMP   108      52.350  57.200  22.930  1.00  0.00
ATOM   4064  C35 DMP   108      53.700  58.500  24.450  1.00  0.00
ATOM   4065  N   DMP   108      52.410  58.420  23.740  1.00  0.00
ATOM   4066  C32 DMP   108      52.320  59.450  22.700  1.00  0.00
ATOM   4067  C31 DMP   108      51.750  60.840  22.960  1.00  0.00
ATOM   4068  O32 DMP   108      50.510  61.080  23.640  1.00  0.00
ATOM   4069  P   DMP   108      50.220  62.660  23.700  1.00  0.00
ATOM   4070  O33 DMP   108      51.510  63.300  24.050  1.00  0.00
ATOM   4071  O34 DMP   108      49.550  63.080  22.440  1.00  0.00
ATOM   4072  O31 DMP   108      49.160  62.750  24.910  1.00  0.00
ATOM   4073  C3  DMP   108      49.850  62.570  26.150  1.00  0.00
ATOM   4074  C2  DMP   108      49.020  62.690  27.420  1.00  0.00
ATOM   4075  O21 DMP   108      49.730  63.150  28.570  1.00  0.00
ATOM   4076  C21 DMP   108      49.360  64.100  29.430  1.00  0.00
ATOM   4077  O22 DMP   108      48.520  64.950  29.150  1.00  0.00
ATOM   4078  C22 DMP   108      50.310  64.330  30.540  1.00  0.00
ATOM   4079  C23 DMP   108      50.160  63.470  31.800  1.00  0.00
ATOM   4080  C24 DMP   108      51.350  63.680  32.730  1.00  0.00
ATOM   4081  C25 DMP   108      51.320  62.690  33.890  1.00  0.00
ATOM   4082  C26 DMP   108      52.560  62.660  34.790  1.00  0.00
ATOM   4083  C27 DMP   108      52.590  61.260  35.400  1.00  0.00
ATOM   4084  C28 DMP   108      53.680  61.030  36.450  1.00  0.00
ATOM   4085  C29 DMP   108      53.060  60.780  37.820  1.00  0.00
ATOM   4086 0C21 DMP   108      54.010  60.820  39.020  1.00  0.00
ATOM   4087 1C21 DMP   108      53.210  60.750  40.320  1.00  0.00
ATOM   4088 2C21 DMP   108      54.130  60.550  41.530  1.00  0.00
ATOM   4089 3C21 DMP   108      53.220  60.280  42.730  1.00  0.00
ATOM   4090 4C21 DMP   108      54.030  59.740  43.910  1.00  0.00
ATOM   4091  C1  DMP   108      48.250  61.370  27.490  1.00  0.00
ATOM   4092  O11 DMP   108      48.890  60.090  27.530  1.00  0.00
ATOM   4093  C11 DMP   108      48.100  59.020  27.440  1.00  0.00
ATOM   4094  O12 DMP   108      46.950  59.070  27.020  1.00  0.00
ATOM   4095  C12 DMP   108      48.750  57.730  27.730  1.00  0.00
ATOM   4096  C13 DMP   108      48.070  57.300  29.020  1.00  0.00
ATOM   4097  C14 DMP   108      48.120  55.880  29.600  1.00  0.00
ATOM   4098  C15 DMP   108      47.920  55.930  31.120  1.00  0.00
ATOM   4099  C16 DMP   108      48.060  54.520  31.690  1.00  0.00
ATOM   4100  C17 DMP   108      47.720  54.350  33.170  1.00  0.00
ATOM   4101  C18 DMP   108      48.520  55.270  34.100  1.00  0.00
ATOM   4102  C19 DMP   108      48.240  54.930  35.570  1.00  0.00
ATOM   4103 0C11 DMP   108      49.150  55.540  36.640  1.00  0.00
ATOM   4104 1C11 DMP   108      48.580  55.490  38.060  1.00  0.00
ATOM   4105 2C11 DMP   108      49.650  55.040  39.060  1.00  0.00
ATOM   4106 3C11 DMP   108      49.090  55.380  40.440  1.00  0.00
ATOM   4107 4C11 DMP   108      48.060  54.350  40.900  1.00  0.00
ATOM   4108  C33 DMP   109      24.670  16.670  55.310  1.00  0.00
ATOM   4109  C34 DMP   109      26.940  16.830  55.200  1.00  0.00
ATOM   4110  C35 DMP   109      26.050  15.030  56.530  1.00  0.00
ATOM   4111  N   DMP   109      25.870  16.430  56.120  1.00  0.00
ATOM   4112  C32 DMP   109      25.700  17.390  57.230  1.00  0.00
ATOM   4113  C31 DMP   109      26.870  17.940  58.040  1.00  0.00
ATOM   4114  O32 DMP   109      27.890  16.950  58.210  1.00  0.00
ATOM   4115  P   DMP   109      29.350  17.530  58.600  1.00  0.00
ATOM   4116  O33 DMP   109      29.180  18.850  59.240  1.00  0.00
ATOM   4117  O34 DMP   109      30.100  16.500  59.340  1.00  0.00
ATOM   4118  O31 DMP   109      29.910  17.690  57.100  1.00  0.00
ATOM   4119  C3  DMP   109      30.650  16.570  56.600  1.00  0.00
ATOM   4120  C2  DMP   109      30.920  16.510  55.090  1.00  0.00
ATOM   4121  O21 DMP   109      31.160  15.200  54.580  1.00  0.00
ATOM   4122  C21 DMP   109      30.190  14.770  53.780  1.00  0.00
ATOM   4123  O22 DMP   109      29.020  15.150  53.900  1.00  0.00
ATOM   4124  C22 DMP   109      30.650  13.590  53.010  1.00  0.00
ATOM   4125  C23 DMP   109      29.860  13.460  51.710  1.00  0.00
ATOM   4126  C24 DMP   109      30.350  12.150  51.070  1.00  0.00
ATOM   4127  C25 DMP   109      29.410  11.670  49.970  1.00  0.00
ATOM   4128  C26 DMP   109      29.610  10.170  49.740  1.00  0.00
ATOM   4129  C27 DMP   109      28.580   9.570  48.790  1.00  0.00
ATOM   4130  C28 DMP   109      28.830   8.070  48.770  1.00  0.00
ATOM   4131  C29 DMP   109      27.670   7.280  48.150  1.00  0.00
ATOM   4132 0C21 DMP   109      27.860   5.770  48.300  1.00  0.00
ATOM   4133 1C21 DMP   109      26.770   4.950  47.600  1.00  0.00
ATOM   4134 2C21 DMP   109      25.340   5.050  48.130  1.00  0.00
ATOM   4135 3C21 DMP   109      24.550   4.270  47.080  1.00  0.00
ATOM   4136 4C21 DMP   109      23.060   4.600  47.100  1.00  0.00
ATOM   4137  C1  DMP   109      32.080  17.480  54.830  1.00  0.00
ATOM   4138  O11 DMP   109      32.270  17.770  53.450  1.00  0.00
ATOM   4139  C11 DMP   109      33.250  18.660  53.270  1.00  0.00
ATOM   4140  O12 DMP   109      34.040  19.080  54.120  1.00  0.00
ATOM   4141  C12 DMP   109      33.320  18.950  51.830  1.00  0.00
ATOM   4142  C13 DMP   109      32.950  20.400  51.480  1.00  0.00
ATOM   4143  C14 DMP   109      33.530  20.720  50.100  1.00  0.00
ATOM   4144  C15 DMP   109      32.560  21.670  49.390  1.00  0.00
ATOM   4145  C16 DMP   109      33.150  22.180  48.080  1.00  0.00
ATOM   4146  C17 DMP   109      33.290  21.060  47.050  1.00  0.00
ATOM   4147  C18 DMP   109      33.680  21.790  45.760  1.00  0.00
ATOM   4148  C19 DMP   109      34.000  20.630  44.820  1.00  0.00
ATOM   4149 0C11 DMP   109      34.030  21.290  43.440  1.00  0.00
ATOM   4150 1C11 DMP   109      34.850  20.510  42.400  1.00  0.00
ATOM   4151 2C11 DMP   109      34.860  21.220  41.040  1.00  0.00
ATOM   4152 3C11 DMP   109      35.710  20.730  39.860  1.00  0.00
ATOM   4153 4C11 DMP   109      35.330  19.330  39.390  1.00  0.00
ATOM   4154  C33 DMP   110      44.020  46.620  26.660  1.00  0.00
ATOM   4155  C34 DMP   110      45.670  46.850  28.240  1.00  0.00
ATOM   4156  C35 DMP   110      45.000  48.780  26.980  1.00  0.00
ATOM   4157  N   DMP   110      45.280  47.330  26.910  1.00  0.00
ATOM   4158  C32 DMP   110      46.380  47.190  25.940  1.00  0.00
ATOM   4159  C31 DMP   110      45.890  46.970  24.500  1.00  0.00
ATOM   4160  O32 DMP   110      45.200  48.090  23.920  1.00  0.00
ATOM   4161  P   DMP   110      44.710  47.680  22.440  1.00  0.00
ATOM   4162  O33 DMP   110      44.560  48.900  21.620  1.00  0.00
ATOM   4163  O34 DMP   110      45.370  46.440  21.990  1.00  0.00
ATOM   4164  O31 DMP   110      43.280  47.060  22.830  1.00  0.00
ATOM   4165  C3  DMP   110      42.360  48.080  23.240  1.00  0.00
ATOM   4166  C2  DMP   110      40.850  47.900  23.340  1.00  0.00
ATOM   4167  O21 DMP   110      40.350  49.160  23.790  1.00  0.00
ATOM   4168  C21 DMP   110      39.040  49.350  23.650  1.00  0.00
ATOM   4169  O22 DMP   110      38.410  48.840  22.720  1.00  0.00
ATOM   4170  C22 DMP   110      38.730  50.690  24.200  1.00  0.00
ATOM   4171  C23 DMP   110      38.480  50.770  25.710  1.00  0.00
ATOM   4172  C24 DMP   110      38.840  52.180  26.180  1.00  0.00
ATOM   4173  C25 DMP   110      38.870  52.370  27.700  1.00  0.00
ATOM   4174  C26 DMP   110      39.270  53.820  27.990  1.00  0.00
ATOM   4175  C27 DMP   110      39.080  54.230  29.450  1.00  0.00
ATOM   4176  C28 DMP   110      39.890  53.330  30.390  1.00  0.00
ATOM   4177  C29 DMP   110      39.580  53.540  31.870  1.00  0.00
ATOM   4178 0C21 DMP   110      40.710  54.200  32.660  1.00  0.00
ATOM   4179 1C21 DMP   110      40.560  54.630  34.120  1.00  0.00
ATOM   4180 2C21 DMP   110      40.180  53.390  34.930  1.00  0.00
ATOM   4181 3C21 DMP   110      40.560  53.440  36.410  1.00  0.00
ATOM   4182 4C21 DMP   110      39.950  52.250  37.160  1.00  0.00
ATOM   4183  C1  DMP   110      40.660  46.740  24.320  1.00  0.00
ATOM   4184  O11 DMP   110      41.140  46.920  25.660  1.00  0.00
ATOM   4185  C11 DMP   110      40.150  47.350  26.440  1.00  0.00
ATOM   4186  O12 DMP   110      39.000  47.620  26.120  1.00  0.00
ATOM   4187  C12 DMP   110      40.680  47.500  27.820  1.00  0.00
ATOM   4188  C13 DMP   110      41.440  48.820  27.860  1.00  0.00
ATOM   4189  C14 DMP   110      42.130  49.010  29.210  1.00  0.00
ATOM   4190  C15 DMP   110      41.110  49.450  30.260  1.00  0.00
ATOM   4191  C16 DMP   110      41.370  49.110  31.730  1.00  0.00
ATOM   4192  C17 DMP   110      40.220  49.400  32.700  1.00  0.00
ATOM   4193  C18 DMP   110      40.850  48.980  34.030  1.00  0.00
ATOM   4194  C19 DMP   110      39.840  48.690  35.150  1.00  0.00
ATOM   4195 0C11 DMP   110      40.510  48.840  36.520  1.00  0.00
ATOM   4196 1C11 DMP   110      41.800  48.070  36.830  1.00  0.00
ATOM   4197 2C11 DMP   110      41.910  47.700  38.310  1.00  0.00
ATOM   4198 3C11 DMP   110      43.240  46.950  38.410  1.00  0.00
ATOM   4199 4C11 DMP   110      43.640  46.960  39.880  1.00  0.00
ATOM   4200  C33 DMP   111      54.200  13.320  58.600  1.00  0.00
ATOM   4201  C34 DMP   111      53.760  15.560  59.220  1.00  0.00
ATOM   4202  C35 DMP   111      55.770  15.020  58.140  1.00  0.00
ATOM   4203  N   DMP   111      54.820  14.540  59.150  1.00  0.00
ATOM   4204  C32 DMP   111      55.490  14.260  60.420  1.00  0.00
ATOM   4205  C31 DMP   111      56.810  13.500  60.560  1.00  0.00
ATOM   4206  O32 DMP   111      56.850  12.260  59.850  1.00  0.00
ATOM   4207  P   DMP   111      58.400  11.860  60.070  1.00  0.00
ATOM   4208  O33 DMP   111      58.910  12.310  61.380  1.00  0.00
ATOM   4209  O34 DMP   111      58.620  10.450  59.680  1.00  0.00
ATOM   4210  O31 DMP   111      58.850  12.800  58.850  1.00  0.00
ATOM   4211  C3  DMP   111      58.680  12.120  57.600  1.00  0.00
ATOM   4212  C2  DMP   111      58.320  12.900  56.340  1.00  0.00
ATOM   4213  O21 DMP   111      58.200  12.020  55.220  1.00  0.00
ATOM   4214  C21 DMP   111      56.990  11.590  54.880  1.00  0.00
ATOM   4215  O22 DMP   111      55.960  11.920  55.460  1.00  0.00
ATOM   4216  C22 DMP   111      56.870  10.870  53.590  1.00  0.00
ATOM   4217  C23 DMP   111      55.590  11.350  52.910  1.00  0.00
ATOM   4218  C24 DMP   111      55.410  11.000  51.440  1.00  0.00
ATOM   4219  C25 DMP   111      54.990   9.530  51.410  1.00  0.00
ATOM   4220  C26 DMP   111      55.010   9.050  49.960  1.00  0.00
ATOM   4221  C27 DMP   111      54.000   9.720  49.030  1.00  0.00
ATOM   4222  C28 DMP   111      54.050   9.210  47.590  1.00  0.00
ATOM   4223  C29 DMP   111      53.320   9.970  46.480  1.00  0.00
ATOM   4224 0C21 DMP   111      51.830   9.620  46.520  1.00  0.00
ATOM   4225 1C21 DMP   111      51.530   8.250  45.910  1.00  0.00
ATOM   4226 2C21 DMP   111      50.000   8.120  45.800  1.00  0.00
ATOM   4227 3C21 DMP   111      49.610   6.730  45.300  1.00  0.00
ATOM   4228 4C21 DMP   111      48.160   6.680  44.830  1.00  0.00
ATOM   4229  C1  DMP   111      59.430  13.950  56.280  1.00  0.00
ATOM   4230  O11 DMP   111      58.920  15.220  56.690  1.00  0.00
ATOM   4231  C11 DMP   111      59.790  16.220  56.770  1.00  0.00
ATOM   4232  O12 DMP   111      60.930  16.040  57.210  1.00  0.00
ATOM   4233  C12 DMP   111      59.190  17.530  56.460  1.00  0.00
ATOM   4234  C13 DMP   111      60.070  18.640  55.870  1.00  0.00
ATOM   4235  C14 DMP   111      59.300  19.900  55.480  1.00  0.00
ATOM   4236  C15 DMP   111      59.130  20.010  53.960  1.00  0.00
ATOM   4237  C16 DMP   111      58.050  20.980  53.470  1.00  0.00
ATOM   4238  C17 DMP   111      58.080  21.220  51.960  1.00  0.00
ATOM   4239  C18 DMP   111      57.280  22.510  51.720  1.00  0.00
ATOM   4240  C19 DMP   111      56.800  22.720  50.280  1.00  0.00
ATOM   4241 0C11 DMP   111      56.740  24.210  49.930  1.00  0.00
ATOM   4242 1C11 DMP   111      56.640  24.290  48.410  1.00  0.00
ATOM   4243 2C11 DMP   111      56.290  25.680  47.880  1.00  0.00
ATOM   4244 3C11 DMP   111      56.070  25.750  46.370  1.00  0.00
ATOM   4245 4C11 DMP   111      57.290  25.360  45.530  1.00  0.00
ATOM   4246  C33 DMP   112      55.770  18.900  26.810  1.00  0.00
ATOM   4247  C34 DMP   112      55.760  20.990  27.680  1.00  0.00
ATOM   4248  C35 DMP   112      54.320  19.250  28.660  1.00  0.00
ATOM   4249  N   DMP   112      54.850  19.860  27.430  1.00  0.00
ATOM   4250  C32 DMP   112      53.740  20.140  26.510  1.00  0.00
ATOM   4251  C31 DMP   112      52.500  20.940  26.940  1.00  0.00
ATOM   4252  O32 DMP   112      51.690  20.370  27.970  1.00  0.00
ATOM   4253  P   DMP   112      50.200  20.990  28.030  1.00  0.00
ATOM   4254  O33 DMP   112      49.830  21.110  26.600  1.00  0.00
ATOM   4255  O34 DMP   112      49.470  20.250  29.090  1.00  0.00
ATOM   4256  O31 DMP   112      50.590  22.400  28.700  1.00  0.00
ATOM   4257  C3  DMP   112      51.130  22.230  30.010  1.00  0.00
ATOM   4258  C2  DMP   112      51.470  23.530  30.750  1.00  0.00
ATOM   4259  O21 DMP   112      52.370  23.390  31.850  1.00  0.00
ATOM   4260  C21 DMP   112      53.660  23.090  31.730  1.00  0.00
ATOM   4261  O22 DMP   112      54.310  23.480  30.760  1.00  0.00
ATOM   4262  C22 DMP   112      54.210  23.040  33.110  1.00  0.00
ATOM   4263  C23 DMP   112      54.970  21.730  33.300  1.00  0.00
ATOM   4264  C24 DMP   112      55.600  21.680  34.700  1.00  0.00
ATOM   4265  C25 DMP   112      54.450  21.690  35.720  1.00  0.00
ATOM   4266  C26 DMP   112      55.130  21.370  37.050  1.00  0.00
ATOM   4267  C27 DMP   112      54.030  21.260  38.110  1.00  0.00
ATOM   4268  C28 DMP   112      54.590  20.990  39.510  1.00  0.00
ATOM   4269  C29 DMP   112      55.560  22.080  39.990  1.00  0.00
ATOM   4270 0C21 DMP   112      56.160  21.820  41.370  1.00  0.00
ATOM   4271 1C21 DMP   112      55.050  22.010  42.410  1.00  0.00
ATOM   4272 2C21 DMP   112      55.590  22.100  43.840  1.00  0.00
ATOM   4273 3C21 DMP   112      54.430  22.290  44.810  1.00  0.00
ATOM   4274 4C21 DMP   112      53.480  21.080  44.800  1.00  0.00
ATOM   4275  C1  DMP   112      50.140  24.220  31.040  1.00  0.00
ATOM   4276  O11 DMP   112      49.150  23.470  31.770  1.00  0.00
ATOM   4277  C11 DMP   112      48.020  23.180  31.140  1.00  0.00
ATOM   4278  O12 DMP   112      47.690  23.730  30.090  1.00  0.00
ATOM   4279  C12 DMP   112      47.080  22.220  31.770  1.00  0.00
ATOM   4280  C13 DMP   112      46.420  22.600  33.100  1.00  0.00
ATOM   4281  C14 DMP   112      45.640  23.910  33.010  1.00  0.00
ATOM   4282  C15 DMP   112      44.700  24.300  34.150  1.00  0.00
ATOM   4283  C16 DMP   112      45.510  25.130  35.150  1.00  0.00
ATOM   4284  C17 DMP   112      44.670  25.590  36.350  1.00  0.00
ATOM   4285  C18 DMP   112      45.380  25.970  37.650  1.00  0.00
ATOM   4286  C19 DMP   112      46.490  26.940  37.260  1.00  0.00
ATOM   4287 0C11 DMP   112      47.110  27.660  38.450  1.00  0.00
ATOM   4288 1C11 DMP   112      46.320  28.810  39.070  1.00  0.00
ATOM   4289 2C11 DMP   112      46.190  29.830  37.940  1.00  0.00
ATOM   4290 3C11 DMP   112      45.220  30.970  38.300  1.00  0.00
ATOM   4291 4C11 DMP   112      45.830  31.870  39.380  1.00  0.00
ATOM   4292  C33 DMP   113      57.260  30.740  60.450  1.00  0.00
ATOM   4293  C34 DMP   113      57.180  28.730  61.680  1.00  0.00
ATOM   4294  C35 DMP   113      55.550  30.330  61.980  1.00  0.00
ATOM   4295  N   DMP   113      57.000  30.180  61.780  1.00  0.00
ATOM   4296  C32 DMP   113      57.790  30.750  62.880  1.00  0.00
ATOM   4297  C31 DMP   113      57.910  32.270  63.000  1.00  0.00
ATOM   4298  O32 DMP   113      56.710  33.030  62.810  1.00  0.00
ATOM   4299  P   DMP   113      57.100  34.590  62.770  1.00  0.00
ATOM   4300  O33 DMP   113      55.850  35.230  63.240  1.00  0.00
ATOM   4301  O34 DMP   113      58.290  34.780  63.620  1.00  0.00
ATOM   4302  O31 DMP   113      57.360  34.690  61.180  1.00  0.00
ATOM   4303  C3  DMP   113      56.150  34.850  60.450  1.00  0.00
ATOM   4304  C2  DMP   113      56.340  35.040  58.940  1.00  0.00
ATOM   4305  O21 DMP   113      55.030  35.200  58.380  1.00  0.00
ATOM   4306  C21 DMP   113      54.520  36.430  58.360  1.00  0.00
ATOM   4307  O22 DMP   113      54.880  37.200  59.240  1.00  0.00
ATOM   4308  C22 DMP   113      53.270  36.530  57.560  1.00  0.00
ATOM   4309  C23 DMP   113      52.970  38.030  57.490  1.00  0.00
ATOM   4310  C24 DMP   113      51.960  38.400  56.390  1.00  0.00
ATOM   4311  C25 DMP   113      51.830  39.900  56.130  1.00  0.00
ATOM   4312  C26 DMP   113      50.690  40.310  55.180  1.00  0.00
ATOM   4313  C27 DMP   113      50.480  41.820  55.040  1.00  0.00
ATOM   4314  C28 DMP   113      49.460  42.100  53.940  1.00  0.00
ATOM   4315  C29 DMP   113      48.710  43.400  54.240  1.00  0.00
ATOM   4316 0C21 DMP   113      47.490  43.630  53.350  1.00  0.00
ATOM   4317 1C21 DMP   113      48.130  43.950  52.000  1.00  0.00
ATOM   4318 2C21 DMP   113      47.060  43.900  50.910  1.00  0.00
ATOM   4319 3C21 DMP   113      46.030  45.020  51.060  1.00  0.00
ATOM   4320 4C21 DMP   113      45.440  45.470  49.730  1.00  0.00
ATOM   4321  C1  DMP   113      57.190  33.910  58.370  1.00  0.00
ATOM   4322  O11 DMP   113      57.660  34.020  57.020  1.00  0.00
ATOM   4323  C11 DMP   113      58.440  33.050  56.560  1.00  0.00
ATOM   4324  O12 DMP   113      58.930  32.250  57.360  1.00  0.00
ATOM   4325  C12 DMP   113      58.590  33.060  55.090  1.00  0.00
ATOM   4326  C13 DMP   113      59.240  34.350  54.580  1.00  0.00
ATOM   4327  C14 DMP   113      59.470  34.250  53.070  1.00  0.00
ATOM   4328  C15 DMP   113      60.940  33.990  52.750  1.00  0.00
ATOM   4329  C16 DMP   113      61.090  33.770  51.250  1.00  0.00
ATOM   4330  C17 DMP   113      62.540  33.840  50.750  1.00  0.00
ATOM   4331  C18 DMP   113      62.520  33.620  49.240  1.00  0.00
ATOM   4332  C19 DMP   113      61.940  34.810  48.470  1.00  0.00
ATOM   4333 0C11 DMP   113      61.500  34.760  47.010  1.00  0.00
ATOM   4334 1C11 DMP   113      61.110  36.110  46.390  1.00  0.00
ATOM   4335 2C11 DMP   113      61.060  36.000  44.870  1.00  0.00
ATOM   4336 3C11 DMP   113      62.250  35.340  44.180  1.00  0.00
ATOM   4337 4C11 DMP   113      62.270  35.760  42.710  1.00  0.00
ATOM   4338  C33 DMP   114      59.940  37.440  21.860  1.00  0.00
ATOM   4339  C34 DMP   114      59.940  35.100  22.420  1.00  0.00
ATOM   4340  C35 DMP   114      57.990  36.370  22.630  1.00  0.00
ATOM   4341  N   DMP   114      59.450  36.430  22.810  1.00  0.00
ATOM   4342  C32 DMP   114      59.920  36.670  24.180  1.00  0.00
ATOM   4343  C31 DMP   114      59.880  38.040  24.850  1.00  0.00
ATOM   4344  O32 DMP   114      58.540  38.550  24.780  1.00  0.00
ATOM   4345  P   DMP   114      58.360  40.100  25.150  1.00  0.00
ATOM   4346  O33 DMP   114      59.320  40.890  24.350  1.00  0.00
ATOM   4347  O34 DMP   114      56.950  40.550  25.090  1.00  0.00
ATOM   4348  O31 DMP   114      58.860  40.150  26.680  1.00  0.00
ATOM   4349  C3  DMP   114      57.940  39.450  27.520  1.00  0.00
ATOM   4350  C2  DMP   114      58.390  39.170  28.960  1.00  0.00
ATOM   4351  O21 DMP   114      57.440  38.430  29.740  1.00  0.00
ATOM   4352  C21 DMP   114      57.470  37.100  29.790  1.00  0.00
ATOM   4353  O22 DMP   114      58.290  36.420  29.180  1.00  0.00
ATOM   4354  C22 DMP   114      56.310  36.510  30.500  1.00  0.00
ATOM   4355  C23 DMP   114      56.500  36.320  32.000  1.00  0.00
ATOM   4356  C24 DMP   114      56.350  37.620  32.810  1.00  0.00
ATOM   4357  C25 DMP   114      57.300  37.560  34.000  1.00  0.00
ATOM   4358  C26 DMP   114      57.150  38.620  35.090  1.00  0.00
ATOM   4359  C27 DMP   114      57.910  38.490  36.410  1.00  0.00
ATOM   4360  C28 DMP   114      57.360  39.500  37.420  1.00  0.00
ATOM   4361  C29 DMP   114      58.340  39.600  38.590  1.00  0.00
ATOM   4362 0C21 DMP   114      57.790  40.380  39.780  1.00  0.00
ATOM   4363 1C21 DMP   114      58.610  39.950  41.000  1.00  0.00
ATOM   4364 2C21 DMP   114      58.070  40.520  42.300  1.00  0.00
ATOM   4365 3C21 DMP   114      58.690  39.970  43.590  1.00  0.00
ATOM   4366 4C21 DMP   114      57.560  40.110  44.610  1.00  0.00
ATOM   4367  C1  DMP   114      58.530  40.570  29.550  1.00  0.00
ATOM   4368  O11 DMP   114      59.020  40.660  30.890  1.00  0.00
ATOM   4369  C11 DMP   114      59.070  41.830  31.530  1.00  0.00
ATOM   4370  O12 DMP   114      58.750  42.860  30.940  1.00  0.00
ATOM   4371  C12 DMP   114      59.660  41.710  32.880  1.00  0.00
ATOM   4372  C13 DMP   114      58.790  42.580  33.800  1.00  0.00
ATOM   4373  C14 DMP   114      59.510  42.600  35.150  1.00  0.00
ATOM   4374  C15 DMP   114      58.760  43.480  36.150  1.00  0.00
ATOM   4375  C16 DMP   114      59.420  43.560  37.530  1.00  0.00
ATOM   4376  C17 DMP   114      58.950  44.870  38.150  1.00  0.00
ATOM   4377  C18 DMP   114      59.490  45.100  39.570  1.00  0.00
ATOM   4378  C19 DMP   114      58.930  44.090  40.570  1.00  0.00
ATOM   4379 0C11 DMP   114      59.730  44.110  41.870  1.00  0.00
ATOM   4380 1C11 DMP   114      58.880  44.610  43.040  1.00  0.00
ATOM   4381 2C11 DMP   114      59.630  44.460  44.360  1.00  0.00
ATOM   4382 3C11 DMP   114      58.690  44.560  45.570  1.00  0.00
ATOM   4383 4C11 DMP   114      59.290  44.250  46.940  1.00  0.00
ATOM   4384  C33 DMP   115      13.680  19.370  63.650  1.00  0.00
ATOM   4385  C34 DMP   115      15.670  18.680  64.710  1.00  0.00
ATOM   4386  C35 DMP   115      15.710  20.080  62.740  1.00  0.00
ATOM   4387  N   DMP   115      15.060  18.940  63.400  1.00  0.00
ATOM   4388  C32 DMP   115      15.080  17.780  62.490  1.00  0.00
ATOM   4389  C31 DMP   115      16.400  17.080  62.120  1.00  0.00
ATOM   4390  O32 DMP   115      17.360  17.850  61.400  1.00  0.00
ATOM   4391  P   DMP   115      18.540  16.840  60.960  1.00  0.00
ATOM   4392  O33 DMP   115      19.780  17.640  60.880  1.00  0.00
ATOM   4393  O34 DMP   115      18.590  15.620  61.800  1.00  0.00
ATOM   4394  O31 DMP   115      18.190  16.470  59.440  1.00  0.00
ATOM   4395  C3  DMP   115      18.690  17.270  58.360  1.00  0.00
ATOM   4396  C2  DMP   115      18.970  16.600  57.010  1.00  0.00
ATOM   4397  O21 DMP   115      19.260  17.590  56.030  1.00  0.00
ATOM   4398  C21 DMP   115      20.450  17.630  55.450  1.00  0.00
ATOM   4399  O22 DMP   115      21.370  17.000  55.970  1.00  0.00
ATOM   4400  C22 DMP   115      20.530  18.770  54.510  1.00  0.00
ATOM   4401  C23 DMP   115      20.980  18.280  53.130  1.00  0.00
ATOM   4402  C24 DMP   115      21.390  19.320  52.090  1.00  0.00
ATOM   4403  C25 DMP   115      21.760  18.740  50.730  1.00  0.00
ATOM   4404  C26 DMP   115      23.150  18.130  50.590  1.00  0.00
ATOM   4405  C27 DMP   115      23.410  17.710  49.150  1.00  0.00
ATOM   4406  C28 DMP   115      23.560  18.940  48.250  1.00  0.00
ATOM   4407  C29 DMP   115      25.030  19.320  48.070  1.00  0.00
ATOM   4408 0C21 DMP   115      25.100  20.290  46.890  1.00  0.00
ATOM   4409 1C21 DMP   115      26.560  20.620  46.570  1.00  0.00
ATOM   4410 2C21 DMP   115      26.640  21.440  45.280  1.00  0.00
ATOM   4411 3C21 DMP   115      28.040  21.360  44.660  1.00  0.00
ATOM   4412 4C21 DMP   115      28.050  22.350  43.490  1.00  0.00
ATOM   4413  C1  DMP   115      17.590  15.980  56.750  1.00  0.00
ATOM   4414  O11 DMP   115      17.370  15.370  55.480  1.00  0.00
ATOM   4415  C11 DMP   115      16.100  15.260  55.070  1.00  0.00
ATOM   4416  O12 DMP   115      15.120  15.630  55.710  1.00  0.00
ATOM   4417  C12 DMP   115      15.980  14.580  53.770  1.00  0.00
ATOM   4418  C13 DMP   115      16.840  15.010  52.580  1.00  0.00
ATOM   4419  C14 DMP   115      16.400  14.380  51.260  1.00  0.00
ATOM   4420  C15 DMP   115      17.390  14.400  50.100  1.00  0.00
ATOM   4421  C16 DMP   115      16.640  14.410  48.770  1.00  0.00
ATOM   4422  C17 DMP   115      17.580  14.850  47.650  1.00  0.00
ATOM   4423  C18 DMP   115      16.840  15.270  46.380  1.00  0.00
ATOM   4424  C19 DMP   115      17.890  15.490  45.280  1.00  0.00
ATOM   4425 0C11 DMP   115      17.380  16.100  43.980  1.00  0.00
ATOM   4426 1C11 DMP   115      17.400  14.990  42.920  1.00  0.00
ATOM   4427 2C11 DMP   115      16.930  15.400  41.520  1.00  0.00
ATOM   4428 3C11 DMP   115      15.410  15.240  41.440  1.00  0.00
ATOM   4429 4C11 DMP   115      14.900  16.090  40.280  1.00  0.00
ATOM   4430  C33 DMP   116      61.610  42.890  65.480  1.00  0.00
ATOM   4431  C34 DMP   116      60.520  41.130  66.870  1.00  0.00
ATOM   4432  C35 DMP   116      61.690  42.850  67.830  1.00  0.00
ATOM   4433  N   DMP   116      61.690  41.990  66.640  1.00  0.00
ATOM   4434  C32 DMP   116      62.930  41.210  66.710  1.00  0.00
ATOM   4435  C31 DMP   116      63.300  40.070  65.750  1.00  0.00
ATOM   4436  O32 DMP   116      62.250  39.220  65.280  1.00  0.00
ATOM   4437  P   DMP   116      62.800  38.290  64.080  1.00  0.00
ATOM   4438  O33 DMP   116      64.170  37.810  64.350  1.00  0.00
ATOM   4439  O34 DMP   116      61.780  37.290  63.660  1.00  0.00
ATOM   4440  O31 DMP   116      62.730  39.470  62.980  1.00  0.00
ATOM   4441  C3  DMP   116      61.440  39.590  62.390  1.00  0.00
ATOM   4442  C2  DMP   116      61.250  40.760  61.410  1.00  0.00
ATOM   4443  O21 DMP   116      59.920  40.800  60.880  1.00  0.00
ATOM   4444  C21 DMP   116      59.390  42.020  60.950  1.00  0.00
ATOM   4445  O22 DMP   116      59.710  42.790  61.850  1.00  0.00
ATOM   4446  C22 DMP   116      58.300  42.390  60.030  1.00  0.00
ATOM   4447  C23 DMP   116      58.230  43.870  59.680  1.00  0.00
ATOM   4448  C24 DMP   116      56.950  44.010  58.860  1.00  0.00
ATOM   4449  C25 DMP   116      57.110  43.570  57.400  1.00  0.00
ATOM   4450  C26 DMP   116      55.710  43.460  56.800  1.00  0.00
ATOM   4451  C27 DMP   116      55.600  42.620  55.530  1.00  0.00
ATOM   4452  C28 DMP   116      56.120  43.360  54.290  1.00  0.00
ATOM   4453  C29 DMP   116      56.600  42.420  53.190  1.00  0.00
ATOM   4454 0C21 DMP   116      55.610  41.420  52.580  1.00  0.00
ATOM   4455 1C21 DMP   116      54.290  42.110  52.250  1.00  0.00
ATOM   4456 2C21 DMP   116      53.280  41.180  51.570  1.00  0.00
ATOM   4457 3C21 DMP   116      52.170  42.040  50.970  1.00  0.00
ATOM   4458 4C21 DMP   116      50.970  41.320  50.340  1.00  0.00
ATOM   4459  C1  DMP   116      62.340  40.630  60.350  1.00  0.00
ATOM   4460  O11 DMP   116      62.470  41.600  59.310  1.00  0.00
ATOM   4461  C11 DMP   116      62.750  41.190  58.080  1.00  0.00
ATOM   4462  O12 DMP   116      63.380  40.170  57.820  1.00  0.00
ATOM   4463  C12 DMP   116      62.190  42.180  57.130  1.00  0.00
ATOM   4464  C13 DMP   116      61.560  41.500  55.910  1.00  0.00
ATOM   4465  C14 DMP   116      61.360  42.380  54.670  1.00  0.00
ATOM   4466  C15 DMP   116      60.780  41.450  53.600  1.00  0.00
ATOM   4467  C16 DMP   116      60.580  42.080  52.220  1.00  0.00
ATOM   4468  C17 DMP   116      59.540  41.190  51.540  1.00  0.00
ATOM   4469  C18 DMP   116      59.620  41.430  50.030  1.00  0.00
ATOM   4470  C19 DMP   116      59.050  40.190  49.340  1.00  0.00
ATOM   4471 0C11 DMP   116      57.590  39.850  49.620  1.00  0.00
ATOM   4472 1C11 DMP   116      57.070  38.550  49.020  1.00  0.00
ATOM   4473 2C11 DMP   116      57.920  37.420  49.600  1.00  0.00
ATOM   4474 3C11 DMP   116      57.260  36.050  49.430  1.00  0.00
ATOM   4475 4C11 DMP   116      57.450  35.420  48.040  1.00  0.00
ATOM   4476  C33 DMP   117       9.080  55.670  19.240  1.00  0.00
ATOM   4477  C34 DMP   117       7.740  54.460  17.450  1.00  0.00
ATOM   4478  C35 DMP   117       7.500  56.770  17.920  1.00  0.00
ATOM   4479  N   DMP   117       7.810  55.470  18.520  1.00  0.00
ATOM   4480  C32 DMP   117       6.740  55.270  19.510  1.00  0.00
ATOM   4481  C31 DMP   117       6.440  53.910  20.140  1.00  0.00
ATOM   4482  O32 DMP   117       7.530  53.210  20.750  1.00  0.00
ATOM   4483  P   DMP   117       6.890  51.970  21.570  1.00  0.00
ATOM   4484  O33 DMP   117       5.520  51.600  21.180  1.00  0.00
ATOM   4485  O34 DMP   117       8.020  51.040  21.400  1.00  0.00
ATOM   4486  O31 DMP   117       6.750  52.900  22.880  1.00  0.00
ATOM   4487  C3  DMP   117       7.840  53.000  23.800  1.00  0.00
ATOM   4488  C2  DMP   117       7.460  53.920  24.960  1.00  0.00
ATOM   4489  O21 DMP   117       8.560  54.050  25.870  1.00  0.00
ATOM   4490  C21 DMP   117       8.750  55.330  26.180  1.00  0.00
ATOM   4491  O22 DMP   117       8.300  56.250  25.500  1.00  0.00
ATOM   4492  C22 DMP   117       9.730  55.450  27.280  1.00  0.00
ATOM   4493  C23 DMP   117       9.350  54.760  28.590  1.00  0.00
ATOM   4494  C24 DMP   117       8.080  55.270  29.260  1.00  0.00
ATOM   4495  C25 DMP   117       8.480  56.510  30.070  1.00  0.00
ATOM   4496  C26 DMP   117       7.360  56.760  31.080  1.00  0.00
ATOM   4497  C27 DMP   117       7.710  57.950  31.980  1.00  0.00
ATOM   4498  C28 DMP   117       7.450  57.680  33.460  1.00  0.00
ATOM   4499  C29 DMP   117       8.200  56.500  34.060  1.00  0.00
ATOM   4500 0C21 DMP   117       7.640  55.930  35.360  1.00  0.00
ATOM   4501 1C21 DMP   117       8.010  56.880  36.500  1.00  0.00
ATOM   4502 2C21 DMP   117       7.520  56.260  37.810  1.00  0.00
ATOM   4503 3C21 DMP   117       8.270  56.900  38.980  1.00  0.00
ATOM   4504 4C21 DMP   117       8.140  58.410  39.250  1.00  0.00
ATOM   4505  C1  DMP   117       6.210  53.280  25.560  1.00  0.00
ATOM   4506  O11 DMP   117       5.710  53.960  26.720  1.00  0.00
ATOM   4507  C11 DMP   117       4.510  53.580  27.140  1.00  0.00
ATOM   4508  O12 DMP   117       3.840  52.680  26.640  1.00  0.00
ATOM   4509  C12 DMP   117       4.280  54.250  28.440  1.00  0.00
ATOM   4510  C13 DMP   117       4.630  53.260  29.550  1.00  0.00
ATOM   4511  C14 DMP   117       4.280  53.810  30.930  1.00  0.00
ATOM   4512  C15 DMP   117       4.880  53.060  32.130  1.00  0.00
ATOM   4513  C16 DMP   117       4.160  53.550  33.390  1.00  0.00
ATOM   4514  C17 DMP   117       4.510  52.900  34.730  1.00  0.00
ATOM   4515  C18 DMP   117       3.560  53.370  35.830  1.00  0.00
ATOM   4516  C19 DMP   117       3.860  52.590  37.120  1.00  0.00
ATOM   4517 0C11 DMP   117       2.880  52.920  38.250  1.00  0.00
ATOM   4518 1C11 DMP   117       3.140  51.960  39.410  1.00  0.00
ATOM   4519 2C11 DMP   117       4.300  52.220  40.370  1.00  0.00
ATOM   4520 3C11 DMP   117       4.400  51.070  41.380  1.00  0.00
ATOM   4521 4C11 DMP   117       5.420  51.380  42.480  1.00  0.00
ATOM   4522  C33 DMP   118       8.770  19.740  17.220  1.00  0.00
ATOM   4523  C34 DMP   118       8.510  18.160  18.980  1.00  0.00
ATOM   4524  C35 DMP   118       6.870  18.530  17.200  1.00  0.00
ATOM   4525  N   DMP   118       7.800  19.150  18.160  1.00  0.00
ATOM   4526  C32 DMP   118       7.260  20.310  18.890  1.00  0.00
ATOM   4527  C31 DMP   118       6.470  20.270  20.190  1.00  0.00
ATOM   4528  O32 DMP   118       5.300  19.450  20.160  1.00  0.00
ATOM   4529  P   DMP   118       4.200  19.850  21.260  1.00  0.00
ATOM   4530  O33 DMP   118       4.030  21.310  21.040  1.00  0.00
ATOM   4531  O34 DMP   118       3.070  18.920  21.040  1.00  0.00
ATOM   4532  O31 DMP   118       5.070  19.580  22.590  1.00  0.00
ATOM   4533  C3  DMP   118       5.300  18.190  22.800  1.00  0.00
ATOM   4534  C2  DMP   118       5.890  17.740  24.150  1.00  0.00
ATOM   4535  O21 DMP   118       6.560  16.480  24.090  1.00  0.00
ATOM   4536  C21 DMP   118       7.680  16.300  24.790  1.00  0.00
ATOM   4537  O22 DMP   118       8.540  17.180  24.790  1.00  0.00
ATOM   4538  C22 DMP   118       8.020  14.870  24.880  1.00  0.00
ATOM   4539  C23 DMP   118       9.090  14.420  25.870  1.00  0.00
ATOM   4540  C24 DMP   118       8.790  12.940  26.110  1.00  0.00
ATOM   4541  C25 DMP   118       9.730  12.340  27.170  1.00  0.00
ATOM   4542  C26 DMP   118       9.740  10.820  27.300  1.00  0.00
ATOM   4543  C27 DMP   118      10.750  10.410  28.370  1.00  0.00
ATOM   4544  C28 DMP   118      10.040   9.880  29.620  1.00  0.00
ATOM   4545  C29 DMP   118      11.000   9.860  30.810  1.00  0.00
ATOM   4546 0C21 DMP   118      10.790   8.650  31.720  1.00  0.00
ATOM   4547 1C21 DMP   118      11.490   8.720  33.090  1.00  0.00
ATOM   4548 2C21 DMP   118      10.710   9.690  33.970  1.00  0.00
ATOM   4549 3C21 DMP   118      10.920   9.700  35.490  1.00  0.00
ATOM   4550 4C21 DMP   118      10.240   8.520  36.180  1.00  0.00
ATOM   4551  C1  DMP   118       4.800  17.810  25.220  1.00  0.00
ATOM   4552  O11 DMP   118       5.220  17.580  26.570  1.00  0.00
ATOM   4553  C11 DMP   118       4.550  17.960  27.650  1.00  0.00
ATOM   4554  O12 DMP   118       3.400  18.390  27.540  1.00  0.00
ATOM   4555  C12 DMP   118       5.370  17.890  28.880  1.00  0.00
ATOM   4556  C13 DMP   118       5.140  19.020  29.870  1.00  0.00
ATOM   4557  C14 DMP   118       6.300  19.190  30.860  1.00  0.00
ATOM   4558  C15 DMP   118       6.110  20.140  32.040  1.00  0.00
ATOM   4559  C16 DMP   118       7.340  19.880  32.900  1.00  0.00
ATOM   4560  C17 DMP   118       6.930  20.240  34.330  1.00  0.00
ATOM   4561  C18 DMP   118       7.570  21.470  34.960  1.00  0.00
ATOM   4562  C19 DMP   118       7.280  21.580  36.460  1.00  0.00
ATOM   4563 0C11 DMP   118       8.210  20.870  37.440  1.00  0.00
ATOM   4564 1C11 DMP   118       7.640  21.270  38.810  1.00  0.00
ATOM   4565 2C11 DMP   118       8.640  21.100  39.960  1.00  0.00
ATOM   4566 3C11 DMP   118       7.900  21.420  41.260  1.00  0.00
ATOM   4567 4C11 DMP   118       8.450  20.500  42.350  1.00  0.00
ATOM   4568  C33 DMP   119      36.180  47.350  24.330  1.00  0.00
ATOM   4569  C34 DMP   119      34.880  48.260  26.140  1.00  0.00
ATOM   4570  C35 DMP   119      36.050  46.280  26.450  1.00  0.00
ATOM   4571  N   DMP   119      35.280  47.030  25.440  1.00  0.00
ATOM   4572  C32 DMP   119      34.160  46.310  24.820  1.00  0.00
ATOM   4573  C31 DMP   119      32.860  45.990  25.560  1.00  0.00
ATOM   4574  O32 DMP   119      32.990  44.980  26.570  1.00  0.00
ATOM   4575  P   DMP   119      32.140  45.280  27.900  1.00  0.00
ATOM   4576  O33 DMP   119      31.080  46.290  27.660  1.00  0.00
ATOM   4577  O34 DMP   119      31.910  44.010  28.630  1.00  0.00
ATOM   4578  O31 DMP   119      33.460  46.000  28.470  1.00  0.00
ATOM   4579  C3  DMP   119      33.250  46.190  29.870  1.00  0.00
ATOM   4580  C2  DMP   119      34.070  45.490  30.960  1.00  0.00
ATOM   4581  O21 DMP   119      33.630  45.920  32.250  1.00  0.00
ATOM   4582  C21 DMP   119      32.620  45.220  32.770  1.00  0.00
ATOM   4583  O22 DMP   119      31.980  44.360  32.160  1.00  0.00
ATOM   4584  C22 DMP   119      32.250  45.630  34.140  1.00  0.00
ATOM   4585  C23 DMP   119      32.460  44.670  35.310  1.00  0.00
ATOM   4586  C24 DMP   119      31.990  45.230  36.660  1.00  0.00
ATOM   4587  C25 DMP   119      32.580  44.490  37.860  1.00  0.00
ATOM   4588  C26 DMP   119      32.030  45.160  39.120  1.00  0.00
ATOM   4589  C27 DMP   119      32.670  44.670  40.420  1.00  0.00
ATOM   4590  C28 DMP   119      32.110  45.480  41.580  1.00  0.00
ATOM   4591  C29 DMP   119      32.470  46.960  41.420  1.00  0.00
ATOM   4592 0C21 DMP   119      32.070  47.650  42.730  1.00  0.00
ATOM   4593 1C21 DMP   119      32.940  48.870  43.050  1.00  0.00
ATOM   4594 2C21 DMP   119      32.420  49.590  44.300  1.00  0.00
ATOM   4595 3C21 DMP   119      33.450  50.650  44.670  1.00  0.00
ATOM   4596 4C21 DMP   119      33.100  51.330  45.990  1.00  0.00
ATOM   4597  C1  DMP   119      35.550  45.690  30.630  1.00  0.00
ATOM   4598  O11 DMP   119      36.200  44.750  29.760  1.00  0.00
ATOM   4599  C11 DMP   119      37.520  44.680  29.880  1.00  0.00
ATOM   4600  O12 DMP   119      38.140  45.680  30.230  1.00  0.00
ATOM   4601  C12 DMP   119      38.040  43.430  29.270  1.00  0.00
ATOM   4602  C13 DMP   119      39.230  42.800  29.990  1.00  0.00
ATOM   4603  C14 DMP   119      38.960  42.420  31.440  1.00  0.00
ATOM   4604  C15 DMP   119      40.170  42.700  32.340  1.00  0.00
ATOM   4605  C16 DMP   119      39.710  42.810  33.790  1.00  0.00
ATOM   4606  C17 DMP   119      40.970  42.810  34.670  1.00  0.00
ATOM   4607  C18 DMP   119      40.520  42.500  36.100  1.00  0.00
ATOM   4608  C19 DMP   119      41.440  42.970  37.230  1.00  0.00
ATOM   4609 0C11 DMP   119      40.860  42.860  38.640  1.00  0.00
ATOM   4610 1C11 DMP   119      40.730  41.450  39.240  1.00  0.00
ATOM   4611 2C11 DMP   119      39.930  41.370  40.540  1.00  0.00
ATOM   4612 3C11 DMP   119      39.940  40.090  41.380  1.00  0.00
ATOM   4613 4C11 DMP   119      41.220  40.190  42.210  1.00  0.00
ATOM   4614  C33 DMP   120       2.520  23.990  22.680  1.00  0.00
ATOM   4615  C34 DMP   120       2.490  25.970  24.290  1.00  0.00
ATOM   4616  C35 DMP   120       3.790  25.800  22.290  1.00  0.00
ATOM   4617  N   DMP   120       3.220  25.050  23.420  1.00  0.00
ATOM   4618  C32 DMP   120       4.370  24.560  24.190  1.00  0.00
ATOM   4619  C31 DMP   120       4.300  23.220  24.910  1.00  0.00
ATOM   4620  O32 DMP   120       3.250  22.970  25.860  1.00  0.00
ATOM   4621  P   DMP   120       3.390  21.460  26.400  1.00  0.00
ATOM   4622  O33 DMP   120       2.730  20.510  25.480  1.00  0.00
ATOM   4623  O34 DMP   120       4.780  21.240  26.870  1.00  0.00
ATOM   4624  O31 DMP   120       2.390  21.770  27.630  1.00  0.00
ATOM   4625  C3  DMP   120       3.170  22.200  28.750  1.00  0.00
ATOM   4626  C2  DMP   120       2.530  22.540  30.090  1.00  0.00
ATOM   4627  O21 DMP   120       3.460  23.080  31.030  1.00  0.00
ATOM   4628  C21 DMP   120       3.000  24.000  31.880  1.00  0.00
ATOM   4629  O22 DMP   120       2.250  24.920  31.530  1.00  0.00
ATOM   4630  C22 DMP   120       3.910  24.250  33.010  1.00  0.00
ATOM   4631  C23 DMP   120       3.350  23.480  34.210  1.00  0.00
ATOM   4632  C24 DMP   120       4.040  24.020  35.460  1.00  0.00
ATOM   4633  C25 DMP   120       3.680  23.210  36.710  1.00  0.00
ATOM   4634  C26 DMP   120       4.160  23.970  37.940  1.00  0.00
ATOM   4635  C27 DMP   120       3.730  23.340  39.270  1.00  0.00
ATOM   4636  C28 DMP   120       3.990  24.170  40.530  1.00  0.00
ATOM   4637  C29 DMP   120       5.500  24.410  40.600  1.00  0.00
ATOM   4638 0C21 DMP   120       5.820  25.160  41.890  1.00  0.00
ATOM   4639 1C21 DMP   120       5.310  24.320  43.060  1.00  0.00
ATOM   4640 2C21 DMP   120       5.950  24.930  44.310  1.00  0.00
ATOM   4641 3C21 DMP   120       5.330  24.380  45.600  1.00  0.00
ATOM   4642 4C21 DMP   120       6.110  24.750  46.860  1.00  0.00
ATOM   4643  C1  DMP   120       1.880  21.210  30.480  1.00  0.00
ATOM   4644  O11 DMP   120       1.190  21.060  31.720  1.00  0.00
ATOM   4645  C11 DMP   120       0.840  19.810  32.000  1.00  0.00
ATOM   4646  O12 DMP   120       0.670  18.930  31.150  1.00  0.00
ATOM   4647  C12 DMP   120       0.570  19.660  33.450  1.00  0.00
ATOM   4648  C13 DMP   120       1.760  18.950  34.090  1.00  0.00
ATOM   4649  C14 DMP   120       1.630  18.500  35.550  1.00  0.00
ATOM   4650  C15 DMP   120       2.620  18.910  36.640  1.00  0.00
ATOM   4651  C16 DMP   120       2.430  18.050  37.890  1.00  0.00
ATOM   4652  C17 DMP   120       1.210  18.230  38.790  1.00  0.00
ATOM   4653  C18 DMP   120       1.450  17.340  40.010  1.00  0.00
ATOM   4654  C19 DMP   120       0.250  17.520  40.930  1.00  0.00
ATOM   4655 0C11 DMP   120       0.040  16.280  41.800  1.00  0.00
ATOM   4656 1C11 DMP   120      -1.230  16.450  42.640  1.00  0.00
ATOM   4657 2C11 DMP   120      -1.140  15.530  43.860  1.00  0.00
ATOM   4658 3C11 DMP   120      -2.290  15.400  44.860  1.00  0.00
ATOM   4659 4C11 DMP   120      -3.550  14.850  44.200  1.00  0.00
ATOM   4660  C33 DMP   121      34.870  47.520  69.240  1.00  0.00
ATOM   4661  C34 DMP   121      34.130  45.290  68.450  1.00  0.00
ATOM   4662  C35 DMP   121      35.680  46.570  67.160  1.00  0.00
ATOM   4663  N   DMP   121      34.550  46.650  68.100  1.00  0.00
ATOM   4664  C32 DMP   121      33.480  47.220  67.270  1.00  0.00
ATOM   4665  C31 DMP   121      32.040  47.510  67.720  1.00  0.00
ATOM   4666  O32 DMP   121      31.440  46.290  68.160  1.00  0.00
ATOM   4667  P   DMP   121      29.930  46.350  68.710  1.00  0.00
ATOM   4668  O33 DMP   121      29.750  45.010  69.330  1.00  0.00
ATOM   4669  O34 DMP   121      29.950  47.570  69.540  1.00  0.00
ATOM   4670  O31 DMP   121      29.260  46.420  67.250  1.00  0.00
ATOM   4671  C3  DMP   121      29.280  45.100  66.710  1.00  0.00
ATOM   4672  C2  DMP   121      28.890  44.970  65.240  1.00  0.00
ATOM   4673  O21 DMP   121      28.950  43.610  64.790  1.00  0.00
ATOM   4674  C21 DMP   121      27.890  42.830  64.970  1.00  0.00
ATOM   4675  O22 DMP   121      26.800  43.270  65.330  1.00  0.00
ATOM   4676  C22 DMP   121      28.040  41.530  64.280  1.00  0.00
ATOM   4677  C23 DMP   121      28.190  41.650  62.760  1.00  0.00
ATOM   4678  C24 DMP   121      28.070  40.260  62.150  1.00  0.00
ATOM   4679  C25 DMP   121      27.610  40.220  60.690  1.00  0.00
ATOM   4680  C26 DMP   121      27.710  38.790  60.150  1.00  0.00
ATOM   4681  C27 DMP   121      27.390  38.480  58.690  1.00  0.00
ATOM   4682  C28 DMP   121      28.400  38.960  57.640  1.00  0.00
ATOM   4683  C29 DMP   121      29.680  38.140  57.520  1.00  0.00
ATOM   4684 0C21 DMP   121      30.390  38.780  56.330  1.00  0.00
ATOM   4685 1C21 DMP   121      31.770  38.190  56.020  1.00  0.00
ATOM   4686 2C21 DMP   121      32.310  38.420  54.610  1.00  0.00
ATOM   4687 3C21 DMP   121      31.840  37.300  53.670  1.00  0.00
ATOM   4688 4C21 DMP   121      32.680  37.320  52.390  1.00  0.00
ATOM   4689  C1  DMP   121      29.810  45.900  64.450  1.00  0.00
ATOM   4690  O11 DMP   121      29.180  46.400  63.260  1.00  0.00
ATOM   4691  C11 DMP   121      29.350  45.630  62.200  1.00  0.00
ATOM   4692  O12 DMP   121      30.330  44.900  62.090  1.00  0.00
ATOM   4693  C12 DMP   121      28.360  45.830  61.110  1.00  0.00
ATOM   4694  C13 DMP   121      28.100  44.630  60.190  1.00  0.00
ATOM   4695  C14 DMP   121      27.040  44.850  59.110  1.00  0.00
ATOM   4696  C15 DMP   121      26.570  43.440  58.720  1.00  0.00
ATOM   4697  C16 DMP   121      25.370  43.440  57.780  1.00  0.00
ATOM   4698  C17 DMP   121      25.160  42.070  57.120  1.00  0.00
ATOM   4699  C18 DMP   121      23.790  41.810  56.500  1.00  0.00
ATOM   4700  C19 DMP   121      23.880  41.050  55.180  1.00  0.00
ATOM   4701 0C11 DMP   121      22.430  40.770  54.760  1.00  0.00
ATOM   4702 1C11 DMP   121      22.470  39.650  53.710  1.00  0.00
ATOM   4703 2C11 DMP   121      21.250  38.800  54.040  1.00  0.00
ATOM   4704 3C11 DMP   121      21.290  37.440  53.320  1.00  0.00
ATOM   4705 4C11 DMP   121      21.110  37.560  51.810  1.00  0.00
ATOM   4706  C33 DMP   122      39.480  34.330  20.550  1.00  0.00
ATOM   4707  C34 DMP   122      39.510  34.210  22.840  1.00  0.00
ATOM   4708  C35 DMP   122      38.610  36.310  21.780  1.00  0.00
ATOM   4709  N   DMP   122      39.550  35.190  21.740  1.00  0.00
ATOM   4710  C32 DMP   122      40.850  35.870  21.720  1.00  0.00
ATOM   4711  C31 DMP   122      41.510  36.440  22.980  1.00  0.00
ATOM   4712  O32 DMP   122      40.770  37.440  23.680  1.00  0.00
ATOM   4713  P   DMP   122      41.750  38.540  24.330  1.00  0.00
ATOM   4714  O33 DMP   122      42.810  39.010  23.410  1.00  0.00
ATOM   4715  O34 DMP   122      40.890  39.440  25.130  1.00  0.00
ATOM   4716  O31 DMP   122      42.460  37.540  25.380  1.00  0.00
ATOM   4717  C3  DMP   122      41.590  37.110  26.430  1.00  0.00
ATOM   4718  C2  DMP   122      42.350  36.100  27.290  1.00  0.00
ATOM   4719  O21 DMP   122      41.620  35.590  28.410  1.00  0.00
ATOM   4720  C21 DMP   122      41.180  34.340  28.380  1.00  0.00
ATOM   4721  O22 DMP   122      41.370  33.550  27.460  1.00  0.00
ATOM   4722  C22 DMP   122      40.560  34.020  29.690  1.00  0.00
ATOM   4723  C23 DMP   122      39.070  33.960  29.380  1.00  0.00
ATOM   4724  C24 DMP   122      38.480  33.090  30.500  1.00  0.00
ATOM   4725  C25 DMP   122      38.420  33.920  31.780  1.00  0.00
ATOM   4726  C26 DMP   122      38.080  33.100  33.020  1.00  0.00
ATOM   4727  C27 DMP   122      37.730  33.970  34.230  1.00  0.00
ATOM   4728  C28 DMP   122      37.770  32.970  35.390  1.00  0.00
ATOM   4729  C29 DMP   122      36.910  33.420  36.570  1.00  0.00
ATOM   4730 0C21 DMP   122      36.970  32.340  37.650  1.00  0.00
ATOM   4731 1C21 DMP   122      36.710  32.900  39.050  1.00  0.00
ATOM   4732 2C21 DMP   122      36.670  31.730  40.020  1.00  0.00
ATOM   4733 3C21 DMP   122      36.490  32.110  41.490  1.00  0.00
ATOM   4734 4C21 DMP   122      35.310  33.030  41.840  1.00  0.00
ATOM   4735  C1  DMP   122      43.590  36.880  27.730  1.00  0.00
ATOM   4736  O11 DMP   122      43.530  37.970  28.650  1.00  0.00
ATOM   4737  C11 DMP   122      44.380  38.980  28.460  1.00  0.00
ATOM   4738  O12 DMP   122      45.160  38.990  27.510  1.00  0.00
ATOM   4739  C12 DMP   122      44.060  40.150  29.310  1.00  0.00
ATOM   4740  C13 DMP   122      44.970  40.000  30.530  1.00  0.00
ATOM   4741  C14 DMP   122      44.440  40.920  31.640  1.00  0.00
ATOM   4742  C15 DMP   122      45.200  40.550  32.920  1.00  0.00
ATOM   4743  C16 DMP   122      44.590  41.300  34.100  1.00  0.00
ATOM   4744  C17 DMP   122      44.790  40.640  35.470  1.00  0.00
ATOM   4745  C18 DMP   122      43.920  39.380  35.560  1.00  0.00
ATOM   4746  C19 DMP   122      43.840  38.740  36.950  1.00  0.00
ATOM   4747 0C11 DMP   122      45.130  38.090  37.460  1.00  0.00
ATOM   4748 1C11 DMP   122      45.000  37.710  38.930  1.00  0.00
ATOM   4749 2C11 DMP   122      44.960  39.020  39.720  1.00  0.00
ATOM   4750 3C11 DMP   122      44.800  38.800  41.230  1.00  0.00
ATOM   4751 4C11 DMP   122      45.950  38.100  41.950  1.00  0.00
ATOM   4752  C33 DMP   123       9.170  57.080  63.050  1.00  0.00
ATOM   4753  C34 DMP   123       8.090  58.120  64.910  1.00  0.00
ATOM   4754  C35 DMP   123       9.540  56.350  65.300  1.00  0.00
ATOM   4755  N   DMP   123       8.530  56.830  64.350  1.00  0.00
ATOM   4756  C32 DMP   123       7.440  55.850  64.230  1.00  0.00
ATOM   4757  C31 DMP   123       6.380  56.030  63.140  1.00  0.00
ATOM   4758  O32 DMP   123       5.520  57.160  63.330  1.00  0.00
ATOM   4759  P   DMP   123       3.970  56.820  63.570  1.00  0.00
ATOM   4760  O33 DMP   123       4.110  55.720  64.550  1.00  0.00
ATOM   4761  O34 DMP   123       3.170  58.030  63.890  1.00  0.00
ATOM   4762  O31 DMP   123       3.580  56.010  62.240  1.00  0.00
ATOM   4763  C3  DMP   123       3.250  56.830  61.120  1.00  0.00
ATOM   4764  C2  DMP   123       3.360  55.940  59.880  1.00  0.00
ATOM   4765  O21 DMP   123       3.550  56.810  58.760  1.00  0.00
ATOM   4766  C21 DMP   123       4.760  57.200  58.360  1.00  0.00
ATOM   4767  O22 DMP   123       5.670  57.310  59.180  1.00  0.00
ATOM   4768  C22 DMP   123       4.850  57.670  56.960  1.00  0.00
ATOM   4769  C23 DMP   123       5.430  56.420  56.300  1.00  0.00
ATOM   4770  C24 DMP   123       4.440  55.300  55.940  1.00  0.00
ATOM   4771  C25 DMP   123       5.040  54.210  55.060  1.00  0.00
ATOM   4772  C26 DMP   123       4.370  54.450  53.700  1.00  0.00
ATOM   4773  C27 DMP   123       4.920  53.410  52.720  1.00  0.00
ATOM   4774  C28 DMP   123       4.120  53.580  51.420  1.00  0.00
ATOM   4775  C29 DMP   123       4.150  52.330  50.540  1.00  0.00
ATOM   4776 0C21 DMP   123       3.160  52.440  49.380  1.00  0.00
ATOM   4777 1C21 DMP   123       3.330  51.440  48.230  1.00  0.00
ATOM   4778 2C21 DMP   123       4.310  51.770  47.100  1.00  0.00
ATOM   4779 3C21 DMP   123       4.050  53.140  46.470  1.00  0.00
ATOM   4780 4C21 DMP   123       2.880  53.020  45.500  1.00  0.00
ATOM   4781  C1  DMP   123       2.080  55.100  59.860  1.00  0.00
ATOM   4782  O11 DMP   123       1.840  54.310  58.690  1.00  0.00
ATOM   4783  C11 DMP   123       1.100  53.210  58.730  1.00  0.00
ATOM   4784  O12 DMP   123       0.730  52.780  59.820  1.00  0.00
ATOM   4785  C12 DMP   123       0.700  52.730  57.390  1.00  0.00
ATOM   4786  C13 DMP   123       1.350  51.350  57.250  1.00  0.00
ATOM   4787  C14 DMP   123       0.730  50.800  55.970  1.00  0.00
ATOM   4788  C15 DMP   123       1.520  49.580  55.480  1.00  0.00
ATOM   4789  C16 DMP   123       0.780  49.000  54.270  1.00  0.00
ATOM   4790  C17 DMP   123       1.080  49.790  53.000  1.00  0.00
ATOM   4791  C18 DMP   123       0.190  49.410  51.810  1.00  0.00
ATOM   4792  C19 DMP   123       0.630  48.070  51.230  1.00  0.00
ATOM   4793 0C11 DMP   123      -0.220  47.390  50.150  1.00  0.00
ATOM   4794 1C11 DMP   123      -0.310  48.310  48.930  1.00  0.00
ATOM   4795 2C11 DMP   123      -1.130  47.700  47.790  1.00  0.00
ATOM   4796 3C11 DMP   123      -1.540  48.730  46.740  1.00  0.00
ATOM   4797 4C11 DMP   123      -0.390  49.420  46.010  1.00  0.00
ATOM   4798  C33 DMP   124      19.580  11.020  62.480  1.00  0.00
ATOM   4799  C34 DMP   124      21.610  10.930  61.120  1.00  0.00
ATOM   4800  C35 DMP   124      21.430  12.350  63.090  1.00  0.00
ATOM   4801  N   DMP   124      20.720  11.770  61.930  1.00  0.00
ATOM   4802  C32 DMP   124      20.390  12.950  61.130  1.00  0.00
ATOM   4803  C31 DMP   124      19.210  12.800  60.170  1.00  0.00
ATOM   4804  O32 DMP   124      19.410  11.920  59.060  1.00  0.00
ATOM   4805  P   DMP   124      17.970  11.860  58.350  1.00  0.00
ATOM   4806  O33 DMP   124      17.390  10.660  59.010  1.00  0.00
ATOM   4807  O34 DMP   124      17.420  13.210  58.140  1.00  0.00
ATOM   4808  O31 DMP   124      18.550  11.210  57.000  1.00  0.00
ATOM   4809  C3  DMP   124      18.870  12.210  56.030  1.00  0.00
ATOM   4810  C2  DMP   124      19.640  11.580  54.870  1.00  0.00
ATOM   4811  O21 DMP   124      19.970  12.560  53.870  1.00  0.00
ATOM   4812  C21 DMP   124      21.220  12.990  53.730  1.00  0.00
ATOM   4813  O22 DMP   124      22.170  12.440  54.290  1.00  0.00
ATOM   4814  C22 DMP   124      21.410  14.150  52.840  1.00  0.00
ATOM   4815  C23 DMP   124      22.860  14.330  52.380  1.00  0.00
ATOM   4816  C24 DMP   124      23.150  13.320  51.270  1.00  0.00
ATOM   4817  C25 DMP   124      24.300  13.940  50.470  1.00  0.00
ATOM   4818  C26 DMP   124      24.930  12.980  49.460  1.00  0.00
ATOM   4819  C27 DMP   124      25.690  13.960  48.560  1.00  0.00
ATOM   4820  C28 DMP   124      26.420  13.190  47.460  1.00  0.00
ATOM   4821  C29 DMP   124      26.990  14.170  46.440  1.00  0.00
ATOM   4822 0C21 DMP   124      25.940  14.900  45.590  1.00  0.00
ATOM   4823 1C21 DMP   124      26.520  15.940  44.640  1.00  0.00
ATOM   4824 2C21 DMP   124      25.770  16.000  43.300  1.00  0.00
ATOM   4825 3C21 DMP   124      26.370  16.930  42.250  1.00  0.00
ATOM   4826 4C21 DMP   124      27.680  16.420  41.650  1.00  0.00
ATOM   4827  C1  DMP   124      18.850  10.390  54.330  1.00  0.00
ATOM   4828  O11 DMP   124      17.520  10.620  53.850  1.00  0.00
ATOM   4829  C11 DMP   124      16.830   9.490  53.680  1.00  0.00
ATOM   4830  O12 DMP   124      17.230   8.400  54.080  1.00  0.00
ATOM   4831  C12 DMP   124      15.440   9.720  53.220  1.00  0.00
ATOM   4832  C13 DMP   124      15.300   8.740  52.060  1.00  0.00
ATOM   4833  C14 DMP   124      13.910   8.680  51.410  1.00  0.00
ATOM   4834  C15 DMP   124      13.920   7.920  50.090  1.00  0.00
ATOM   4835  C16 DMP   124      12.500   7.760  49.540  1.00  0.00
ATOM   4836  C17 DMP   124      12.260   7.420  48.070  1.00  0.00
ATOM   4837  C18 DMP   124      10.780   7.300  47.710  1.00  0.00
ATOM   4838  C19 DMP   124      10.560   6.850  46.260  1.00  0.00
ATOM   4839 0C11 DMP   124      11.030   5.460  45.830  1.00  0.00
ATOM   4840 1C11 DMP   124      11.010   5.290  44.310  1.00  0.00
ATOM   4841 2C11 DMP   124      11.130   3.820  43.910  1.00  0.00
ATOM   4842 3C11 DMP   124      11.320   3.720  42.400  1.00  0.00
ATOM   4843 4C11 DMP   124      12.690   4.140  41.860  1.00  0.00
ATOM   4844  C33 DMP   125      29.590  34.340  58.230  1.00  0.00
ATOM   4845  C34 DMP   125      28.880  32.660  59.680  1.00  0.00
ATOM   4846  C35 DMP   125      27.630  33.180  57.720  1.00  0.00
ATOM   4847  N   DMP   125      28.390  33.760  58.840  1.00  0.00
ATOM   4848  C32 DMP   125      27.430  34.690  59.440  1.00  0.00
ATOM   4849  C31 DMP   125      26.320  34.250  60.400  1.00  0.00
ATOM   4850  O32 DMP   125      25.590  33.140  59.860  1.00  0.00
ATOM   4851  P   DMP   125      24.440  32.660  60.880  1.00  0.00
ATOM   4852  O33 DMP   125      23.900  31.310  60.600  1.00  0.00
ATOM   4853  O34 DMP   125      24.670  33.240  62.220  1.00  0.00
ATOM   4854  O31 DMP   125      23.300  33.650  60.350  1.00  0.00
ATOM   4855  C3  DMP   125      22.870  33.200  59.060  1.00  0.00
ATOM   4856  C2  DMP   125      21.740  34.050  58.490  1.00  0.00
ATOM   4857  O21 DMP   125      21.260  33.490  57.270  1.00  0.00
ATOM   4858  C21 DMP   125      20.090  33.880  56.770  1.00  0.00
ATOM   4859  O22 DMP   125      19.260  34.250  57.600  1.00  0.00
ATOM   4860  C22 DMP   125      19.920  33.640  55.320  1.00  0.00
ATOM   4861  C23 DMP   125      18.940  34.710  54.830  1.00  0.00
ATOM   4862  C24 DMP   125      18.710  34.530  53.330  1.00  0.00
ATOM   4863  C25 DMP   125      17.960  35.720  52.730  1.00  0.00
ATOM   4864  C26 DMP   125      16.480  35.590  53.090  1.00  0.00
ATOM   4865  C27 DMP   125      15.670  34.650  52.190  1.00  0.00
ATOM   4866  C28 DMP   125      14.150  34.710  52.310  1.00  0.00
ATOM   4867  C29 DMP   125      13.400  33.910  51.240  1.00  0.00
ATOM   4868 0C21 DMP   125      13.510  34.550  49.860  1.00  0.00
ATOM   4869 1C21 DMP   125      12.350  34.060  48.990  1.00  0.00
ATOM   4870 2C21 DMP   125      12.640  34.180  47.490  1.00  0.00
ATOM   4871 3C21 DMP   125      11.480  33.780  46.570  1.00  0.00
ATOM   4872 4C21 DMP   125      11.630  34.180  45.110  1.00  0.00
ATOM   4873  C1  DMP   125      22.370  35.450  58.410  1.00  0.00
ATOM   4874  O11 DMP   125      23.340  35.640  57.370  1.00  0.00
ATOM   4875  C11 DMP   125      23.580  36.890  56.990  1.00  0.00
ATOM   4876  O12 DMP   125      22.700  37.730  57.170  1.00  0.00
ATOM   4877  C12 DMP   125      24.800  37.110  56.180  1.00  0.00
ATOM   4878  C13 DMP   125      25.240  35.920  55.330  1.00  0.00
ATOM   4879  C14 DMP   125      26.340  36.280  54.340  1.00  0.00
ATOM   4880  C15 DMP   125      25.730  37.020  53.150  1.00  0.00
ATOM   4881  C16 DMP   125      26.670  37.270  51.970  1.00  0.00
ATOM   4882  C17 DMP   125      26.290  38.570  51.260  1.00  0.00
ATOM   4883  C18 DMP   125      25.030  38.630  50.400  1.00  0.00
ATOM   4884  C19 DMP   125      24.870  40.050  49.840  1.00  0.00
ATOM   4885 0C11 DMP   125      25.960  40.290  48.790  1.00  0.00
ATOM   4886 1C11 DMP   125      25.920  41.660  48.120  1.00  0.00
ATOM   4887 2C11 DMP   125      26.190  42.720  49.190  1.00  0.00
ATOM   4888 3C11 DMP   125      25.910  44.060  48.510  1.00  0.00
ATOM   4889 4C11 DMP   125      26.600  45.170  49.310  1.00  0.00
ATOM   4890  C33 DMP   126      62.310  15.420  20.560  1.00  0.00
ATOM   4891  C34 DMP   126      60.750  14.460  19.010  1.00  0.00
ATOM   4892  C35 DMP   126      59.950  15.410  21.050  1.00  0.00
ATOM   4893  N   DMP   126      61.050  14.660  20.440  1.00  0.00
ATOM   4894  C32 DMP   126      61.260  13.390  21.150  1.00  0.00
ATOM   4895  C31 DMP   126      62.050  12.250  20.500  1.00  0.00
ATOM   4896  O32 DMP   126      63.470  12.340  20.640  1.00  0.00
ATOM   4897  P   DMP   126      64.180  10.970  21.090  1.00  0.00
ATOM   4898  O33 DMP   126      63.460   9.930  20.320  1.00  0.00
ATOM   4899  O34 DMP   126      65.600  11.210  20.720  1.00  0.00
ATOM   4900  O31 DMP   126      63.750  11.250  22.610  1.00  0.00
ATOM   4901  C3  DMP   126      64.790  11.880  23.360  1.00  0.00
ATOM   4902  C2  DMP   126      64.510  11.980  24.860  1.00  0.00
ATOM   4903  O21 DMP   126      65.550  12.600  25.630  1.00  0.00
ATOM   4904  C21 DMP   126      65.490  13.910  25.860  1.00  0.00
ATOM   4905  O22 DMP   126      64.970  14.620  25.000  1.00  0.00
ATOM   4906  C22 DMP   126      66.270  14.240  27.070  1.00  0.00
ATOM   4907  C23 DMP   126      65.360  14.140  28.300  1.00  0.00
ATOM   4908  C24 DMP   126      66.060  14.210  29.660  1.00  0.00
ATOM   4909  C25 DMP   126      65.040  13.970  30.760  1.00  0.00
ATOM   4910  C26 DMP   126      65.730  13.590  32.070  1.00  0.00
ATOM   4911  C27 DMP   126      64.850  13.790  33.300  1.00  0.00
ATOM   4912  C28 DMP   126      65.660  13.750  34.600  1.00  0.00
ATOM   4913  C29 DMP   126      64.700  14.170  35.710  1.00  0.00
ATOM   4914 0C21 DMP   126      65.350  14.290  37.090  1.00  0.00
ATOM   4915 1C21 DMP   126      64.230  13.770  37.990  1.00  0.00
ATOM   4916 2C21 DMP   126      64.640  13.600  39.450  1.00  0.00
ATOM   4917 3C21 DMP   126      65.830  12.640  39.600  1.00  0.00
ATOM   4918 4C21 DMP   126      66.310  12.360  41.020  1.00  0.00
ATOM   4919  C1  DMP   126      64.260  10.560  25.370  1.00  0.00
ATOM   4920  O11 DMP   126      63.520  10.430  26.590  1.00  0.00
ATOM   4921  C11 DMP   126      63.770   9.350  27.320  1.00  0.00
ATOM   4922  O12 DMP   126      64.180   8.300  26.810  1.00  0.00
ATOM   4923  C12 DMP   126      62.960   9.520  28.540  1.00  0.00
ATOM   4924  C13 DMP   126      63.760   9.950  29.770  1.00  0.00
ATOM   4925  C14 DMP   126      62.860   9.950  31.010  1.00  0.00
ATOM   4926  C15 DMP   126      63.660  10.030  32.310  1.00  0.00
ATOM   4927  C16 DMP   126      62.750  10.310  33.500  1.00  0.00
ATOM   4928  C17 DMP   126      63.470   9.790  34.750  1.00  0.00
ATOM   4929  C18 DMP   126      62.540  10.060  35.940  1.00  0.00
ATOM   4930  C19 DMP   126      63.110   9.650  37.300  1.00  0.00
ATOM   4931 0C11 DMP   126      62.260   9.950  38.530  1.00  0.00
ATOM   4932 1C11 DMP   126      62.970   9.490  39.800  1.00  0.00
ATOM   4933 2C11 DMP   126      63.070   7.960  39.790  1.00  0.00
ATOM   4934 3C11 DMP   126      63.740   7.610  41.120  1.00  0.00
ATOM   4935 4C11 DMP   126      65.200   8.090  41.150  1.00  0.00
ATOM   4936  C33 DMP   127      50.770  50.330  61.730  1.00  0.00
ATOM   4937  C34 DMP   127      50.830  50.220  64.240  1.00  0.00
ATOM   4938  C35 DMP   127      51.290  52.140  63.080  1.00  0.00
ATOM   4939  N   DMP   127      51.440  50.690  62.990  1.00  0.00
ATOM   4940  C32 DMP   127      52.880  50.380  63.020  1.00  0.00
ATOM   4941  C31 DMP   127      53.370  48.930  63.020  1.00  0.00
ATOM   4942  O32 DMP   127      53.080  48.030  61.950  1.00  0.00
ATOM   4943  P   DMP   127      54.200  46.890  61.710  1.00  0.00
ATOM   4944  O33 DMP   127      54.930  46.610  62.970  1.00  0.00
ATOM   4945  O34 DMP   127      53.480  45.810  61.000  1.00  0.00
ATOM   4946  O31 DMP   127      55.310  47.650  60.830  1.00  0.00
ATOM   4947  C3  DMP   127      54.970  47.630  59.440  1.00  0.00
ATOM   4948  C2  DMP   127      55.450  48.910  58.750  1.00  0.00
ATOM   4949  O21 DMP   127      55.010  49.060  57.400  1.00  0.00
ATOM   4950  C21 DMP   127      54.710  50.260  56.900  1.00  0.00
ATOM   4951  O22 DMP   127      54.550  51.230  57.640  1.00  0.00
ATOM   4952  C22 DMP   127      54.290  50.080  55.500  1.00  0.00
ATOM   4953  C23 DMP   127      52.890  50.660  55.270  1.00  0.00
ATOM   4954  C24 DMP   127      52.600  50.560  53.770  1.00  0.00
ATOM   4955  C25 DMP   127      51.290  51.280  53.450  1.00  0.00
ATOM   4956  C26 DMP   127      51.210  51.370  51.930  1.00  0.00
ATOM   4957  C27 DMP   127      51.810  52.650  51.350  1.00  0.00
ATOM   4958  C28 DMP   127      51.950  52.510  49.830  1.00  0.00
ATOM   4959  C29 DMP   127      50.700  52.930  49.050  1.00  0.00
ATOM   4960 0C21 DMP   127      51.100  53.670  47.780  1.00  0.00
ATOM   4961 1C21 DMP   127      49.870  54.230  47.060  1.00  0.00
ATOM   4962 2C21 DMP   127      50.230  54.790  45.680  1.00  0.00
ATOM   4963 3C21 DMP   127      49.140  55.380  44.790  1.00  0.00
ATOM   4964 4C21 DMP   127      48.120  56.310  45.450  1.00  0.00
ATOM   4965  C1  DMP   127      56.970  48.990  58.860  1.00  0.00
ATOM   4966  O11 DMP   127      57.820  47.890  58.530  1.00  0.00
ATOM   4967  C11 DMP   127      59.140  48.080  58.610  1.00  0.00
ATOM   4968  O12 DMP   127      59.610  49.150  59.010  1.00  0.00
ATOM   4969  C12 DMP   127      59.940  46.890  58.250  1.00  0.00
ATOM   4970  C13 DMP   127      60.600  46.730  56.880  1.00  0.00
ATOM   4971  C14 DMP   127      59.580  46.430  55.780  1.00  0.00
ATOM   4972  C15 DMP   127      60.160  46.250  54.380  1.00  0.00
ATOM   4973  C16 DMP   127      59.150  46.010  53.260  1.00  0.00
ATOM   4974  C17 DMP   127      58.170  47.140  52.910  1.00  0.00
ATOM   4975  C18 DMP   127      57.120  46.510  51.980  1.00  0.00
ATOM   4976  C19 DMP   127      57.750  45.960  50.700  1.00  0.00
ATOM   4977 0C11 DMP   127      56.760  45.810  49.540  1.00  0.00
ATOM   4978 1C11 DMP   127      55.660  44.890  50.060  1.00  0.00
ATOM   4979 2C11 DMP   127      54.580  44.890  48.970  1.00  0.00
ATOM   4980 3C11 DMP   127      54.850  44.330  47.580  1.00  0.00
ATOM   4981 4C11 DMP   127      54.950  42.800  47.640  1.00  0.00
ATOM   4982  C33 DMP   128      19.590  43.840  62.980  1.00  0.00
ATOM   4983  C34 DMP   128      21.080  44.530  64.650  1.00  0.00
ATOM   4984  C35 DMP   128      20.710  42.270  64.520  1.00  0.00
ATOM   4985  N   DMP   128      20.020  43.560  64.360  1.00  0.00
ATOM   4986  C32 DMP   128      18.950  43.690  65.360  1.00  0.00
ATOM   4987  C31 DMP   128      17.830  44.730  65.430  1.00  0.00
ATOM   4988  O32 DMP   128      18.200  46.100  65.580  1.00  0.00
ATOM   4989  P   DMP   128      17.130  47.130  64.960  1.00  0.00
ATOM   4990  O33 DMP   128      15.810  46.490  65.170  1.00  0.00
ATOM   4991  O34 DMP   128      17.480  48.480  65.470  1.00  0.00
ATOM   4992  O31 DMP   128      17.550  47.000  63.410  1.00  0.00
ATOM   4993  C3  DMP   128      18.650  47.840  63.060  1.00  0.00
ATOM   4994  C2  DMP   128      18.990  48.020  61.580  1.00  0.00
ATOM   4995  O21 DMP   128      18.520  49.190  60.900  1.00  0.00
ATOM   4996  C21 DMP   128      19.430  50.140  60.740  1.00  0.00
ATOM   4997  O22 DMP   128      20.240  50.340  61.650  1.00  0.00
ATOM   4998  C22 DMP   128      19.080  51.110  59.680  1.00  0.00
ATOM   4999  C23 DMP   128      19.850  50.740  58.410  1.00  0.00
ATOM   5000  C24 DMP   128      19.570  51.790  57.330  1.00  0.00
ATOM   5001  C25 DMP   128      20.170  51.240  56.040  1.00  0.00
ATOM   5002  C26 DMP   128      20.110  52.150  54.810  1.00  0.00
ATOM   5003  C27 DMP   128      20.510  51.410  53.530  1.00  0.00
ATOM   5004  C28 DMP   128      20.530  52.320  52.300  1.00  0.00
ATOM   5005  C29 DMP   128      21.630  53.360  52.530  1.00  0.00
ATOM   5006 0C21 DMP   128      21.770  54.460  51.470  1.00  0.00
ATOM   5007 1C21 DMP   128      22.860  55.460  51.860  1.00  0.00
ATOM   5008 2C21 DMP   128      23.330  56.320  50.690  1.00  0.00
ATOM   5009 3C21 DMP   128      24.850  56.460  50.830  1.00  0.00
ATOM   5010 4C21 DMP   128      25.490  57.560  49.990  1.00  0.00
ATOM   5011  C1  DMP   128      18.550  46.700  60.930  1.00  0.00
ATOM   5012  O11 DMP   128      19.450  46.120  59.980  1.00  0.00
ATOM   5013  C11 DMP   128      19.030  45.130  59.200  1.00  0.00
ATOM   5014  O12 DMP   128      18.000  44.480  59.390  1.00  0.00
ATOM   5015  C12 DMP   128      20.030  44.840  58.150  1.00  0.00
ATOM   5016  C13 DMP   128      19.290  44.800  56.810  1.00  0.00
ATOM   5017  C14 DMP   128      20.290  44.550  55.670  1.00  0.00
ATOM   5018  C15 DMP   128      19.620  44.640  54.300  1.00  0.00
ATOM   5019  C16 DMP   128      20.800  44.230  53.420  1.00  0.00
ATOM   5020  C17 DMP   128      20.440  44.380  51.940  1.00  0.00
ATOM   5021  C18 DMP   128      21.620  44.810  51.070  1.00  0.00
ATOM   5022  C19 DMP   128      21.440  44.380  49.620  1.00  0.00
ATOM   5023 0C11 DMP   128      21.250  42.870  49.520  1.00  0.00
ATOM   5024 1C11 DMP   128      21.340  42.500  48.030  1.00  0.00
ATOM   5025 2C11 DMP   128      21.190  40.980  47.930  1.00  0.00
ATOM   5026 3C11 DMP   128      21.470  40.460  46.520  1.00  0.00
ATOM   5027 4C11 DMP   128      22.270  39.170  46.690  1.00  0.00
ATOM   5028  C33 DMP   129      61.380  18.090  28.690  1.00  0.00
ATOM   5029  C34 DMP   129      60.170  17.630  26.660  1.00  0.00
ATOM   5030  C35 DMP   129      62.400  16.700  27.050  1.00  0.00
ATOM   5031  N   DMP   129      61.500  17.840  27.240  1.00  0.00
ATOM   5032  C32 DMP   129      62.110  18.960  26.520  1.00  0.00
ATOM   5033  C31 DMP   129      61.730  20.430  26.720  1.00  0.00
ATOM   5034  O32 DMP   129      60.340  20.740  26.880  1.00  0.00
ATOM   5035  P   DMP   129      60.080  22.190  27.520  1.00  0.00
ATOM   5036  O33 DMP   129      61.190  23.070  27.080  1.00  0.00
ATOM   5037  O34 DMP   129      58.650  22.370  27.210  1.00  0.00
ATOM   5038  O31 DMP   129      60.380  22.000  29.090  1.00  0.00
ATOM   5039  C3  DMP   129      59.200  21.400  29.610  1.00  0.00
ATOM   5040  C2  DMP   129      59.160  20.890  31.060  1.00  0.00
ATOM   5041  O21 DMP   129      57.920  20.250  31.370  1.00  0.00
ATOM   5042  C21 DMP   129      57.810  18.940  31.170  1.00  0.00
ATOM   5043  O22 DMP   129      58.390  18.380  30.240  1.00  0.00
ATOM   5044  C22 DMP   129      56.660  18.370  31.920  1.00  0.00
ATOM   5045  C23 DMP   129      57.240  17.260  32.810  1.00  0.00
ATOM   5046  C24 DMP   129      56.200  16.530  33.660  1.00  0.00
ATOM   5047  C25 DMP   129      55.520  17.370  34.740  1.00  0.00
ATOM   5048  C26 DMP   129      54.360  16.610  35.400  1.00  0.00
ATOM   5049  C27 DMP   129      53.890  17.410  36.620  1.00  0.00
ATOM   5050  C28 DMP   129      53.750  16.550  37.880  1.00  0.00
ATOM   5051  C29 DMP   129      53.070  17.310  39.020  1.00  0.00
ATOM   5052 0C21 DMP   129      51.670  17.690  38.510  1.00  0.00
ATOM   5053 1C21 DMP   129      50.660  17.990  39.620  1.00  0.00
ATOM   5054 2C21 DMP   129      51.120  19.270  40.310  1.00  0.00
ATOM   5055 3C21 DMP   129      50.230  19.360  41.550  1.00  0.00
ATOM   5056 4C21 DMP   129      50.290  20.750  42.200  1.00  0.00
ATOM   5057  C1  DMP   129      59.370  22.180  31.840  1.00  0.00
ATOM   5058  O11 DMP   129      59.890  22.060  33.170  1.00  0.00
ATOM   5059  C11 DMP   129      60.200  23.180  33.810  1.00  0.00
ATOM   5060  O12 DMP   129      60.290  24.280  33.250  1.00  0.00
ATOM   5061  C12 DMP   129      60.500  23.040  35.250  1.00  0.00
ATOM   5062  C13 DMP   129      60.920  24.350  35.920  1.00  0.00
ATOM   5063  C14 DMP   129      60.780  24.250  37.450  1.00  0.00
ATOM   5064  C15 DMP   129      61.710  23.220  38.080  1.00  0.00
ATOM   5065  C16 DMP   129      61.350  23.250  39.570  1.00  0.00
ATOM   5066  C17 DMP   129      62.060  22.130  40.330  1.00  0.00
ATOM   5067  C18 DMP   129      61.940  22.420  41.830  1.00  0.00
ATOM   5068  C19 DMP   129      60.560  22.500  42.480  1.00  0.00
ATOM   5069 0C11 DMP   129      60.670  22.640  44.000  1.00  0.00
ATOM   5070 1C11 DMP   129      59.460  22.060  44.740  1.00  0.00
ATOM   5071 2C11 DMP   129      59.640  21.770  46.230  1.00  0.00
ATOM   5072 3C11 DMP   129      60.350  22.860  47.030  1.00  0.00
ATOM   5073 4C11 DMP   129      60.230  22.530  48.520  1.00  0.00
ATOM   5074  C33 DMP   130      31.210   9.930  24.490  1.00  0.00
ATOM   5075  C34 DMP   130      32.590  11.150  26.120  1.00  0.00
ATOM   5076  C35 DMP   130      33.320  10.580  23.830  1.00  0.00
ATOM   5077  N   DMP   130      32.560  10.170  25.020  1.00  0.00
ATOM   5078  C32 DMP   130      33.240   8.930  25.420  1.00  0.00
ATOM   5079  C31 DMP   130      32.920   8.180  26.720  1.00  0.00
ATOM   5080  O32 DMP   130      31.620   7.600  26.660  1.00  0.00
ATOM   5081  P   DMP   130      31.340   6.080  26.200  1.00  0.00
ATOM   5082  O33 DMP   130      30.320   6.250  25.150  1.00  0.00
ATOM   5083  O34 DMP   130      32.740   5.640  25.970  1.00  0.00
ATOM   5084  O31 DMP   130      30.720   5.430  27.540  1.00  0.00
ATOM   5085  C3  DMP   130      29.380   5.820  27.830  1.00  0.00
ATOM   5086  C2  DMP   130      28.720   5.240  29.080  1.00  0.00
ATOM   5087  O21 DMP   130      27.360   5.690  29.020  1.00  0.00
ATOM   5088  C21 DMP   130      26.480   4.700  28.990  1.00  0.00
ATOM   5089  O22 DMP   130      26.800   3.560  28.660  1.00  0.00
ATOM   5090  C22 DMP   130      25.100   5.170  29.240  1.00  0.00
ATOM   5091  C23 DMP   130      24.580   4.640  30.580  1.00  0.00
ATOM   5092  C24 DMP   130      25.430   5.100  31.760  1.00  0.00
ATOM   5093  C25 DMP   130      24.920   4.400  33.030  1.00  0.00
ATOM   5094  C26 DMP   130      25.960   4.720  34.100  1.00  0.00
ATOM   5095  C27 DMP   130      25.530   4.000  35.380  1.00  0.00
ATOM   5096  C28 DMP   130      26.200   4.580  36.630  1.00  0.00
ATOM   5097  C29 DMP   130      27.510   3.860  36.970  1.00  0.00
ATOM   5098 0C21 DMP   130      27.740   3.930  38.480  1.00  0.00
ATOM   5099 1C21 DMP   130      29.090   3.380  38.970  1.00  0.00
ATOM   5100 2C21 DMP   130      29.020   3.300  40.500  1.00  0.00
ATOM   5101 3C21 DMP   130      30.420   2.900  40.980  1.00  0.00
ATOM   5102 4C21 DMP   130      30.450   2.600  42.480  1.00  0.00
ATOM   5103  C1  DMP   130      29.560   5.670  30.280  1.00  0.00
ATOM   5104  O11 DMP   130      29.340   5.220  31.620  1.00  0.00
ATOM   5105  C11 DMP   130      29.890   6.030  32.520  1.00  0.00
ATOM   5106  O12 DMP   130      30.410   7.090  32.170  1.00  0.00
ATOM   5107  C12 DMP   130      29.740   5.510  33.900  1.00  0.00
ATOM   5108  C13 DMP   130      31.130   4.980  34.270  1.00  0.00
ATOM   5109  C14 DMP   130      31.210   4.920  35.800  1.00  0.00
ATOM   5110  C15 DMP   130      31.220   6.280  36.490  1.00  0.00
ATOM   5111  C16 DMP   130      31.830   6.170  37.890  1.00  0.00
ATOM   5112  C17 DMP   130      31.450   7.130  39.020  1.00  0.00
ATOM   5113  C18 DMP   130      32.210   6.650  40.250  1.00  0.00
ATOM   5114  C19 DMP   130      31.940   7.360  41.580  1.00  0.00
ATOM   5115 0C11 DMP   130      32.820   6.770  42.680  1.00  0.00
ATOM   5116 1C11 DMP   130      32.750   7.550  43.990  1.00  0.00
ATOM   5117 2C11 DMP   130      31.330   7.400  44.530  1.00  0.00
ATOM   5118 3C11 DMP   130      31.140   7.680  46.020  1.00  0.00
ATOM   5119 4C11 DMP   130      31.600   9.100  46.390  1.00  0.00
ATOM   5120  C33 DMP   131      59.800  28.400  28.160  1.00  0.00
ATOM   5121  C34 DMP   131      61.440  26.880  28.850  1.00  0.00
ATOM   5122  C35 DMP   131      60.990  27.200  26.510  1.00  0.00
ATOM   5123  N   DMP   131      60.380  27.090  27.850  1.00  0.00
ATOM   5124  C32 DMP   131      59.490  25.970  28.160  1.00  0.00
ATOM   5125  C31 DMP   131      58.230  25.920  27.280  1.00  0.00
ATOM   5126  O32 DMP   131      57.480  27.110  27.060  1.00  0.00
ATOM   5127  P   DMP   131      55.960  26.750  26.700  1.00  0.00
ATOM   5128  O33 DMP   131      55.220  27.850  26.050  1.00  0.00
ATOM   5129  O34 DMP   131      55.770  25.380  26.170  1.00  0.00
ATOM   5130  O31 DMP   131      55.510  26.590  28.240  1.00  0.00
ATOM   5131  C3  DMP   131      55.350  27.840  28.910  1.00  0.00
ATOM   5132  C2  DMP   131      54.540  27.670  30.190  1.00  0.00
ATOM   5133  O21 DMP   131      54.120  28.840  30.890  1.00  0.00
ATOM   5134  C21 DMP   131      52.970  29.380  30.490  1.00  0.00
ATOM   5135  O22 DMP   131      52.410  28.970  29.470  1.00  0.00
ATOM   5136  C22 DMP   131      52.560  30.570  31.270  1.00  0.00
ATOM   5137  C23 DMP   131      51.360  30.100  32.110  1.00  0.00
ATOM   5138  C24 DMP   131      50.670  31.230  32.880  1.00  0.00
ATOM   5139  C25 DMP   131      51.130  31.150  34.340  1.00  0.00
ATOM   5140  C26 DMP   131      50.070  31.160  35.440  1.00  0.00
ATOM   5141  C27 DMP   131      50.690  30.900  36.810  1.00  0.00
ATOM   5142  C28 DMP   131      49.740  30.940  38.010  1.00  0.00
ATOM   5143  C29 DMP   131      50.310  30.410  39.320  1.00  0.00
ATOM   5144 0C21 DMP   131      50.780  28.950  39.270  1.00  0.00
ATOM   5145 1C21 DMP   131      51.020  28.310  40.640  1.00  0.00
ATOM   5146 2C21 DMP   131      51.540  26.870  40.640  1.00  0.00
ATOM   5147 3C21 DMP   131      50.540  25.890  40.000  1.00  0.00
ATOM   5148 4C21 DMP   131      51.020  24.450  40.150  1.00  0.00
ATOM   5149  C1  DMP   131      55.270  26.730  31.160  1.00  0.00
ATOM   5150  O11 DMP   131      56.570  27.150  31.580  1.00  0.00
ATOM   5151  C11 DMP   131      57.450  26.280  32.060  1.00  0.00
ATOM   5152  O12 DMP   131      57.600  25.170  31.560  1.00  0.00
ATOM   5153  C12 DMP   131      58.550  27.100  32.610  1.00  0.00
ATOM   5154  C13 DMP   131      58.460  27.400  34.110  1.00  0.00
ATOM   5155  C14 DMP   131      59.350  28.540  34.610  1.00  0.00
ATOM   5156  C15 DMP   131      59.120  28.690  36.120  1.00  0.00
ATOM   5157  C16 DMP   131      60.110  29.700  36.700  1.00  0.00
ATOM   5158  C17 DMP   131      60.040  29.590  38.220  1.00  0.00
ATOM   5159  C18 DMP   131      58.840  30.140  38.990  1.00  0.00
ATOM   5160  C19 DMP   131      58.820  29.840  40.490  1.00  0.00
ATOM   5161 0C11 DMP   131      58.760  28.320  40.710  1.00  0.00
ATOM   5162 1C11 DMP   131      57.390  27.650  40.660  1.00  0.00
ATOM   5163 2C11 DMP   131      56.500  27.880  41.880  1.00  0.00
ATOM   5164 3C11 DMP   131      55.170  27.140  41.660  1.00  0.00
ATOM   5165 4C11 DMP   131      55.270  25.620  41.470  1.00  0.00
ATOM   5166  C33 DMP   132       7.260  28.680  57.860  1.00  0.00
ATOM   5167  C34 DMP   132       8.340  26.670  58.620  1.00  0.00
ATOM   5168  C35 DMP   132       6.070  26.610  58.190  1.00  0.00
ATOM   5169  N   DMP   132       7.120  27.490  58.710  1.00  0.00
ATOM   5170  C32 DMP   132       6.750  27.810  60.100  1.00  0.00
ATOM   5171  C31 DMP   132       6.910  26.800  61.240  1.00  0.00
ATOM   5172  O32 DMP   132       6.570  25.450  60.940  1.00  0.00
ATOM   5173  P   DMP   132       7.020  24.510  62.160  1.00  0.00
ATOM   5174  O33 DMP   132       6.610  25.110  63.450  1.00  0.00
ATOM   5175  O34 DMP   132       6.650  23.100  61.870  1.00  0.00
ATOM   5176  O31 DMP   132       8.630  24.510  62.150  1.00  0.00
ATOM   5177  C3  DMP   132       9.200  24.080  60.910  1.00  0.00
ATOM   5178  C2  DMP   132      10.640  23.600  61.140  1.00  0.00
ATOM   5179  O21 DMP   132      11.390  23.540  59.920  1.00  0.00
ATOM   5180  C21 DMP   132      11.860  24.730  59.560  1.00  0.00
ATOM   5181  O22 DMP   132      11.600  25.820  60.060  1.00  0.00
ATOM   5182  C22 DMP   132      12.730  24.720  58.370  1.00  0.00
ATOM   5183  C23 DMP   132      12.020  25.010  57.050  1.00  0.00
ATOM   5184  C24 DMP   132      12.970  24.890  55.850  1.00  0.00
ATOM   5185  C25 DMP   132      13.260  26.330  55.410  1.00  0.00
ATOM   5186  C26 DMP   132      14.240  26.340  54.240  1.00  0.00
ATOM   5187  C27 DMP   132      13.610  25.730  52.990  1.00  0.00
ATOM   5188  C28 DMP   132      14.670  25.380  51.940  1.00  0.00
ATOM   5189  C29 DMP   132      13.860  25.170  50.660  1.00  0.00
ATOM   5190 0C21 DMP   132      14.790  25.020  49.460  1.00  0.00
ATOM   5191 1C21 DMP   132      14.030  25.330  48.170  1.00  0.00
ATOM   5192 2C21 DMP   132      14.850  24.880  46.960  1.00  0.00
ATOM   5193 3C21 DMP   132      14.040  25.190  45.700  1.00  0.00
ATOM   5194 4C21 DMP   132      12.720  24.440  45.530  1.00  0.00
ATOM   5195  C1  DMP   132      10.560  22.290  61.930  1.00  0.00
ATOM   5196  O11 DMP   132      10.350  21.120  61.130  1.00  0.00
ATOM   5197  C11 DMP   132      11.400  20.590  60.510  1.00  0.00
ATOM   5198  O12 DMP   132      12.470  20.830  61.070  1.00  0.00
ATOM   5199  C12 DMP   132      11.110  19.420  59.650  1.00  0.00
ATOM   5200  C13 DMP   132      12.230  19.290  58.620  1.00  0.00
ATOM   5201  C14 DMP   132      12.200  17.960  57.870  1.00  0.00
ATOM   5202  C15 DMP   132      11.350  18.000  56.600  1.00  0.00
ATOM   5203  C16 DMP   132      10.880  16.570  56.330  1.00  0.00
ATOM   5204  C17 DMP   132      10.020  16.310  55.080  1.00  0.00
ATOM   5205  C18 DMP   132       9.140  17.490  54.660  1.00  0.00
ATOM   5206  C19 DMP   132       8.380  17.040  53.420  1.00  0.00
ATOM   5207 0C11 DMP   132       9.350  16.970  52.230  1.00  0.00
ATOM   5208 1C11 DMP   132       8.620  16.760  50.900  1.00  0.00
ATOM   5209 2C11 DMP   132       8.030  15.390  50.580  1.00  0.00
ATOM   5210 3C11 DMP   132       7.220  15.360  49.280  1.00  0.00
ATOM   5211 4C11 DMP   132       8.120  15.220  48.040  1.00  0.00
ATOM   5212  C33 DMP   133      46.390  55.550  63.140  1.00  0.00
ATOM   5213  C34 DMP   133      44.410  55.930  62.050  1.00  0.00
ATOM   5214  C35 DMP   133      44.840  53.770  62.820  1.00  0.00
ATOM   5215  N   DMP   133      45.480  54.930  62.170  1.00  0.00
ATOM   5216  C32 DMP   133      46.030  54.410  60.910  1.00  0.00
ATOM   5217  C31 DMP   133      46.860  55.320  60.000  1.00  0.00
ATOM   5218  O32 DMP   133      46.110  56.370  59.390  1.00  0.00
ATOM   5219  P   DMP   133      47.030  57.480  58.670  1.00  0.00
ATOM   5220  O33 DMP   133      48.020  57.960  59.660  1.00  0.00
ATOM   5221  O34 DMP   133      47.480  57.010  57.340  1.00  0.00
ATOM   5222  O31 DMP   133      45.850  58.570  58.520  1.00  0.00
ATOM   5223  C3  DMP   133      45.360  58.730  57.190  1.00  0.00
ATOM   5224  C2  DMP   133      43.990  59.420  57.130  1.00  0.00
ATOM   5225  O21 DMP   133      43.210  59.180  55.960  1.00  0.00
ATOM   5226  C21 DMP   133      42.650  57.970  55.840  1.00  0.00
ATOM   5227  O22 DMP   133      42.360  57.260  56.810  1.00  0.00
ATOM   5228  C22 DMP   133      42.030  57.930  54.500  1.00  0.00
ATOM   5229  C23 DMP   133      41.530  56.520  54.200  1.00  0.00
ATOM   5230  C24 DMP   133      41.610  56.190  52.710  1.00  0.00
ATOM   5231  C25 DMP   133      42.990  56.170  52.060  1.00  0.00
ATOM   5232  C26 DMP   133      42.900  55.450  50.720  1.00  0.00
ATOM   5233  C27 DMP   133      44.340  55.590  50.220  1.00  0.00
ATOM   5234  C28 DMP   133      44.370  55.060  48.790  1.00  0.00
ATOM   5235  C29 DMP   133      43.760  56.010  47.760  1.00  0.00
ATOM   5236 0C21 DMP   133      44.450  55.960  46.400  1.00  0.00
ATOM   5237 1C21 DMP   133      44.410  54.580  45.720  1.00  0.00
ATOM   5238 2C21 DMP   133      44.860  54.620  44.260  1.00  0.00
ATOM   5239 3C21 DMP   133      45.230  53.230  43.750  1.00  0.00
ATOM   5240 4C21 DMP   133      46.130  52.390  44.660  1.00  0.00
ATOM   5241  C1  DMP   133      44.130  60.900  57.470  1.00  0.00
ATOM   5242  O11 DMP   133      45.040  61.560  56.600  1.00  0.00
ATOM   5243  C11 DMP   133      45.330  62.820  56.930  1.00  0.00
ATOM   5244  O12 DMP   133      44.810  63.380  57.890  1.00  0.00
ATOM   5245  C12 DMP   133      46.150  63.520  55.910  1.00  0.00
ATOM   5246  C13 DMP   133      45.850  63.310  54.430  1.00  0.00
ATOM   5247  C14 DMP   133      46.640  64.170  53.440  1.00  0.00
ATOM   5248  C15 DMP   133      46.340  64.000  51.950  1.00  0.00
ATOM   5249  C16 DMP   133      47.310  64.850  51.120  1.00  0.00
ATOM   5250  C17 DMP   133      46.910  64.670  49.650  1.00  0.00
ATOM   5251  C18 DMP   133      48.090  65.060  48.750  1.00  0.00
ATOM   5252  C19 DMP   133      47.790  64.640  47.320  1.00  0.00
ATOM   5253 0C11 DMP   133      48.900  64.880  46.290  1.00  0.00
ATOM   5254 1C11 DMP   133      48.920  63.780  45.230  1.00  0.00
ATOM   5255 2C11 DMP   133      49.410  62.360  45.550  1.00  0.00
ATOM   5256 3C11 DMP   133      49.320  61.590  44.230  1.00  0.00
ATOM   5257 4C11 DMP   133      49.710  60.130  44.450  1.00  0.00
ATOM   5258  C33 DMP   134      51.710  42.090  58.910  1.00  0.00
ATOM   5259  C34 DMP   134      50.200  41.760  60.670  1.00  0.00
ATOM   5260  C35 DMP   134      49.470  42.870  58.590  1.00  0.00
ATOM   5261  N   DMP   134      50.550  42.680  59.570  1.00  0.00
ATOM   5262  C32 DMP   134      51.040  43.950  60.140  1.00  0.00
ATOM   5263  C31 DMP   134      50.310  44.870  61.110  1.00  0.00
ATOM   5264  O32 DMP   134      49.030  45.370  60.680  1.00  0.00
ATOM   5265  P   DMP   134      48.570  46.730  61.400  1.00  0.00
ATOM   5266  O33 DMP   134      47.140  47.100  61.380  1.00  0.00
ATOM   5267  O34 DMP   134      49.200  46.980  62.710  1.00  0.00
ATOM   5268  O31 DMP   134      49.250  47.730  60.330  1.00  0.00
ATOM   5269  C3  DMP   134      48.370  47.860  59.210  1.00  0.00
ATOM   5270  C2  DMP   134      49.140  48.330  57.980  1.00  0.00
ATOM   5271  O21 DMP   134      48.270  48.500  56.850  1.00  0.00
ATOM   5272  C21 DMP   134      48.600  49.230  55.800  1.00  0.00
ATOM   5273  O22 DMP   134      49.030  50.380  55.930  1.00  0.00
ATOM   5274  C22 DMP   134      47.510  48.990  54.830  1.00  0.00
ATOM   5275  C23 DMP   134      47.780  48.320  53.480  1.00  0.00
ATOM   5276  C24 DMP   134      46.890  48.770  52.320  1.00  0.00
ATOM   5277  C25 DMP   134      47.090  50.230  51.930  1.00  0.00
ATOM   5278  C26 DMP   134      45.910  50.630  51.030  1.00  0.00
ATOM   5279  C27 DMP   134      46.410  50.330  49.620  1.00  0.00
ATOM   5280  C28 DMP   134      45.850  51.090  48.410  1.00  0.00
ATOM   5281  C29 DMP   134      44.420  50.700  48.020  1.00  0.00
ATOM   5282 0C21 DMP   134      44.380  49.380  47.250  1.00  0.00
ATOM   5283 1C21 DMP   134      43.080  48.780  46.710  1.00  0.00
ATOM   5284 2C21 DMP   134      42.190  49.690  45.860  1.00  0.00
ATOM   5285 3C21 DMP   134      42.740  49.950  44.460  1.00  0.00
ATOM   5286 4C21 DMP   134      42.790  48.790  43.470  1.00  0.00
ATOM   5287  C1  DMP   134      50.100  47.170  57.720  1.00  0.00
ATOM   5288  O11 DMP   134      51.140  47.300  56.740  1.00  0.00
ATOM   5289  C11 DMP   134      51.920  46.230  56.610  1.00  0.00
ATOM   5290  O12 DMP   134      51.660  45.160  57.170  1.00  0.00
ATOM   5291  C12 DMP   134      52.890  46.400  55.510  1.00  0.00
ATOM   5292  C13 DMP   134      52.450  45.440  54.400  1.00  0.00
ATOM   5293  C14 DMP   134      51.440  46.020  53.400  1.00  0.00
ATOM   5294  C15 DMP   134      52.210  46.600  52.210  1.00  0.00
ATOM   5295  C16 DMP   134      51.270  47.060  51.100  1.00  0.00
ATOM   5296  C17 DMP   134      51.970  47.690  49.890  1.00  0.00
ATOM   5297  C18 DMP   134      50.900  48.340  49.010  1.00  0.00
ATOM   5298  C19 DMP   134      49.750  47.410  48.600  1.00  0.00
ATOM   5299 0C11 DMP   134      49.950  46.450  47.430  1.00  0.00
ATOM   5300 1C11 DMP   134      49.620  45.050  47.940  1.00  0.00
ATOM   5301 2C11 DMP   134      49.480  44.110  46.740  1.00  0.00
ATOM   5302 3C11 DMP   134      48.070  43.940  46.180  1.00  0.00
ATOM   5303 4C11 DMP   134      48.140  42.850  45.110  1.00  0.00
ATOM   5304  C33 DMP   135      36.720  14.200  59.420  1.00  0.00
ATOM   5305  C34 DMP   135      35.370  12.460  60.310  1.00  0.00
ATOM   5306  C35 DMP   135      35.140  13.040  57.970  1.00  0.00
ATOM   5307  N   DMP   135      35.410  13.550  59.320  1.00  0.00
ATOM   5308  C32 DMP   135      34.330  14.440  59.770  1.00  0.00
ATOM   5309  C31 DMP   135      33.910  15.700  59.010  1.00  0.00
ATOM   5310  O32 DMP   135      34.960  16.620  58.700  1.00  0.00
ATOM   5311  P   DMP   135      34.500  17.600  57.510  1.00  0.00
ATOM   5312  O33 DMP   135      33.060  17.900  57.680  1.00  0.00
ATOM   5313  O34 DMP   135      35.650  18.530  57.450  1.00  0.00
ATOM   5314  O31 DMP   135      34.650  16.390  56.450  1.00  0.00
ATOM   5315  C3  DMP   135      35.810  16.550  55.640  1.00  0.00
ATOM   5316  C2  DMP   135      36.290  15.200  55.090  1.00  0.00
ATOM   5317  O21 DMP   135      37.520  15.330  54.370  1.00  0.00
ATOM   5318  C21 DMP   135      38.710  15.220  54.950  1.00  0.00
ATOM   5319  O22 DMP   135      38.780  15.420  56.160  1.00  0.00
ATOM   5320  C22 DMP   135      39.850  15.350  54.010  1.00  0.00
ATOM   5321  C23 DMP   135      40.540  16.700  54.190  1.00  0.00
ATOM   5322  C24 DMP   135      41.810  16.570  53.350  1.00  0.00
ATOM   5323  C25 DMP   135      42.810  17.730  53.370  1.00  0.00
ATOM   5324  C26 DMP   135      43.940  17.560  52.360  1.00  0.00
ATOM   5325  C27 DMP   135      43.390  17.900  50.970  1.00  0.00
ATOM   5326  C28 DMP   135      44.630  18.510  50.310  1.00  0.00
ATOM   5327  C29 DMP   135      44.460  19.160  48.940  1.00  0.00
ATOM   5328 0C21 DMP   135      45.320  20.390  48.660  1.00  0.00
ATOM   5329 1C21 DMP   135      45.040  21.110  47.340  1.00  0.00
ATOM   5330 2C21 DMP   135      45.480  20.270  46.140  1.00  0.00
ATOM   5331 3C21 DMP   135      45.730  21.200  44.950  1.00  0.00
ATOM   5332 4C21 DMP   135      44.520  21.790  44.220  1.00  0.00
ATOM   5333  C1  DMP   135      35.170  14.670  54.200  1.00  0.00
ATOM   5334  O11 DMP   135      34.910  15.360  52.980  1.00  0.00
ATOM   5335  C11 DMP   135      34.140  14.720  52.100  1.00  0.00
ATOM   5336  O12 DMP   135      33.730  13.570  52.270  1.00  0.00
ATOM   5337  C12 DMP   135      33.980  15.510  50.860  1.00  0.00
ATOM   5338  C13 DMP   135      33.910  14.600  49.640  1.00  0.00
ATOM   5339  C14 DMP   135      33.040  15.020  48.460  1.00  0.00
ATOM   5340  C15 DMP   135      33.110  13.930  47.380  1.00  0.00
ATOM   5341  C16 DMP   135      32.280  14.310  46.150  1.00  0.00
ATOM   5342  C17 DMP   135      31.820  13.240  45.170  1.00  0.00
ATOM   5343  C18 DMP   135      30.740  13.780  44.220  1.00  0.00
ATOM   5344  C19 DMP   135      30.010  12.630  43.520  1.00  0.00
ATOM   5345 0C11 DMP   135      29.440  11.470  44.340  1.00  0.00
ATOM   5346 1C11 DMP   135      28.130  10.950  43.770  1.00  0.00
ATOM   5347 2C11 DMP   135      27.840   9.530  44.250  1.00  0.00
ATOM   5348 3C11 DMP   135      26.430   8.940  44.120  1.00  0.00
ATOM   5349 4C11 DMP   135      26.180   7.450  44.360  1.00  0.00
ATOM   5350  C33 DMP   136      54.890  28.800  19.170  1.00  0.00
ATOM   5351  C34 DMP   136      55.940  26.640  18.730  1.00  0.00
ATOM   5352  C35 DMP   136      53.640  26.800  18.740  1.00  0.00
ATOM   5353  N   DMP   136      54.840  27.350  19.390  1.00  0.00
ATOM   5354  C32 DMP   136      54.760  27.200  20.850  1.00  0.00
ATOM   5355  C31 DMP   136      55.840  27.300  21.930  1.00  0.00
ATOM   5356  O32 DMP   136      56.810  28.290  21.580  1.00  0.00
ATOM   5357  P   DMP   136      57.930  28.390  22.730  1.00  0.00
ATOM   5358  O33 DMP   136      58.350  27.010  23.070  1.00  0.00
ATOM   5359  O34 DMP   136      58.900  29.420  22.300  1.00  0.00
ATOM   5360  O31 DMP   136      56.890  28.980  23.800  1.00  0.00
ATOM   5361  C3  DMP   136      56.710  30.400  23.770  1.00  0.00
ATOM   5362  C2  DMP   136      56.180  30.910  25.120  1.00  0.00
ATOM   5363  O21 DMP   136      56.290  32.320  24.930  1.00  0.00
ATOM   5364  C21 DMP   136      55.170  33.010  25.050  1.00  0.00
ATOM   5365  O22 DMP   136      54.090  32.450  25.270  1.00  0.00
ATOM   5366  C22 DMP   136      55.310  34.490  25.040  1.00  0.00
ATOM   5367  C23 DMP   136      55.400  35.240  26.370  1.00  0.00
ATOM   5368  C24 DMP   136      55.460  36.760  26.170  1.00  0.00
ATOM   5369  C25 DMP   136      54.090  37.170  25.630  1.00  0.00
ATOM   5370  C26 DMP   136      53.120  37.750  26.660  1.00  0.00
ATOM   5371  C27 DMP   136      51.740  38.230  26.200  1.00  0.00
ATOM   5372  C28 DMP   136      50.720  38.690  27.240  1.00  0.00
ATOM   5373  C29 DMP   136      49.950  37.450  27.710  1.00  0.00
ATOM   5374 0C21 DMP   136      48.930  37.800  28.800  1.00  0.00
ATOM   5375 1C21 DMP   136      48.150  36.570  29.260  1.00  0.00
ATOM   5376 2C21 DMP   136      47.430  37.100  30.500  1.00  0.00
ATOM   5377 3C21 DMP   136      46.590  36.030  31.200  1.00  0.00
ATOM   5378 4C21 DMP   136      45.720  36.620  32.320  1.00  0.00
ATOM   5379  C1  DMP   136      57.120  30.350  26.190  1.00  0.00
ATOM   5380  O11 DMP   136      56.710  30.730  27.500  1.00  0.00
ATOM   5381  C11 DMP   136      57.350  31.680  28.180  1.00  0.00
ATOM   5382  O12 DMP   136      58.500  31.820  27.760  1.00  0.00
ATOM   5383  C12 DMP   136      56.720  32.080  29.450  1.00  0.00
ATOM   5384  C13 DMP   136      56.990  31.270  30.720  1.00  0.00
ATOM   5385  C14 DMP   136      56.240  31.880  31.910  1.00  0.00
ATOM   5386  C15 DMP   136      56.490  31.210  33.260  1.00  0.00
ATOM   5387  C16 DMP   136      55.960  32.220  34.280  1.00  0.00
ATOM   5388  C17 DMP   136      56.020  31.700  35.720  1.00  0.00
ATOM   5389  C18 DMP   136      55.140  32.580  36.620  1.00  0.00
ATOM   5390  C19 DMP   136      55.450  31.910  37.960  1.00  0.00
ATOM   5391 0C11 DMP   136      54.940  32.680  39.180  1.00  0.00
ATOM   5392 1C11 DMP   136      55.110  31.860  40.460  1.00  0.00
ATOM   5393 2C11 DMP   136      54.460  32.590  41.640  1.00  0.00
ATOM   5394 3C11 DMP   136      53.940  31.640  42.720  1.00  0.00
ATOM   5395 4C11 DMP   136      53.350  32.510  43.840  1.00  0.00
ATOM   5396  C33 DMP   137      18.250  20.010  24.540  1.00  0.00
ATOM   5397  C34 DMP   137      17.720  17.700  24.170  1.00  0.00
ATOM   5398  C35 DMP   137      17.920  18.550  26.410  1.00  0.00
ATOM   5399  N   DMP   137      18.440  18.640  25.040  1.00  0.00
ATOM   5400  C32 DMP   137      19.870  18.290  25.040  1.00  0.00
ATOM   5401  C31 DMP   137      20.880  19.180  25.760  1.00  0.00
ATOM   5402  O32 DMP   137      20.660  19.500  27.140  1.00  0.00
ATOM   5403  P   DMP   137      20.590  21.100  27.270  1.00  0.00
ATOM   5404  O33 DMP   137      21.310  21.380  28.540  1.00  0.00
ATOM   5405  O34 DMP   137      20.810  21.800  25.990  1.00  0.00
ATOM   5406  O31 DMP   137      19.000  21.190  27.460  1.00  0.00
ATOM   5407  C3  DMP   137      18.710  22.140  28.490  1.00  0.00
ATOM   5408  C2  DMP   137      17.250  22.550  28.700  1.00  0.00
ATOM   5409  O21 DMP   137      17.100  23.680  29.570  1.00  0.00
ATOM   5410  C21 DMP   137      17.100  24.940  29.140  1.00  0.00
ATOM   5411  O22 DMP   137      17.440  25.190  27.990  1.00  0.00
ATOM   5412  C22 DMP   137      17.060  25.890  30.280  1.00  0.00
ATOM   5413  C23 DMP   137      15.610  26.370  30.380  1.00  0.00
ATOM   5414  C24 DMP   137      15.490  27.140  31.690  1.00  0.00
ATOM   5415  C25 DMP   137      13.990  27.390  31.860  1.00  0.00
ATOM   5416  C26 DMP   137      13.710  28.110  33.180  1.00  0.00
ATOM   5417  C27 DMP   137      12.570  27.400  33.900  1.00  0.00
ATOM   5418  C28 DMP   137      12.290  28.080  35.240  1.00  0.00
ATOM   5419  C29 DMP   137      10.990  27.670  35.940  1.00  0.00
ATOM   5420 0C21 DMP   137      11.130  27.900  37.440  1.00  0.00
ATOM   5421 1C21 DMP   137      11.130  29.350  37.940  1.00  0.00
ATOM   5422 2C21 DMP   137      11.530  29.480  39.410  1.00  0.00
ATOM   5423 3C21 DMP   137      12.130  30.880  39.580  1.00  0.00
ATOM   5424 4C21 DMP   137      12.890  30.780  40.910  1.00  0.00
ATOM   5425  C1  DMP   137      16.470  21.320  29.150  1.00  0.00
ATOM   5426  O11 DMP   137      16.680  20.800  30.460  1.00  0.00
ATOM   5427  C11 DMP   137      15.960  19.720  30.750  1.00  0.00
ATOM   5428  O12 DMP   137      15.360  19.100  29.870  1.00  0.00
ATOM   5429  C12 DMP   137      16.480  19.100  31.990  1.00  0.00
ATOM   5430  C13 DMP   137      15.540  19.310  33.190  1.00  0.00
ATOM   5431  C14 DMP   137      16.180  18.860  34.500  1.00  0.00
ATOM   5432  C15 DMP   137      15.670  19.550  35.770  1.00  0.00
ATOM   5433  C16 DMP   137      16.750  19.440  36.850  1.00  0.00
ATOM   5434  C17 DMP   137      16.740  20.510  37.930  1.00  0.00
ATOM   5435  C18 DMP   137      15.330  20.760  38.470  1.00  0.00
ATOM   5436  C19 DMP   137      15.310  21.590  39.750  1.00  0.00
ATOM   5437 0C11 DMP   137      13.890  21.520  40.310  1.00  0.00
ATOM   5438 1C11 DMP   137      13.940  21.780  41.820  1.00  0.00
ATOM   5439 2C11 DMP   137      14.700  20.700  42.580  1.00  0.00
ATOM   5440 3C11 DMP   137      14.650  20.910  44.100  1.00  0.00
ATOM   5441 4C11 DMP   137      15.180  19.710  44.880  1.00  0.00
ATOM   5442  C33 DMP   138      11.430   3.850  21.890  1.00  0.00
ATOM   5443  C34 DMP   138      13.090   2.470  20.900  1.00  0.00
ATOM   5444  C35 DMP   138      12.400   4.410  19.830  1.00  0.00
ATOM   5445  N   DMP   138      11.890   3.270  20.610  1.00  0.00
ATOM   5446  C32 DMP   138      10.880   2.510  19.870  1.00  0.00
ATOM   5447  C31 DMP   138       9.920   1.390  20.280  1.00  0.00
ATOM   5448  O32 DMP   138      10.630   0.140  20.330  1.00  0.00
ATOM   5449  P   DMP   138       9.850  -0.720  21.440  1.00  0.00
ATOM   5450  O33 DMP   138       8.500  -0.990  20.890  1.00  0.00
ATOM   5451  O34 DMP   138      10.800  -1.850  21.450  1.00  0.00
ATOM   5452  O31 DMP   138       9.780   0.160  22.780  1.00  0.00
ATOM   5453  C3  DMP   138      10.310  -0.470  23.950  1.00  0.00
ATOM   5454  C2  DMP   138       9.710   0.130  25.220  1.00  0.00
ATOM   5455  O21 DMP   138      10.360  -0.290  26.420  1.00  0.00
ATOM   5456  C21 DMP   138      11.650  -0.070  26.680  1.00  0.00
ATOM   5457  O22 DMP   138      12.440   0.380  25.850  1.00  0.00
ATOM   5458  C22 DMP   138      11.950  -0.350  28.100  1.00  0.00
ATOM   5459  C23 DMP   138      11.530  -1.700  28.690  1.00  0.00
ATOM   5460  C24 DMP   138      11.860  -1.690  30.190  1.00  0.00
ATOM   5461  C25 DMP   138      11.280  -2.860  30.990  1.00  0.00
ATOM   5462  C26 DMP   138      11.920  -4.200  30.620  1.00  0.00
ATOM   5463  C27 DMP   138      13.360  -4.350  31.140  1.00  0.00
ATOM   5464  C28 DMP   138      13.390  -4.430  32.670  1.00  0.00
ATOM   5465  C29 DMP   138      14.720  -4.330  33.410  1.00  0.00
ATOM   5466 0C21 DMP   138      15.450  -2.990  33.290  1.00  0.00
ATOM   5467 1C21 DMP   138      16.320  -2.810  34.540  1.00  0.00
ATOM   5468 2C21 DMP   138      17.200  -1.580  34.390  1.00  0.00
ATOM   5469 3C21 DMP   138      18.050  -1.170  35.600  1.00  0.00
ATOM   5470 4C21 DMP   138      17.240  -0.480  36.700  1.00  0.00
ATOM   5471  C1  DMP   138       8.200  -0.110  25.120  1.00  0.00
ATOM   5472  O11 DMP   138       7.910  -1.500  25.190  1.00  0.00
ATOM   5473  C11 DMP   138       6.610  -1.750  25.380  1.00  0.00
ATOM   5474  O12 DMP   138       5.810  -0.910  24.970  1.00  0.00
ATOM   5475  C12 DMP   138       6.290  -3.170  25.630  1.00  0.00
ATOM   5476  C13 DMP   138       4.990  -3.550  26.340  1.00  0.00
ATOM   5477  C14 DMP   138       4.990  -2.960  27.750  1.00  0.00
ATOM   5478  C15 DMP   138       3.830  -3.400  28.650  1.00  0.00
ATOM   5479  C16 DMP   138       3.740  -2.750  30.030  1.00  0.00
ATOM   5480  C17 DMP   138       2.560  -3.380  30.790  1.00  0.00
ATOM   5481  C18 DMP   138       2.830  -4.840  31.160  1.00  0.00
ATOM   5482  C19 DMP   138       2.280  -5.260  32.520  1.00  0.00
ATOM   5483 0C11 DMP   138       3.110  -4.580  33.610  1.00  0.00
ATOM   5484 1C11 DMP   138       2.610  -4.930  35.010  1.00  0.00
ATOM   5485 2C11 DMP   138       3.390  -4.180  36.100  1.00  0.00
ATOM   5486 3C11 DMP   138       3.450  -4.780  37.500  1.00  0.00
ATOM   5487 4C11 DMP   138       4.350  -3.930  38.400  1.00  0.00
ATOM   5488  C33 DMP   139      18.550  60.610  55.940  1.00  0.00
ATOM   5489  C34 DMP   139      17.990  62.820  56.750  1.00  0.00
ATOM   5490  C35 DMP   139      20.190  62.090  57.040  1.00  0.00
ATOM   5491  N   DMP   139      18.800  61.610  56.990  1.00  0.00
ATOM   5492  C32 DMP   139      18.520  61.120  58.350  1.00  0.00
ATOM   5493  C31 DMP   139      18.940  59.740  58.860  1.00  0.00
ATOM   5494  O32 DMP   139      20.350  59.520  58.960  1.00  0.00
ATOM   5495  P   DMP   139      20.680  58.010  58.530  1.00  0.00
ATOM   5496  O33 DMP   139      22.090  58.010  58.980  1.00  0.00
ATOM   5497  O34 DMP   139      19.660  57.170  59.190  1.00  0.00
ATOM   5498  O31 DMP   139      20.510  58.220  56.940  1.00  0.00
ATOM   5499  C3  DMP   139      21.670  58.770  56.300  1.00  0.00
ATOM   5500  C2  DMP   139      21.920  58.220  54.890  1.00  0.00
ATOM   5501  O21 DMP   139      20.890  58.500  53.940  1.00  0.00
ATOM   5502  C21 DMP   139      21.240  59.440  53.070  1.00  0.00
ATOM   5503  O22 DMP   139      22.340  59.990  53.100  1.00  0.00
ATOM   5504  C22 DMP   139      20.190  59.780  52.080  1.00  0.00
ATOM   5505  C23 DMP   139      20.760  59.310  50.740  1.00  0.00
ATOM   5506  C24 DMP   139      20.430  59.990  49.410  1.00  0.00
ATOM   5507  C25 DMP   139      21.120  59.250  48.270  1.00  0.00
ATOM   5508  C26 DMP   139      21.070  59.980  46.930  1.00  0.00
ATOM   5509  C27 DMP   139      21.810  61.310  47.090  1.00  0.00
ATOM   5510  C28 DMP   139      21.780  62.040  45.740  1.00  0.00
ATOM   5511  C29 DMP   139      22.470  61.240  44.640  1.00  0.00
ATOM   5512 0C21 DMP   139      22.450  62.020  43.320  1.00  0.00
ATOM   5513 1C21 DMP   139      23.160  63.370  43.350  1.00  0.00
ATOM   5514 2C21 DMP   139      24.680  63.200  43.300  1.00  0.00
ATOM   5515 3C21 DMP   139      25.300  64.590  43.210  1.00  0.00
ATOM   5516 4C21 DMP   139      26.810  64.630  43.460  1.00  0.00
ATOM   5517  C1  DMP   139      22.090  56.720  55.150  1.00  0.00
ATOM   5518  O11 DMP   139      23.090  56.250  56.050  1.00  0.00
ATOM   5519  C11 DMP   139      22.900  55.160  56.790  1.00  0.00
ATOM   5520  O12 DMP   139      21.860  54.940  57.410  1.00  0.00
ATOM   5521  C12 DMP   139      24.180  54.510  57.130  1.00  0.00
ATOM   5522  C13 DMP   139      23.860  53.020  57.050  1.00  0.00
ATOM   5523  C14 DMP   139      24.170  52.410  55.680  1.00  0.00
ATOM   5524  C15 DMP   139      25.680  52.270  55.520  1.00  0.00
ATOM   5525  C16 DMP   139      25.970  51.760  54.100  1.00  0.00
ATOM   5526  C17 DMP   139      27.460  51.580  53.790  1.00  0.00
ATOM   5527  C18 DMP   139      27.570  50.950  52.400  1.00  0.00
ATOM   5528  C19 DMP   139      26.820  51.610  51.230  1.00  0.00
ATOM   5529 0C11 DMP   139      26.950  50.930  49.870  1.00  0.00
ATOM   5530 1C11 DMP   139      26.230  49.570  49.830  1.00  0.00
ATOM   5531 2C11 DMP   139      24.730  49.830  49.860  1.00  0.00
ATOM   5532 3C11 DMP   139      23.810  48.690  50.320  1.00  0.00
ATOM   5533 4C11 DMP   139      22.370  49.180  50.200  1.00  0.00
ATOM   5534  C33 DMP   140      41.250  34.660  60.830  1.00  0.00
ATOM   5535  C34 DMP   140      39.630  33.250  61.650  1.00  0.00
ATOM   5536  C35 DMP   140      38.890  35.320  60.670  1.00  0.00
ATOM   5537  N   DMP   140      39.940  34.680  61.480  1.00  0.00
ATOM   5538  C32 DMP   140      40.060  35.380  62.770  1.00  0.00
ATOM   5539  C31 DMP   140      40.380  36.860  62.960  1.00  0.00
ATOM   5540  O32 DMP   140      41.690  37.210  62.480  1.00  0.00
ATOM   5541  P   DMP   140      42.090  38.680  63.000  1.00  0.00
ATOM   5542  O33 DMP   140      41.120  39.550  62.300  1.00  0.00
ATOM   5543  O34 DMP   140      42.240  38.520  64.460  1.00  0.00
ATOM   5544  O31 DMP   140      43.570  38.900  62.410  1.00  0.00
ATOM   5545  C3  DMP   140      43.500  38.930  60.980  1.00  0.00
ATOM   5546  C2  DMP   140      44.900  39.170  60.400  1.00  0.00
ATOM   5547  O21 DMP   140      44.810  39.600  59.040  1.00  0.00
ATOM   5548  C21 DMP   140      45.760  40.410  58.580  1.00  0.00
ATOM   5549  O22 DMP   140      46.830  40.490  59.180  1.00  0.00
ATOM   5550  C22 DMP   140      45.640  40.820  57.160  1.00  0.00
ATOM   5551  C23 DMP   140      46.410  39.920  56.200  1.00  0.00
ATOM   5552  C24 DMP   140      45.820  40.130  54.800  1.00  0.00
ATOM   5553  C25 DMP   140      46.640  39.190  53.920  1.00  0.00
ATOM   5554  C26 DMP   140      46.260  39.410  52.460  1.00  0.00
ATOM   5555  C27 DMP   140      47.160  38.660  51.480  1.00  0.00
ATOM   5556  C28 DMP   140      46.720  38.910  50.030  1.00  0.00
ATOM   5557  C29 DMP   140      47.810  39.720  49.330  1.00  0.00
ATOM   5558 0C21 DMP   140      47.520  39.920  47.840  1.00  0.00
ATOM   5559 1C21 DMP   140      47.630  38.640  47.010  1.00  0.00
ATOM   5560 2C21 DMP   140      47.600  38.880  45.500  1.00  0.00
ATOM   5561 3C21 DMP   140      48.930  39.440  45.000  1.00  0.00
ATOM   5562 4C21 DMP   140      49.330  39.190  43.540  1.00  0.00
ATOM   5563  C1  DMP   140      45.560  37.810  60.620  1.00  0.00
ATOM   5564  O11 DMP   140      45.040  36.720  59.850  1.00  0.00
ATOM   5565  C11 DMP   140      45.850  36.220  58.930  1.00  0.00
ATOM   5566  O12 DMP   140      47.070  36.160  59.050  1.00  0.00
ATOM   5567  C12 DMP   140      45.130  35.230  58.090  1.00  0.00
ATOM   5568  C13 DMP   140      45.710  35.380  56.690  1.00  0.00
ATOM   5569  C14 DMP   140      44.760  35.110  55.510  1.00  0.00
ATOM   5570  C15 DMP   140      45.410  34.600  54.220  1.00  0.00
ATOM   5571  C16 DMP   140      44.410  34.060  53.200  1.00  0.00
ATOM   5572  C17 DMP   140      45.000  33.350  51.980  1.00  0.00
ATOM   5573  C18 DMP   140      45.860  34.390  51.260  1.00  0.00
ATOM   5574  C19 DMP   140      46.600  33.770  50.070  1.00  0.00
ATOM   5575 0C11 DMP   140      47.530  34.790  49.420  1.00  0.00
ATOM   5576 1C11 DMP   140      48.770  34.180  48.760  1.00  0.00
ATOM   5577 2C11 DMP   140      48.410  33.480  47.450  1.00  0.00
ATOM   5578 3C11 DMP   140      49.700  33.170  46.680  1.00  0.00
ATOM   5579 4C11 DMP   140      49.270  32.690  45.290  1.00  0.00
ATOM   5580  C33 DMP   141      25.730  52.510  59.960  1.00  0.00
ATOM   5581  C34 DMP   141      26.440  54.750  60.190  1.00  0.00
ATOM   5582  C35 DMP   141      27.860  53.000  59.110  1.00  0.00
ATOM   5583  N   DMP   141      26.910  53.360  60.170  1.00  0.00
ATOM   5584  C32 DMP   141      27.310  53.040  61.550  1.00  0.00
ATOM   5585  C31 DMP   141      28.630  53.630  62.040  1.00  0.00
ATOM   5586  O32 DMP   141      29.820  53.350  61.300  1.00  0.00
ATOM   5587  P   DMP   141      31.200  54.100  61.660  1.00  0.00
ATOM   5588  O33 DMP   141      30.930  54.600  63.030  1.00  0.00
ATOM   5589  O34 DMP   141      32.480  53.590  61.130  1.00  0.00
ATOM   5590  O31 DMP   141      30.920  55.410  60.780  1.00  0.00
ATOM   5591  C3  DMP   141      30.950  55.120  59.380  1.00  0.00
ATOM   5592  C2  DMP   141      30.020  56.050  58.600  1.00  0.00
ATOM   5593  O21 DMP   141      29.690  55.570  57.290  1.00  0.00
ATOM   5594  C21 DMP   141      28.470  55.920  56.890  1.00  0.00
ATOM   5595  O22 DMP   141      27.470  55.990  57.610  1.00  0.00
ATOM   5596  C22 DMP   141      28.320  55.640  55.440  1.00  0.00
ATOM   5597  C23 DMP   141      28.220  56.920  54.610  1.00  0.00
ATOM   5598  C24 DMP   141      28.620  56.700  53.150  1.00  0.00
ATOM   5599  C25 DMP   141      28.320  57.940  52.310  1.00  0.00
ATOM   5600  C26 DMP   141      29.560  58.820  52.220  1.00  0.00
ATOM   5601  C27 DMP   141      29.180  60.220  51.740  1.00  0.00
ATOM   5602  C28 DMP   141      30.440  61.090  51.730  1.00  0.00
ATOM   5603  C29 DMP   141      30.070  62.490  51.250  1.00  0.00
ATOM   5604 0C21 DMP   141      31.440  63.090  50.910  1.00  0.00
ATOM   5605 1C21 DMP   141      31.280  64.390  50.100  1.00  0.00
ATOM   5606 2C21 DMP   141      32.690  64.980  50.070  1.00  0.00
ATOM   5607 3C21 DMP   141      32.830  66.390  49.510  1.00  0.00
ATOM   5608 4C21 DMP   141      34.290  66.690  49.160  1.00  0.00
ATOM   5609  C1  DMP   141      30.660  57.440  58.680  1.00  0.00
ATOM   5610  O11 DMP   141      31.770  57.680  57.820  1.00  0.00
ATOM   5611  C11 DMP   141      31.540  58.150  56.590  1.00  0.00
ATOM   5612  O12 DMP   141      30.420  58.620  56.400  1.00  0.00
ATOM   5613  C12 DMP   141      32.820  58.260  55.860  1.00  0.00
ATOM   5614  C13 DMP   141      32.770  58.280  54.330  1.00  0.00
ATOM   5615  C14 DMP   141      34.190  58.100  53.800  1.00  0.00
ATOM   5616  C15 DMP   141      34.360  58.190  52.280  1.00  0.00
ATOM   5617  C16 DMP   141      34.050  59.550  51.650  1.00  0.00
ATOM   5618  C17 DMP   141      34.490  59.420  50.190  1.00  0.00
ATOM   5619  C18 DMP   141      33.770  60.350  49.220  1.00  0.00
ATOM   5620  C19 DMP   141      33.990  59.920  47.760  1.00  0.00
ATOM   5621 0C11 DMP   141      33.200  60.850  46.850  1.00  0.00
ATOM   5622 1C11 DMP   141      31.780  60.330  46.630  1.00  0.00
ATOM   5623 2C11 DMP   141      31.960  59.270  45.540  1.00  0.00
ATOM   5624 3C11 DMP   141      30.650  58.520  45.300  1.00  0.00
ATOM   5625 4C11 DMP   141      30.800  57.420  44.250  1.00  0.00
ATOM   5626  C33 DMP   142       2.160  52.190  65.010  1.00  0.00
ATOM   5627  C34 DMP   142      -0.200  52.540  65.340  1.00  0.00
ATOM   5628  C35 DMP   142       0.680  52.680  63.160  1.00  0.00
ATOM   5629  N   DMP   142       0.990  52.960  64.580  1.00  0.00
ATOM   5630  C32 DMP   142       1.340  54.360  64.820  1.00  0.00
ATOM   5631  C31 DMP   142       0.570  55.610  64.390  1.00  0.00
ATOM   5632  O32 DMP   142       0.420  55.630  62.960  1.00  0.00
ATOM   5633  P   DMP   142      -0.500  56.820  62.410  1.00  0.00
ATOM   5634  O33 DMP   142      -0.780  57.690  63.570  1.00  0.00
ATOM   5635  O34 DMP   142       0.260  57.320  61.240  1.00  0.00
ATOM   5636  O31 DMP   142      -1.770  55.920  62.020  1.00  0.00
ATOM   5637  C3  DMP   142      -1.550  55.080  60.890  1.00  0.00
ATOM   5638  C2  DMP   142      -2.830  54.560  60.230  1.00  0.00
ATOM   5639  O21 DMP   142      -2.610  53.600  59.200  1.00  0.00
ATOM   5640  C21 DMP   142      -3.630  52.960  58.640  1.00  0.00
ATOM   5641  O22 DMP   142      -4.790  53.050  59.060  1.00  0.00
ATOM   5642  C22 DMP   142      -3.310  52.140  57.450  1.00  0.00
ATOM   5643  C23 DMP   142      -3.980  52.700  56.200  1.00  0.00
ATOM   5644  C24 DMP   142      -3.880  51.720  55.020  1.00  0.00
ATOM   5645  C25 DMP   142      -4.930  52.130  53.980  1.00  0.00
ATOM   5646  C26 DMP   142      -4.970  51.070  52.870  1.00  0.00
ATOM   5647  C27 DMP   142      -5.780  51.770  51.780  1.00  0.00
ATOM   5648  C28 DMP   142      -5.600  50.910  50.540  1.00  0.00
ATOM   5649  C29 DMP   142      -6.370  51.500  49.360  1.00  0.00
ATOM   5650 0C21 DMP   142      -6.020  50.790  48.060  1.00  0.00
ATOM   5651 1C21 DMP   142      -7.070  51.300  47.070  1.00  0.00
ATOM   5652 2C21 DMP   142      -6.570  52.580  46.400  1.00  0.00
ATOM   5653 3C21 DMP   142      -7.740  53.330  45.760  1.00  0.00
ATOM   5654 4C21 DMP   142      -7.320  54.520  44.900  1.00  0.00
ATOM   5655  C1  DMP   142      -3.430  55.930  59.890  1.00  0.00
ATOM   5656  O11 DMP   142      -2.560  56.650  59.020  1.00  0.00
ATOM   5657  C11 DMP   142      -2.900  57.870  58.600  1.00  0.00
ATOM   5658  O12 DMP   142      -3.970  58.320  59.000  1.00  0.00
ATOM   5659  C12 DMP   142      -1.810  58.450  57.780  1.00  0.00
ATOM   5660  C13 DMP   142      -0.780  57.560  57.080  1.00  0.00
ATOM   5661  C14 DMP   142      -1.400  56.600  56.070  1.00  0.00
ATOM   5662  C15 DMP   142      -0.340  55.970  55.160  1.00  0.00
ATOM   5663  C16 DMP   142      -0.780  54.750  54.350  1.00  0.00
ATOM   5664  C17 DMP   142       0.360  54.430  53.380  1.00  0.00
ATOM   5665  C18 DMP   142       0.060  53.550  52.160  1.00  0.00
ATOM   5666  C19 DMP   142      -0.870  54.200  51.140  1.00  0.00
ATOM   5667 0C11 DMP   142      -1.260  53.300  49.970  1.00  0.00
ATOM   5668 1C11 DMP   142      -1.490  54.180  48.740  1.00  0.00
ATOM   5669 2C11 DMP   142      -1.930  53.310  47.560  1.00  0.00
ATOM   5670 3C11 DMP   142      -1.920  54.190  46.310  1.00  0.00
ATOM   5671 4C11 DMP   142      -0.740  53.730  45.450  1.00  0.00
ATOM   5672  C33 DMP   143      20.890   9.030  19.110  1.00  0.00
ATOM   5673  C34 DMP   143      18.600   8.570  18.750  1.00  0.00
ATOM   5674  C35 DMP   143      19.230  10.680  19.520  1.00  0.00
ATOM   5675  N   DMP   143      19.540   9.240  19.650  1.00  0.00
ATOM   5676  C32 DMP   143      19.490   8.860  21.070  1.00  0.00
ATOM   5677  C31 DMP   143      20.400   9.170  22.260  1.00  0.00
ATOM   5678  O32 DMP   143      21.760   8.760  22.170  1.00  0.00
ATOM   5679  P   DMP   143      22.810   9.890  22.620  1.00  0.00
ATOM   5680  O33 DMP   143      24.210   9.410  22.720  1.00  0.00
ATOM   5681  O34 DMP   143      22.370  11.100  21.910  1.00  0.00
ATOM   5682  O31 DMP   143      22.340   9.950  24.160  1.00  0.00
ATOM   5683  C3  DMP   143      23.220  10.880  24.800  1.00  0.00
ATOM   5684  C2  DMP   143      23.370  10.750  26.320  1.00  0.00
ATOM   5685  O21 DMP   143      24.360   9.760  26.640  1.00  0.00
ATOM   5686  C21 DMP   143      25.190  10.010  27.640  1.00  0.00
ATOM   5687  O22 DMP   143      25.330  11.190  27.980  1.00  0.00
ATOM   5688  C22 DMP   143      26.060   8.890  28.060  1.00  0.00
ATOM   5689  C23 DMP   143      27.090   9.140  29.160  1.00  0.00
ATOM   5690  C24 DMP   143      26.550   9.380  30.570  1.00  0.00
ATOM   5691  C25 DMP   143      27.500   8.900  31.680  1.00  0.00
ATOM   5692  C26 DMP   143      26.750   8.930  33.010  1.00  0.00
ATOM   5693  C27 DMP   143      27.820   8.860  34.090  1.00  0.00
ATOM   5694  C28 DMP   143      27.350   8.740  35.550  1.00  0.00
ATOM   5695  C29 DMP   143      28.410   9.180  36.560  1.00  0.00
ATOM   5696 0C21 DMP   143      28.110   8.610  37.940  1.00  0.00
ATOM   5697 1C21 DMP   143      26.810   9.230  38.450  1.00  0.00
ATOM   5698 2C21 DMP   143      26.970  10.580  39.150  1.00  0.00
ATOM   5699 3C21 DMP   143      25.610  11.240  39.360  1.00  0.00
ATOM   5700 4C21 DMP   143      25.860  12.380  40.350  1.00  0.00
ATOM   5701  C1  DMP   143      21.940  10.600  26.850  1.00  0.00
ATOM   5702  O11 DMP   143      21.790  10.280  28.230  1.00  0.00
ATOM   5703  C11 DMP   143      21.690   8.990  28.540  1.00  0.00
ATOM   5704  O12 DMP   143      21.930   8.090  27.740  1.00  0.00
ATOM   5705  C12 DMP   143      21.200   8.790  29.930  1.00  0.00
ATOM   5706  C13 DMP   143      22.340   8.380  30.850  1.00  0.00
ATOM   5707  C14 DMP   143      21.970   8.090  32.310  1.00  0.00
ATOM   5708  C15 DMP   143      23.040   8.040  33.390  1.00  0.00
ATOM   5709  C16 DMP   143      22.450   8.290  34.780  1.00  0.00
ATOM   5710  C17 DMP   143      23.650   8.170  35.720  1.00  0.00
ATOM   5711  C18 DMP   143      23.430   9.000  37.000  1.00  0.00
ATOM   5712  C19 DMP   143      22.500   8.380  38.040  1.00  0.00
ATOM   5713 0C11 DMP   143      23.180   7.170  38.680  1.00  0.00
ATOM   5714 1C11 DMP   143      22.310   6.040  39.240  1.00  0.00
ATOM   5715 2C11 DMP   143      23.060   5.130  40.210  1.00  0.00
ATOM   5716 3C11 DMP   143      22.040   4.250  40.940  1.00  0.00
ATOM   5717 4C11 DMP   143      20.990   4.800  41.890  1.00  0.00
ATOM   5718  C33 DMP   144      46.200  57.370  24.350  1.00  0.00
ATOM   5719  C34 DMP   144      44.360  56.170  23.250  1.00  0.00
ATOM   5720  C35 DMP   144      45.360  55.380  25.260  1.00  0.00
ATOM   5721  N   DMP   144      45.630  56.060  23.990  1.00  0.00
ATOM   5722  C32 DMP   144      46.390  55.300  22.990  1.00  0.00
ATOM   5723  C31 DMP   144      47.890  55.040  23.180  1.00  0.00
ATOM   5724  O32 DMP   144      48.130  54.100  24.230  1.00  0.00
ATOM   5725  P   DMP   144      49.550  54.520  24.860  1.00  0.00
ATOM   5726  O33 DMP   144      50.400  54.650  23.660  1.00  0.00
ATOM   5727  O34 DMP   144      49.110  55.760  25.540  1.00  0.00
ATOM   5728  O31 DMP   144      49.510  53.180  25.760  1.00  0.00
ATOM   5729  C3  DMP   144      48.970  53.540  27.030  1.00  0.00
ATOM   5730  C2  DMP   144      47.750  52.650  27.300  1.00  0.00
ATOM   5731  O21 DMP   144      46.950  53.090  28.400  1.00  0.00
ATOM   5732  C21 DMP   144      45.710  52.630  28.400  1.00  0.00
ATOM   5733  O22 DMP   144      45.240  52.180  27.350  1.00  0.00
ATOM   5734  C22 DMP   144      44.870  52.950  29.570  1.00  0.00
ATOM   5735  C23 DMP   144      44.800  51.830  30.610  1.00  0.00
ATOM   5736  C24 DMP   144      44.310  52.220  32.010  1.00  0.00
ATOM   5737  C25 DMP   144      44.020  50.950  32.810  1.00  0.00
ATOM   5738  C26 DMP   144      43.770  51.400  34.250  1.00  0.00
ATOM   5739  C27 DMP   144      44.970  51.900  35.050  1.00  0.00
ATOM   5740  C28 DMP   144      44.750  52.590  36.400  1.00  0.00
ATOM   5741  C29 DMP   144      45.070  51.680  37.590  1.00  0.00
ATOM   5742 0C21 DMP   144      44.870  52.480  38.880  1.00  0.00
ATOM   5743 1C21 DMP   144      43.400  52.700  39.250  1.00  0.00
ATOM   5744 2C21 DMP   144      43.180  53.540  40.500  1.00  0.00
ATOM   5745 3C21 DMP   144      41.660  53.550  40.720  1.00  0.00
ATOM   5746 4C21 DMP   144      41.090  52.150  40.900  1.00  0.00
ATOM   5747  C1  DMP   144      48.290  51.250  27.620  1.00  0.00
ATOM   5748  O11 DMP   144      48.670  51.040  28.990  1.00  0.00
ATOM   5749  C11 DMP   144      48.380  49.850  29.490  1.00  0.00
ATOM   5750  O12 DMP   144      47.720  49.060  28.810  1.00  0.00
ATOM   5751  C12 DMP   144      48.740  49.670  30.910  1.00  0.00
ATOM   5752  C13 DMP   144      47.500  49.300  31.730  1.00  0.00
ATOM   5753  C14 DMP   144      47.830  48.990  33.190  1.00  0.00
ATOM   5754  C15 DMP   144      48.310  50.240  33.920  1.00  0.00
ATOM   5755  C16 DMP   144      48.970  49.940  35.270  1.00  0.00
ATOM   5756  C17 DMP   144      47.980  49.530  36.360  1.00  0.00
ATOM   5757  C18 DMP   144      48.730  49.410  37.680  1.00  0.00
ATOM   5758  C19 DMP   144      47.730  49.080  38.790  1.00  0.00
ATOM   5759 0C11 DMP   144      48.360  49.180  40.180  1.00  0.00
ATOM   5760 1C11 DMP   144      47.280  48.930  41.250  1.00  0.00
ATOM   5761 2C11 DMP   144      47.970  48.850  42.610  1.00  0.00
ATOM   5762 3C11 DMP   144      46.930  48.660  43.710  1.00  0.00
ATOM   5763 4C11 DMP   144      47.370  48.280  45.130  1.00  0.00
ATOM   5764  C33 DMP   145      37.900  47.690  61.700  1.00  0.00
ATOM   5765  C34 DMP   145      39.580  46.000  61.930  1.00  0.00
ATOM   5766  C35 DMP   145      37.640  45.520  60.680  1.00  0.00
ATOM   5767  N   DMP   145      38.130  46.240  61.860  1.00  0.00
ATOM   5768  C32 DMP   145      37.620  45.780  63.150  1.00  0.00
ATOM   5769  C31 DMP   145      36.140  45.510  63.460  1.00  0.00
ATOM   5770  O32 DMP   145      35.280  46.650  63.420  1.00  0.00
ATOM   5771  P   DMP   145      33.730  46.220  63.430  1.00  0.00
ATOM   5772  O33 DMP   145      33.540  45.160  64.440  1.00  0.00
ATOM   5773  O34 DMP   145      32.850  47.420  63.440  1.00  0.00
ATOM   5774  O31 DMP   145      33.700  45.540  61.980  1.00  0.00
ATOM   5775  C3  DMP   145      33.550  46.550  60.980  1.00  0.00
ATOM   5776  C2  DMP   145      33.510  45.980  59.560  1.00  0.00
ATOM   5777  O21 DMP   145      33.840  46.940  58.550  1.00  0.00
ATOM   5778  C21 DMP   145      34.840  46.720  57.700  1.00  0.00
ATOM   5779  O22 DMP   145      35.940  46.440  58.190  1.00  0.00
ATOM   5780  C22 DMP   145      34.580  47.620  56.560  1.00  0.00
ATOM   5781  C23 DMP   145      33.860  46.900  55.420  1.00  0.00
ATOM   5782  C24 DMP   145      34.430  47.430  54.110  1.00  0.00
ATOM   5783  C25 DMP   145      33.880  46.720  52.870  1.00  0.00
ATOM   5784  C26 DMP   145      34.180  45.220  52.820  1.00  0.00
ATOM   5785  C27 DMP   145      33.730  44.520  51.540  1.00  0.00
ATOM   5786  C28 DMP   145      34.900  44.510  50.560  1.00  0.00
ATOM   5787  C29 DMP   145      34.420  43.910  49.240  1.00  0.00
ATOM   5788 0C21 DMP   145      35.550  43.200  48.480  1.00  0.00
ATOM   5789 1C21 DMP   145      35.100  42.940  47.040  1.00  0.00
ATOM   5790 2C21 DMP   145      35.170  44.140  46.100  1.00  0.00
ATOM   5791 3C21 DMP   145      36.510  44.400  45.410  1.00  0.00
ATOM   5792 4C21 DMP   145      36.380  45.520  44.380  1.00  0.00
ATOM   5793  C1  DMP   145      32.300  45.070  59.380  1.00  0.00
ATOM   5794  O11 DMP   145      32.270  44.260  58.200  1.00  0.00
ATOM   5795  C11 DMP   145      31.430  43.240  58.360  1.00  0.00
ATOM   5796  O12 DMP   145      31.190  42.800  59.480  1.00  0.00
ATOM   5797  C12 DMP   145      31.350  42.540  57.060  1.00  0.00
ATOM   5798  C13 DMP   145      30.040  42.860  56.350  1.00  0.00
ATOM   5799  C14 DMP   145      30.200  42.290  54.940  1.00  0.00
ATOM   5800  C15 DMP   145      28.810  42.200  54.310  1.00  0.00
ATOM   5801  C16 DMP   145      28.750  41.500  52.950  1.00  0.00
ATOM   5802  C17 DMP   145      29.400  42.350  51.850  1.00  0.00
ATOM   5803  C18 DMP   145      29.850  41.520  50.650  1.00  0.00
ATOM   5804  C19 DMP   145      31.290  41.080  50.870  1.00  0.00
ATOM   5805 0C11 DMP   145      31.740  40.570  49.490  1.00  0.00
ATOM   5806 1C11 DMP   145      33.180  40.070  49.360  1.00  0.00
ATOM   5807 2C11 DMP   145      33.260  39.340  48.020  1.00  0.00
ATOM   5808 3C11 DMP   145      34.680  38.940  47.630  1.00  0.00
ATOM   5809 4C11 DMP   145      35.030  37.700  48.450  1.00  0.00
ATOM   5810  C33 DMP   146       6.120  39.310  31.310  1.00  0.00
ATOM   5811  C34 DMP   146       8.150  40.390  30.830  1.00  0.00
ATOM   5812  C35 DMP   146       6.150  41.730  31.380  1.00  0.00
ATOM   5813  N   DMP   146       6.690  40.530  30.720  1.00  0.00
ATOM   5814  C32 DMP   146       6.200  40.510  29.330  1.00  0.00
ATOM   5815  C31 DMP   146       6.790  41.380  28.220  1.00  0.00
ATOM   5816  O32 DMP   146       6.830  42.760  28.600  1.00  0.00
ATOM   5817  P   DMP   146       8.080  43.580  28.010  1.00  0.00
ATOM   5818  O33 DMP   146       8.730  42.710  27.010  1.00  0.00
ATOM   5819  O34 DMP   146       7.560  44.930  27.690  1.00  0.00
ATOM   5820  O31 DMP   146       8.820  43.610  29.440  1.00  0.00
ATOM   5821  C3  DMP   146       8.580  44.800  30.190  1.00  0.00
ATOM   5822  C2  DMP   146       8.110  44.740  31.640  1.00  0.00
ATOM   5823  O21 DMP   146       7.590  45.920  32.260  1.00  0.00
ATOM   5824  C21 DMP   146       6.350  46.380  32.170  1.00  0.00
ATOM   5825  O22 DMP   146       5.610  45.920  31.290  1.00  0.00
ATOM   5826  C22 DMP   146       6.170  47.620  32.960  1.00  0.00
ATOM   5827  C23 DMP   146       4.700  47.740  33.340  1.00  0.00
ATOM   5828  C24 DMP   146       4.470  48.660  34.550  1.00  0.00
ATOM   5829  C25 DMP   146       4.770  47.930  35.870  1.00  0.00
ATOM   5830  C26 DMP   146       5.190  49.010  36.870  1.00  0.00
ATOM   5831  C27 DMP   146       5.860  48.510  38.150  1.00  0.00
ATOM   5832  C28 DMP   146       5.060  47.560  39.050  1.00  0.00
ATOM   5833  C29 DMP   146       5.910  46.800  40.070  1.00  0.00
ATOM   5834 0C21 DMP   146       5.220  46.320  41.340  1.00  0.00
ATOM   5835 1C21 DMP   146       6.000  45.940  42.600  1.00  0.00
ATOM   5836 2C21 DMP   146       6.500  47.170  43.350  1.00  0.00
ATOM   5837 3C21 DMP   146       7.410  46.920  44.560  1.00  0.00
ATOM   5838 4C21 DMP   146       8.020  48.160  45.200  1.00  0.00
ATOM   5839  C1  DMP   146       9.260  44.180  32.480  1.00  0.00
ATOM   5840  O11 DMP   146       8.990  43.020  33.280  1.00  0.00
ATOM   5841  C11 DMP   146       9.980  42.490  34.000  1.00  0.00
ATOM   5842  O12 DMP   146      11.160  42.840  34.020  1.00  0.00
ATOM   5843  C12 DMP   146       9.390  41.300  34.640  1.00  0.00
ATOM   5844  C13 DMP   146       9.620  41.320  36.160  1.00  0.00
ATOM   5845  C14 DMP   146       9.220  40.080  36.950  1.00  0.00
ATOM   5846  C15 DMP   146       7.840  39.580  36.530  1.00  0.00
ATOM   5847  C16 DMP   146       7.480  38.320  37.310  1.00  0.00
ATOM   5848  C17 DMP   146       7.340  38.610  38.810  1.00  0.00
ATOM   5849  C18 DMP   146       7.310  37.320  39.630  1.00  0.00
ATOM   5850  C19 DMP   146       5.930  36.690  39.750  1.00  0.00
ATOM   5851 0C11 DMP   146       4.870  37.270  40.700  1.00  0.00
ATOM   5852 1C11 DMP   146       3.580  36.490  40.960  1.00  0.00
ATOM   5853 2C11 DMP   146       3.750  35.070  41.500  1.00  0.00
ATOM   5854 3C11 DMP   146       3.770  35.130  43.030  1.00  0.00
ATOM   5855 4C11 DMP   146       3.830  33.690  43.540  1.00  0.00
ATOM   5856  C33 DMP   147      30.050  53.250  23.840  1.00  0.00
ATOM   5857  C34 DMP   147      28.980  52.340  21.840  1.00  0.00
ATOM   5858  C35 DMP   147      29.270  51.110  23.870  1.00  0.00
ATOM   5859  N   DMP   147      29.900  52.080  22.960  1.00  0.00
ATOM   5860  C32 DMP   147      31.140  51.540  22.390  1.00  0.00
ATOM   5861  C31 DMP   147      32.470  51.300  23.100  1.00  0.00
ATOM   5862  O32 DMP   147      32.980  52.530  23.630  1.00  0.00
ATOM   5863  P   DMP   147      34.310  52.350  24.520  1.00  0.00
ATOM   5864  O33 DMP   147      35.040  51.370  23.680  1.00  0.00
ATOM   5865  O34 DMP   147      34.790  53.730  24.770  1.00  0.00
ATOM   5866  O31 DMP   147      33.690  51.730  25.860  1.00  0.00
ATOM   5867  C3  DMP   147      33.330  52.770  26.780  1.00  0.00
ATOM   5868  C2  DMP   147      32.380  52.210  27.840  1.00  0.00
ATOM   5869  O21 DMP   147      31.920  53.210  28.750  1.00  0.00
ATOM   5870  C21 DMP   147      30.900  53.020  29.570  1.00  0.00
ATOM   5871  O22 DMP   147      29.910  52.470  29.090  1.00  0.00
ATOM   5872  C22 DMP   147      30.720  53.870  30.770  1.00  0.00
ATOM   5873  C23 DMP   147      30.860  55.390  30.690  1.00  0.00
ATOM   5874  C24 DMP   147      30.150  56.040  31.880  1.00  0.00
ATOM   5875  C25 DMP   147      31.000  55.990  33.150  1.00  0.00
ATOM   5876  C26 DMP   147      30.180  56.090  34.430  1.00  0.00
ATOM   5877  C27 DMP   147      31.040  55.690  35.630  1.00  0.00
ATOM   5878  C28 DMP   147      30.320  56.090  36.930  1.00  0.00
ATOM   5879  C29 DMP   147      31.310  56.020  38.100  1.00  0.00
ATOM   5880 0C21 DMP   147      30.390  56.100  39.310  1.00  0.00
ATOM   5881 1C21 DMP   147      31.040  56.380  40.670  1.00  0.00
ATOM   5882 2C21 DMP   147      31.890  55.210  41.170  1.00  0.00
ATOM   5883 3C21 DMP   147      31.090  54.020  41.700  1.00  0.00
ATOM   5884 4C21 DMP   147      31.930  52.780  42.040  1.00  0.00
ATOM   5885  C1  DMP   147      33.120  51.020  28.470  1.00  0.00
ATOM   5886  O11 DMP   147      34.350  51.350  29.110  1.00  0.00
ATOM   5887  C11 DMP   147      35.090  50.360  29.610  1.00  0.00
ATOM   5888  O12 DMP   147      34.800  49.210  29.270  1.00  0.00
ATOM   5889  C12 DMP   147      36.330  50.760  30.310  1.00  0.00
ATOM   5890  C13 DMP   147      36.230  50.760  31.830  1.00  0.00
ATOM   5891  C14 DMP   147      36.440  49.320  32.300  1.00  0.00
ATOM   5892  C15 DMP   147      35.970  49.110  33.740  1.00  0.00
ATOM   5893  C16 DMP   147      36.280  47.670  34.150  1.00  0.00
ATOM   5894  C17 DMP   147      36.140  47.590  35.670  1.00  0.00
ATOM   5895  C18 DMP   147      36.440  46.250  36.330  1.00  0.00
ATOM   5896  C19 DMP   147      36.540  46.370  37.850  1.00  0.00
ATOM   5897 0C11 DMP   147      36.860  45.010  38.480  1.00  0.00
ATOM   5898 1C11 DMP   147      37.240  45.150  39.960  1.00  0.00
ATOM   5899 2C11 DMP   147      38.510  46.000  40.080  1.00  0.00
ATOM   5900 3C11 DMP   147      39.260  45.810  41.390  1.00  0.00
ATOM   5901 4C11 DMP   147      40.150  46.940  41.910  1.00  0.00
ATOM   5902  C33 DMP   148       4.740   7.340  15.950  1.00  0.00
ATOM   5903  C34 DMP   148       6.300   6.130  14.590  1.00  0.00
ATOM   5904  C35 DMP   148       4.070   6.360  13.880  1.00  0.00
ATOM   5905  N   DMP   148       4.920   6.180  15.070  1.00  0.00
ATOM   5906  C32 DMP   148       4.510   4.900  15.680  1.00  0.00
ATOM   5907  C31 DMP   148       5.140   4.360  16.960  1.00  0.00
ATOM   5908  O32 DMP   148       6.490   3.880  16.940  1.00  0.00
ATOM   5909  P   DMP   148       7.100   3.560  18.400  1.00  0.00
ATOM   5910  O33 DMP   148       6.080   2.850  19.190  1.00  0.00
ATOM   5911  O34 DMP   148       8.480   3.140  18.060  1.00  0.00
ATOM   5912  O31 DMP   148       7.230   5.080  18.930  1.00  0.00
ATOM   5913  C3  DMP   148       8.080   5.110  20.080  1.00  0.00
ATOM   5914  C2  DMP   148       8.380   6.530  20.550  1.00  0.00
ATOM   5915  O21 DMP   148       9.370   6.570  21.580  1.00  0.00
ATOM   5916  C21 DMP   148      10.050   7.680  21.860  1.00  0.00
ATOM   5917  O22 DMP   148      10.110   8.570  21.010  1.00  0.00
ATOM   5918  C22 DMP   148      10.740   7.630  23.170  1.00  0.00
ATOM   5919  C23 DMP   148       9.820   7.310  24.340  1.00  0.00
ATOM   5920  C24 DMP   148      10.650   6.850  25.540  1.00  0.00
ATOM   5921  C25 DMP   148       9.630   6.440  26.600  1.00  0.00
ATOM   5922  C26 DMP   148      10.110   6.150  28.020  1.00  0.00
ATOM   5923  C27 DMP   148      10.740   4.760  28.040  1.00  0.00
ATOM   5924  C28 DMP   148      11.560   4.630  29.330  1.00  0.00
ATOM   5925  C29 DMP   148      12.080   3.190  29.330  1.00  0.00
ATOM   5926 0C21 DMP   148      12.590   2.620  30.650  1.00  0.00
ATOM   5927 1C21 DMP   148      13.940   3.290  30.910  1.00  0.00
ATOM   5928 2C21 DMP   148      14.470   3.030  32.320  1.00  0.00
ATOM   5929 3C21 DMP   148      14.560   1.580  32.810  1.00  0.00
ATOM   5930 4C21 DMP   148      14.810   1.570  34.320  1.00  0.00
ATOM   5931  C1  DMP   148       7.000   7.130  20.830  1.00  0.00
ATOM   5932  O11 DMP   148       6.950   8.300  21.650  1.00  0.00
ATOM   5933  C11 DMP   148       5.800   8.620  22.230  1.00  0.00
ATOM   5934  O12 DMP   148       4.730   8.160  21.840  1.00  0.00
ATOM   5935  C12 DMP   148       6.010   9.670  23.250  1.00  0.00
ATOM   5936  C13 DMP   148       6.230   9.060  24.640  1.00  0.00
ATOM   5937  C14 DMP   148       5.950  10.190  25.630  1.00  0.00
ATOM   5938  C15 DMP   148       6.170   9.550  27.000  1.00  0.00
ATOM   5939  C16 DMP   148       5.640  10.400  28.160  1.00  0.00
ATOM   5940  C17 DMP   148       5.720   9.430  29.340  1.00  0.00
ATOM   5941  C18 DMP   148       5.320  10.230  30.590  1.00  0.00
ATOM   5942  C19 DMP   148       5.670   9.450  31.860  1.00  0.00
ATOM   5943 0C11 DMP   148       6.020  10.220  33.140  1.00  0.00
ATOM   5944 1C11 DMP   148       6.530   9.350  34.290  1.00  0.00
ATOM   5945 2C11 DMP   148       6.850  10.280  35.460  1.00  0.00
ATOM   5946 3C11 DMP   148       5.750  11.100  36.140  1.00  0.00
ATOM   5947 4C11 DMP   148       4.790  10.160  36.880  1.00  0.00
ATOM   5948  C33 DMP   149      11.680  49.240  26.600  1.00  0.00
ATOM   5949  C34 DMP   149       9.720  50.370  26.890  1.00  0.00
ATOM   5950  C35 DMP   149       9.690  48.010  26.460  1.00  0.00
ATOM   5951  N   DMP   149      10.300  49.290  26.080  1.00  0.00
ATOM   5952  C32 DMP   149      10.410  49.560  24.640  1.00  0.00
ATOM   5953  C31 DMP   149       9.130  49.320  23.840  1.00  0.00
ATOM   5954  O32 DMP   149       7.960  49.910  24.410  1.00  0.00
ATOM   5955  P   DMP   149       6.560  49.120  24.300  1.00  0.00
ATOM   5956  O33 DMP   149       5.380  50.000  24.190  1.00  0.00
ATOM   5957  O34 DMP   149       6.720  48.170  23.180  1.00  0.00
ATOM   5958  O31 DMP   149       6.530  48.410  25.740  1.00  0.00
ATOM   5959  C3  DMP   149       5.900  49.170  26.770  1.00  0.00
ATOM   5960  C2  DMP   149       5.570  48.380  28.040  1.00  0.00
ATOM   5961  O21 DMP   149       4.450  48.970  28.720  1.00  0.00
ATOM   5962  C21 DMP   149       3.190  48.770  28.360  1.00  0.00
ATOM   5963  O22 DMP   149       2.900  48.000  27.450  1.00  0.00
ATOM   5964  C22 DMP   149       2.260  49.550  29.200  1.00  0.00
ATOM   5965  C23 DMP   149       1.890  48.770  30.470  1.00  0.00
ATOM   5966  C24 DMP   149       0.790  49.450  31.300  1.00  0.00
ATOM   5967  C25 DMP   149       0.230  48.460  32.330  1.00  0.00
ATOM   5968  C26 DMP   149      -0.960  48.980  33.140  1.00  0.00
[truncated: 1,233,415 more chars]
