# Supplementary material for: Effect of pH on the influenza fusion peptide properties unveiled by constant-pH molecular dynamics simulations combined with experiment
Source: Sci Rep. 2020 Nov 18;10:20082. doi: 10.1038/s41598-020-77040-y (PMC7674464; doi:10.1038/s41598-020-77040-y)
Supplement: Supplementary file 4 — Supplementary information. [file 41598_2020_77040_MOESM4_ESM.pdb]

TITLE     Protein
REMARK    THIS IS A SIMULATION BOX
CRYST1   61.860   61.860   86.229  90.00  90.00  90.00 P 1           1
MODEL        1
ATOM      1  N   GLY     1      28.020  32.550  38.380  1.00  0.00
ATOM      2  H1  GLY     1      28.180  32.830  39.320  1.00  0.00
ATOM      3  H2  GLY     1      27.940  31.550  38.370  1.00  0.00
ATOM      4  H3  GLY     1      27.070  32.850  38.270  1.00  0.00
ATOM      5  CA  GLY     1      28.880  33.160  37.350  1.00  0.00
ATOM      6  C   GLY     1      30.350  32.930  37.710  1.00  0.00
ATOM      7  O   GLY     1      30.720  33.080  38.870  1.00  0.00
ATOM      8  N   LEU     2      31.140  32.980  36.640  1.00  0.00
ATOM      9  H   LEU     2      30.740  32.760  35.750  1.00  0.00
ATOM     10  CA  LEU     2      32.590  32.790  36.820  1.00  0.00
ATOM     11  CB  LEU     2      33.270  32.750  35.450  1.00  0.00
ATOM     12  CG  LEU     2      34.380  31.690  35.470  1.00  0.00
ATOM     13  CD1 LEU     2      33.930  30.370  34.850  1.00  0.00
ATOM     14  CD2 LEU     2      35.550  32.230  34.640  1.00  0.00
ATOM     15  C   LEU     2      33.210  33.840  37.730  1.00  0.00
ATOM     16  O   LEU     2      33.790  33.450  38.740  1.00  0.00
ATOM     17  N   PHE     3      32.980  35.100  37.370  1.00  0.00
ATOM     18  H   PHE     3      32.610  35.280  36.460  1.00  0.00
ATOM     19  CA  PHE     3      33.400  36.290  38.130  1.00  0.00
ATOM     20  CB  PHE     3      33.030  37.550  37.350  1.00  0.00
ATOM     21  CG  PHE     3      33.880  37.850  36.120  1.00  0.00
ATOM     22  CD1 PHE     3      33.320  37.560  34.880  1.00  0.00
ATOM     23  HD1 PHE     3      32.310  37.190  34.720  1.00  0.00
ATOM     24  CD2 PHE     3      35.090  38.530  36.240  1.00  0.00
ATOM     25  HD2 PHE     3      35.370  38.800  37.260  1.00  0.00
ATOM     26  CE1 PHE     3      34.060  37.930  33.760  1.00  0.00
ATOM     27  HE1 PHE     3      33.740  37.800  32.730  1.00  0.00
ATOM     28  CE2 PHE     3      35.740  38.970  35.100  1.00  0.00
ATOM     29  HE2 PHE     3      36.550  39.700  35.100  1.00  0.00
ATOM     30  CZ  PHE     3      35.240  38.650  33.840  1.00  0.00
ATOM     31  HZ  PHE     3      35.540  39.260  32.980  1.00  0.00
ATOM     32  C   PHE     3      32.770  36.290  39.520  1.00  0.00
ATOM     33  O   PHE     3      33.560  36.270  40.460  1.00  0.00
ATOM     34  N   GLY     4      31.460  36.020  39.600  1.00  0.00
ATOM     35  H   GLY     4      30.950  35.990  38.750  1.00  0.00
ATOM     36  CA  GLY     4      30.780  36.080  40.900  1.00  0.00
ATOM     37  C   GLY     4      31.340  35.110  41.950  1.00  0.00
ATOM     38  O   GLY     4      31.660  35.550  43.050  1.00  0.00
ATOM     39  N   ALA     5      31.740  33.960  41.420  1.00  0.00
ATOM     40  H   ALA     5      31.470  33.970  40.450  1.00  0.00
ATOM     41  CA  ALA     5      32.270  32.800  42.140  1.00  0.00
ATOM     42  CB  ALA     5      31.930  31.470  41.450  1.00  0.00
ATOM     43  C   ALA     5      33.770  32.800  42.440  1.00  0.00
ATOM     44  O   ALA     5      33.990  32.470  43.600  1.00  0.00
ATOM     45  N   ILE     6      34.570  33.410  41.570  1.00  0.00
ATOM     46  H   ILE     6      34.150  33.620  40.690  1.00  0.00
ATOM     47  CA  ILE     6      35.950  33.790  41.900  1.00  0.00
ATOM     48  CB  ILE     6      36.790  34.340  40.740  1.00  0.00
ATOM     49  CG1 ILE     6      36.930  33.300  39.620  1.00  0.00
ATOM     50  CG2 ILE     6      38.190  34.780  41.150  1.00  0.00
ATOM     51  CD  ILE     6      37.280  34.000  38.310  1.00  0.00
ATOM     52  C   ILE     6      35.940  34.700  43.120  1.00  0.00
ATOM     53  O   ILE     6      36.480  34.310  44.160  1.00  0.00
ATOM     54  N   ALA     7      35.090  35.730  43.070  1.00  0.00
ATOM     55  H   ALA     7      34.600  35.860  42.210  1.00  0.00
ATOM     56  CA  ALA     7      34.910  36.760  44.100  1.00  0.00
ATOM     57  CB  ALA     7      33.960  37.800  43.510  1.00  0.00
ATOM     58  C   ALA     7      34.340  36.190  45.400  1.00  0.00
ATOM     59  O   ALA     7      35.150  36.070  46.320  1.00  0.00
ATOM     60  N   GLY     8      33.380  35.290  45.220  1.00  0.00
ATOM     61  H   GLY     8      32.930  35.050  44.360  1.00  0.00
ATOM     62  CA  GLY     8      32.870  34.400  46.270  1.00  0.00
ATOM     63  C   GLY     8      33.820  33.420  46.950  1.00  0.00
ATOM     64  O   GLY     8      33.800  33.280  48.180  1.00  0.00
ATOM     65  N   PHE     9      34.800  32.830  46.270  1.00  0.00
ATOM     66  H   PHE     9      34.630  32.870  45.280  1.00  0.00
ATOM     67  CA  PHE     9      35.810  31.930  46.830  1.00  0.00
ATOM     68  CB  PHE     9      36.560  31.280  45.660  1.00  0.00
ATOM     69  CG  PHE     9      37.320  29.990  45.970  1.00  0.00
ATOM     70  CD1 PHE     9      37.370  29.010  44.990  1.00  0.00
ATOM     71  HD1 PHE     9      36.680  29.060  44.150  1.00  0.00
ATOM     72  CD2 PHE     9      38.110  29.880  47.110  1.00  0.00
ATOM     73  HD2 PHE     9      38.320  30.680  47.830  1.00  0.00
ATOM     74  CE1 PHE     9      38.150  27.870  45.170  1.00  0.00
ATOM     75  HE1 PHE     9      38.190  27.060  44.450  1.00  0.00
ATOM     76  CE2 PHE     9      38.950  28.790  47.240  1.00  0.00
ATOM     77  HE2 PHE     9      39.610  28.800  48.110  1.00  0.00
ATOM     78  CZ  PHE     9      38.950  27.760  46.300  1.00  0.00
ATOM     79  HZ  PHE     9      39.580  26.870  46.350  1.00  0.00
ATOM     80  C   PHE     9      36.740  32.750  47.730  1.00  0.00
ATOM     81  O   PHE     9      36.780  32.500  48.940  1.00  0.00
ATOM     82  N   ILE    10      37.110  33.940  47.280  1.00  0.00
ATOM     83  H   ILE    10      36.820  34.310  46.400  1.00  0.00
ATOM     84  CA  ILE    10      38.080  34.810  47.970  1.00  0.00
ATOM     85  CB  ILE    10      38.590  35.820  46.940  1.00  0.00
ATOM     86  CG1 ILE    10      39.160  35.110  45.720  1.00  0.00
ATOM     87  CG2 ILE    10      39.430  36.990  47.460  1.00  0.00
ATOM     88  CD  ILE    10      39.760  35.960  44.600  1.00  0.00
ATOM     89  C   ILE    10      37.360  35.430  49.170  1.00  0.00
ATOM     90  O   ILE    10      37.800  35.320  50.310  1.00  0.00
ATOM     91  N   GLX    11      36.110  35.850  48.990  1.00  0.00
ATOM     92  H   GLX    11      35.760  35.880  48.060  1.00  0.00
ATOM     93  CA  GLX    11      35.280  36.370  50.080  1.00  0.00
ATOM     94  CB  GLX    11      34.050  37.170  49.660  1.00  0.00
ATOM     95  CG  GLX    11      34.480  38.460  48.950  1.00  0.00
ATOM     96  CD  GLX    11      34.750  39.410  50.120  1.00  0.00
ATOM     97  OE1 GLX    11      35.830  39.900  50.420  1.00  0.00
ATOM     98 1HE1 GLX    11      35.690  40.860  50.670  1.00  0.00
ATOM     99 2HE1 GLX    11      36.530  39.190  50.290  1.00  0.00
ATOM    100  OE2 GLX    11      33.650  39.650  50.890  1.00  0.00
ATOM    101 1HE2 GLX    11      33.340  38.820  51.350  1.00  0.00
ATOM    102 2HE2 GLX    11      33.600  40.630  51.090  1.00  0.00
ATOM    103  C   GLX    11      34.830  35.350  51.140  1.00  0.00
ATOM    104  O   GLX    11      34.970  35.650  52.320  1.00  0.00
ATOM    105  N   GLY    12      34.430  34.150  50.740  1.00  0.00
ATOM    106  H   GLY    12      34.490  33.870  49.780  1.00  0.00
ATOM    107  CA  GLY    12      33.920  33.210  51.760  1.00  0.00
ATOM    108  C   GLY    12      33.880  31.720  51.420  1.00  0.00
ATOM    109  O   GLY    12      32.940  31.020  51.780  1.00  0.00
ATOM    110  N   GLY    13      34.920  31.270  50.720  1.00  0.00
ATOM    111  H   GLY    13      35.640  31.890  50.400  1.00  0.00
ATOM    112  CA  GLY    13      35.050  29.830  50.430  1.00  0.00
ATOM    113  C   GLY    13      33.820  29.140  49.840  1.00  0.00
ATOM    114  O   GLY    13      33.180  29.590  48.890  1.00  0.00
ATOM    115  N   TRP    14      33.480  28.110  50.600  1.00  0.00
ATOM    116  H   TRP    14      34.160  27.850  51.290  1.00  0.00
ATOM    117  CA  TRP    14      32.330  27.220  50.370  1.00  0.00
ATOM    118  CB  TRP    14      32.280  26.130  51.440  1.00  0.00
ATOM    119  CG  TRP    14      33.670  25.530  51.710  1.00  0.00
ATOM    120  CD1 TRP    14      34.280  25.600  52.890  1.00  0.00
ATOM    121  HD1 TRP    14      34.160  26.410  53.610  1.00  0.00
ATOM    122  CD2 TRP    14      34.290  24.480  51.060  1.00  0.00
ATOM    123  NE1 TRP    14      35.200  24.650  53.040  1.00  0.00
ATOM    124  HE1 TRP    14      35.680  24.360  53.860  1.00  0.00
ATOM    125  CE2 TRP    14      35.150  23.860  51.970  1.00  0.00
ATOM    126  CE3 TRP    14      34.370  24.100  49.720  1.00  0.00
ATOM    127  HE3 TRP    14      33.960  24.760  48.960  1.00  0.00
ATOM    128  CZ2 TRP    14      35.900  22.760  51.570  1.00  0.00
ATOM    129  HZ2 TRP    14      36.840  22.530  52.070  1.00  0.00
ATOM    130  CZ3 TRP    14      35.160  23.050  49.280  1.00  0.00
ATOM    131  HZ3 TRP    14      35.120  22.750  48.230  1.00  0.00
ATOM    132  CH2 TRP    14      35.860  22.340  50.250  1.00  0.00
ATOM    133  HH2 TRP    14      36.620  21.620  49.950  1.00  0.00
ATOM    134  C   TRP    14      30.980  27.910  50.200  1.00  0.00
ATOM    135  O   TRP    14      30.310  27.770  49.180  1.00  0.00
ATOM    136  N   THR    15      30.690  28.790  51.160  1.00  0.00
ATOM    137  H   THR    15      31.300  28.890  51.950  1.00  0.00
ATOM    138  CA  THR    15      29.420  29.520  51.280  1.00  0.00
ATOM    139  CB  THR    15      29.310  30.070  52.710  1.00  0.00
ATOM    140  OG1 THR    15      30.460  30.820  53.120  1.00  0.00
ATOM    141  HG1 THR    15      31.270  30.230  53.180  1.00  0.00
ATOM    142  CG2 THR    15      28.900  28.890  53.600  1.00  0.00
ATOM    143  C   THR    15      29.350  30.720  50.330  1.00  0.00
ATOM    144  O   THR    15      28.460  30.730  49.480  1.00  0.00
ATOM    145  N   GLY    16      30.480  31.410  50.220  1.00  0.00
ATOM    146  H   GLY    16      31.190  31.030  50.820  1.00  0.00
ATOM    147  CA  GLY    16      30.660  32.410  49.170  1.00  0.00
ATOM    148  C   GLY    16      30.540  31.910  47.730  1.00  0.00
ATOM    149  O   GLY    16      30.080  32.690  46.900  1.00  0.00
ATOM    150  N   MET    17      30.970  30.670  47.490  1.00  0.00
ATOM    151  H   MET    17      31.700  30.230  48.010  1.00  0.00
ATOM    152  CA  MET    17      30.740  30.030  46.180  1.00  0.00
ATOM    153  CB  MET    17      31.720  28.870  46.020  1.00  0.00
ATOM    154  CG  MET    17      33.070  29.410  45.530  1.00  0.00
ATOM    155  SD  MET    17      34.170  28.030  45.030  1.00  0.00
ATOM    156  CE  MET    17      34.530  27.440  46.670  1.00  0.00
ATOM    157  C   MET    17      29.300  29.700  45.790  1.00  0.00
ATOM    158  O   MET    17      28.890  30.050  44.680  1.00  0.00
ATOM    159  N   ILE    18      28.520  29.160  46.720  1.00  0.00
ATOM    160  H   ILE    18      28.750  28.870  47.650  1.00  0.00
ATOM    161  CA  ILE    18      27.110  28.860  46.440  1.00  0.00
ATOM    162  CB  ILE    18      26.480  27.860  47.410  1.00  0.00
ATOM    163  CG1 ILE    18      25.050  27.440  47.060  1.00  0.00
ATOM    164  CG2 ILE    18      26.390  28.370  48.850  1.00  0.00
ATOM    165  CD  ILE    18      24.550  26.150  47.720  1.00  0.00
ATOM    166  C   ILE    18      26.280  30.140  46.270  1.00  0.00
ATOM    167  O   ILE    18      25.340  30.280  45.500  1.00  0.00
ATOM    168  N   ASX    19      26.650  31.180  47.000  1.00  0.00
ATOM    169  H   ASX    19      27.290  31.140  47.780  1.00  0.00
ATOM    170  CA  ASX    19      26.170  32.550  46.750  1.00  0.00
ATOM    171  CB  ASX    19      26.500  33.520  47.890  1.00  0.00
ATOM    172  CG  ASX    19      25.670  33.220  49.140  1.00  0.00
ATOM    173  OD1 ASX    19      24.530  32.750  49.130  1.00  0.00
ATOM    174 1HD1 ASX    19      24.030  32.950  49.970  1.00  0.00
ATOM    175 2HD1 ASX    19      24.310  32.200  48.320  1.00  0.00
ATOM    176  OD2 ASX    19      26.290  33.280  50.350  1.00  0.00
ATOM    177 1HD2 ASX    19      26.060  32.410  50.780  1.00  0.00
ATOM    178 2HD2 ASX    19      26.570  34.220  50.500  1.00  0.00
ATOM    179  C   ASX    19      26.650  33.110  45.400  1.00  0.00
ATOM    180  O   ASX    19      25.810  33.710  44.730  1.00  0.00
ATOM    181  N   GLY    20      27.910  32.980  45.030  1.00  0.00
ATOM    182  H   GLY    20      28.700  32.750  45.600  1.00  0.00
ATOM    183  CA  GLY    20      28.480  33.240  43.690  1.00  0.00
ATOM    184  C   GLY    20      27.960  32.470  42.470  1.00  0.00
ATOM    185  O   GLY    20      28.380  32.720  41.340  1.00  0.00
ATOM    186  N   TRP    21      27.260  31.370  42.690  1.00  0.00
ATOM    187  H   TRP    21      27.530  30.940  43.550  1.00  0.00
ATOM    188  CA  TRP    21      26.760  30.490  41.630  1.00  0.00
ATOM    189  CB  TRP    21      26.410  29.100  42.170  1.00  0.00
ATOM    190  CG  TRP    21      25.860  28.140  41.110  1.00  0.00
ATOM    191  CD1 TRP    21      26.490  27.550  40.100  1.00  0.00
ATOM    192  HD1 TRP    21      27.560  27.370  40.010  1.00  0.00
ATOM    193  CD2 TRP    21      24.550  27.670  41.110  1.00  0.00
ATOM    194  NE1 TRP    21      25.660  26.710  39.490  1.00  0.00
ATOM    195  HE1 TRP    21      26.020  26.080  38.810  1.00  0.00
ATOM    196  CE2 TRP    21      24.460  26.760  40.060  1.00  0.00
ATOM    197  CE3 TRP    21      23.450  27.850  41.940  1.00  0.00
ATOM    198  HE3 TRP    21      23.590  28.120  42.990  1.00  0.00
ATOM    199  CZ2 TRP    21      23.280  26.070  39.840  1.00  0.00
ATOM    200  HZ2 TRP    21      23.110  25.550  38.890  1.00  0.00
ATOM    201  CZ3 TRP    21      22.260  27.170  41.690  1.00  0.00
ATOM    202  HZ3 TRP    21      21.480  27.240  42.450  1.00  0.00
ATOM    203  CH2 TRP    21      22.150  26.300  40.610  1.00  0.00
ATOM    204  HH2 TRP    21      21.240  25.710  40.480  1.00  0.00
ATOM    205  C   TRP    21      25.540  31.130  40.970  1.00  0.00
ATOM    206  O   TRP    21      25.580  31.330  39.750  1.00  0.00
ATOM    207  N   TYX    22      24.570  31.510  41.790  1.00  0.00
ATOM    208  H   TYX    22      24.850  31.530  42.750  1.00  0.00
ATOM    209  CA  TYX    22      23.220  32.010  41.500  1.00  0.00
ATOM    210  CB  TYX    22      22.600  32.390  42.850  1.00  0.00
ATOM    211  CG  TYX    22      22.410  31.390  43.990  1.00  0.00
ATOM    212  CD1 TYX    22      21.890  30.120  43.790  1.00  0.00
ATOM    213  HD1 TYX    22      21.580  29.900  42.770  1.00  0.00
ATOM    214  CD2 TYX    22      22.590  31.800  45.310  1.00  0.00
ATOM    215  HD2 TYX    22      22.800  32.860  45.460  1.00  0.00
ATOM    216  CE1 TYX    22      21.480  29.260  44.810  1.00  0.00
ATOM    217  HE1 TYX    22      20.900  28.350  44.650  1.00  0.00
ATOM    218  CE2 TYX    22      22.250  30.960  46.360  1.00  0.00
ATOM    219  HE2 TYX    22      22.360  31.390  47.350  1.00  0.00
ATOM    220  CZ  TYX    22      21.720  29.700  46.100  1.00  0.00
ATOM    221  OH  TYX    22      21.340  29.090  47.250  1.00  0.00
ATOM    222  HH1 TYX    22      20.920  28.240  46.920  1.00  0.00
ATOM    223  HH2 TYX    22      21.820  29.500  48.030  1.00  0.00
ATOM    224  C   TYX    22      23.190  33.170  40.510  1.00  0.00
ATOM    225  O   TYX    22      24.180  33.870  40.320  1.00  0.00
ATOM    226  N   GLY    23      22.020  33.340  39.900  1.00  0.00
ATOM    227  H   GLY    23      21.270  32.710  40.110  1.00  0.00
ATOM    228  CA  GLY    23      21.680  34.390  38.920  1.00  0.00
ATOM    229  C   GLY    23      22.280  34.310  37.520  1.00  0.00
ATOM    230  O   GLY    23      21.810  33.610  36.630  1.00  0.00
ATOM    231  N   SER    24      23.500  34.840  37.460  1.00  0.00
ATOM    232  H   SER    24      24.080  35.510  37.910  1.00  0.00
ATOM    233  CA  SER    24      24.300  34.820  36.230  1.00  0.00
ATOM    234  CB  SER    24      25.310  35.970  36.180  1.00  0.00
ATOM    235  OG  SER    24      25.940  35.970  34.890  1.00  0.00
ATOM    236  HG  SER    24      26.860  36.310  35.080  1.00  0.00
ATOM    237  C   SER    24      25.030  33.510  35.920  1.00  0.00
ATOM    238  O1  SER    24      25.250  33.270  34.600  1.00  0.00
ATOM    239 1HO1 SER    24      25.690  32.370  34.540  1.00  0.00
ATOM    240 2HO1 SER    24      25.080  34.060  34.010  1.00  0.00
ATOM    241  O2  SER    24      25.580  32.870  36.810  1.00  0.00
ATOM    242 1HO2 SER    24      26.040  32.070  36.430  1.00  0.00
ATOM    243 2HO2 SER    24      25.220  33.120  37.710  1.00  0.00
ATOM    244  C33 DMP    25      58.100  33.590  15.660  1.00  0.00
ATOM    245  C34 DMP    25      58.620  34.840  17.770  1.00  0.00
ATOM    246  C35 DMP    25      58.620  32.620  17.750  1.00  0.00
ATOM    247  N   DMP    25      57.910  33.740  17.110  1.00  0.00
ATOM    248  C32 DMP    25      56.500  33.790  17.540  1.00  0.00
ATOM    249  C31 DMP    25      55.560  34.910  17.090  1.00  0.00
ATOM    250  O32 DMP    25      55.890  36.130  17.760  1.00  0.00
ATOM    251  P   DMP    25      54.630  37.120  17.960  1.00  0.00
ATOM    252  O33 DMP    25      54.510  37.610  16.570  1.00  0.00
ATOM    253  O34 DMP    25      53.580  36.400  18.700  1.00  0.00
ATOM    254  O31 DMP    25      55.260  38.370  18.760  1.00  0.00
ATOM    255  C3  DMP    25      55.890  37.810  19.920  1.00  0.00
ATOM    256  C2  DMP    25      57.100  38.600  20.410  1.00  0.00
ATOM    257  O21 DMP    25      57.800  38.140  21.560  1.00  0.00
ATOM    258  C21 DMP    25      59.120  38.200  21.410  1.00  0.00
ATOM    259  O22 DMP    25      59.620  38.450  20.310  1.00  0.00
ATOM    260  C22 DMP    25      59.930  37.890  22.610  1.00  0.00
ATOM    261  C23 DMP    25      59.600  38.630  23.900  1.00  0.00
ATOM    262  C24 DMP    25      59.400  40.150  23.810  1.00  0.00
ATOM    263  C25 DMP    25      58.600  40.450  25.080  1.00  0.00
ATOM    264  C26 DMP    25      58.290  41.920  25.340  1.00  0.00
ATOM    265  C27 DMP    25      57.660  42.020  26.730  1.00  0.00
ATOM    266  C28 DMP    25      58.720  42.140  27.830  1.00  0.00
ATOM    267  C29 DMP    25      57.930  41.700  29.070  1.00  0.00
ATOM    268 0C21 DMP    25      58.640  42.020  30.390  1.00  0.00
ATOM    269 1C21 DMP    25      57.740  41.580  31.550  1.00  0.00
ATOM    270 2C21 DMP    25      58.410  42.000  32.870  1.00  0.00
ATOM    271 3C21 DMP    25      57.430  42.090  34.040  1.00  0.00
ATOM    272 4C21 DMP    25      58.060  42.510  35.370  1.00  0.00
ATOM    273  C1  DMP    25      56.650  40.060  20.560  1.00  0.00
ATOM    274  O11 DMP    25      55.880  40.480  21.690  1.00  0.00
ATOM    275  C11 DMP    25      55.730  41.790  21.870  1.00  0.00
ATOM    276  O12 DMP    25      56.640  42.550  21.550  1.00  0.00
ATOM    277  C12 DMP    25      54.670  42.170  22.830  1.00  0.00
ATOM    278  C13 DMP    25      54.530  41.260  24.060  1.00  0.00
ATOM    279  C14 DMP    25      53.290  41.840  24.760  1.00  0.00
ATOM    280  C15 DMP    25      52.970  40.990  25.990  1.00  0.00
ATOM    281  C16 DMP    25      51.670  41.480  26.640  1.00  0.00
ATOM    282  C17 DMP    25      51.860  42.810  27.370  1.00  0.00
ATOM    283  C18 DMP    25      52.510  42.390  28.690  1.00  0.00
ATOM    284  C19 DMP    25      53.210  43.580  29.350  1.00  0.00
ATOM    285 0C11 DMP    25      52.840  43.730  30.820  1.00  0.00
ATOM    286 1C11 DMP    25      54.010  43.350  31.720  1.00  0.00
ATOM    287 2C11 DMP    25      53.530  43.300  33.180  1.00  0.00
ATOM    288 3C11 DMP    25      52.530  42.180  33.470  1.00  0.00
ATOM    289 4C11 DMP    25      51.980  42.410  34.880  1.00  0.00
ATOM    290  C33 DMP    26      10.490  46.420  19.520  1.00  0.00
ATOM    291  C34 DMP    26      10.300  44.890  21.440  1.00  0.00
ATOM    292  C35 DMP    26      11.000  47.080  21.730  1.00  0.00
ATOM    293  N   DMP    26      11.080  45.950  20.790  1.00  0.00
ATOM    294  C32 DMP    26      12.500  45.600  20.720  1.00  0.00
ATOM    295  C31 DMP    26      13.250  44.870  21.830  1.00  0.00
ATOM    296  O32 DMP    26      13.420  45.460  23.120  1.00  0.00
ATOM    297  P   DMP    26      13.710  44.420  24.310  1.00  0.00
ATOM    298  O33 DMP    26      14.300  43.190  23.740  1.00  0.00
ATOM    299  O34 DMP    26      14.470  45.240  25.280  1.00  0.00
ATOM    300  O31 DMP    26      12.220  44.090  24.810  1.00  0.00
ATOM    301  C3  DMP    26      11.740  45.150  25.640  1.00  0.00
ATOM    302  C2  DMP    26      10.240  45.050  25.930  1.00  0.00
ATOM    303  O21 DMP    26       9.600  46.170  26.550  1.00  0.00
ATOM    304  C21 DMP    26       9.310  47.210  25.780  1.00  0.00
ATOM    305  O22 DMP    26       9.200  47.060  24.560  1.00  0.00
ATOM    306  C22 DMP    26       8.930  48.510  26.380  1.00  0.00
ATOM    307  C23 DMP    26       7.500  48.520  26.940  1.00  0.00
ATOM    308  C24 DMP    26       6.890  49.900  27.160  1.00  0.00
ATOM    309  C25 DMP    26       5.590  49.720  27.940  1.00  0.00
ATOM    310  C26 DMP    26       5.670  49.480  29.450  1.00  0.00
ATOM    311  C27 DMP    26       6.440  50.590  30.170  1.00  0.00
ATOM    312  C28 DMP    26       6.450  50.510  31.700  1.00  0.00
ATOM    313  C29 DMP    26       7.240  51.620  32.400  1.00  0.00
ATOM    314 0C21 DMP    26       7.070  51.600  33.920  1.00  0.00
ATOM    315 1C21 DMP    26       5.820  52.290  34.480  1.00  0.00
ATOM    316 2C21 DMP    26       6.000  52.320  36.000  1.00  0.00
ATOM    317 3C21 DMP    26       4.780  53.020  36.600  1.00  0.00
ATOM    318 4C21 DMP    26       5.100  53.160  38.100  1.00  0.00
ATOM    319  C1  DMP    26       9.990  43.810  26.810  1.00  0.00
ATOM    320  O11 DMP    26      11.030  43.520  27.750  1.00  0.00
ATOM    321  C11 DMP    26      10.650  42.680  28.710  1.00  0.00
ATOM    322  O12 DMP    26       9.880  41.750  28.480  1.00  0.00
ATOM    323  C12 DMP    26      11.360  42.890  30.000  1.00  0.00
ATOM    324  C13 DMP    26      10.340  43.460  30.990  1.00  0.00
ATOM    325  C14 DMP    26       9.730  44.810  30.600  1.00  0.00
ATOM    326  C15 DMP    26       8.490  45.130  31.440  1.00  0.00
ATOM    327  C16 DMP    26       7.720  46.400  31.060  1.00  0.00
ATOM    328  C17 DMP    26       6.330  46.350  31.710  1.00  0.00
ATOM    329  C18 DMP    26       6.560  46.500  33.210  1.00  0.00
ATOM    330  C19 DMP    26       5.330  46.920  34.030  1.00  0.00
ATOM    331 0C11 DMP    26       5.800  47.630  35.300  1.00  0.00
ATOM    332 1C11 DMP    26       4.640  48.200  36.130  1.00  0.00
ATOM    333 2C11 DMP    26       5.180  48.810  37.430  1.00  0.00
ATOM    334 3C11 DMP    26       3.950  49.230  38.240  1.00  0.00
ATOM    335 4C11 DMP    26       4.410  49.620  39.650  1.00  0.00
ATOM    336  C33 DMP    27      38.150  59.470  56.410  1.00  0.00
ATOM    337  C34 DMP    27      37.790  58.200  58.420  1.00  0.00
ATOM    338  C35 DMP    27      38.870  60.340  58.440  1.00  0.00
ATOM    339  N   DMP    27      38.730  59.080  57.710  1.00  0.00
ATOM    340  C32 DMP    27      40.080  58.500  57.640  1.00  0.00
ATOM    341  C31 DMP    27      41.220  58.950  56.710  1.00  0.00
ATOM    342  O32 DMP    27      41.260  60.370  56.600  1.00  0.00
ATOM    343  P   DMP    27      42.450  61.060  57.430  1.00  0.00
ATOM    344  O33 DMP    27      42.100  62.480  57.170  1.00  0.00
ATOM    345  O34 DMP    27      42.440  60.580  58.830  1.00  0.00
ATOM    346  O31 DMP    27      43.750  60.610  56.590  1.00  0.00
ATOM    347  C3  DMP    27      43.910  61.460  55.460  1.00  0.00
ATOM    348  C2  DMP    27      45.120  60.980  54.660  1.00  0.00
ATOM    349  O21 DMP    27      45.600  61.890  53.670  1.00  0.00
ATOM    350  C21 DMP    27      46.670  62.570  54.080  1.00  0.00
ATOM    351  O22 DMP    27      47.170  62.480  55.200  1.00  0.00
ATOM    352  C22 DMP    27      47.050  63.490  52.980  1.00  0.00
ATOM    353  C23 DMP    27      48.350  62.990  52.370  1.00  0.00
ATOM    354  C24 DMP    27      48.630  64.120  51.380  1.00  0.00
ATOM    355  C25 DMP    27      49.660  63.760  50.300  1.00  0.00
ATOM    356  C26 DMP    27      51.030  63.630  50.970  1.00  0.00
ATOM    357  C27 DMP    27      52.070  63.410  49.870  1.00  0.00
ATOM    358  C28 DMP    27      52.500  61.980  49.540  1.00  0.00
ATOM    359  C29 DMP    27      53.370  61.880  48.280  1.00  0.00
ATOM    360 0C21 DMP    27      52.730  62.410  47.000  1.00  0.00
ATOM    361 1C21 DMP    27      51.490  61.560  46.690  1.00  0.00
ATOM    362 2C21 DMP    27      50.760  62.250  45.540  1.00  0.00
ATOM    363 3C21 DMP    27      51.590  62.670  44.330  1.00  0.00
ATOM    364 4C21 DMP    27      51.430  61.790  43.080  1.00  0.00
ATOM    365  C1  DMP    27      44.660  59.680  54.000  1.00  0.00
ATOM    366  O11 DMP    27      43.470  59.830  53.220  1.00  0.00
ATOM    367  C11 DMP    27      43.120  58.730  52.560  1.00  0.00
ATOM    368  O12 DMP    27      43.500  57.630  52.970  1.00  0.00
ATOM    369  C12 DMP    27      41.840  59.060  51.890  1.00  0.00
ATOM    370  C13 DMP    27      40.740  58.160  52.460  1.00  0.00
ATOM    371  C14 DMP    27      39.600  57.950  51.480  1.00  0.00
ATOM    372  C15 DMP    27      40.000  57.450  50.090  1.00  0.00
ATOM    373  C16 DMP    27      38.680  57.260  49.340  1.00  0.00
ATOM    374  C17 DMP    27      38.780  56.620  47.950  1.00  0.00
ATOM    375  C18 DMP    27      39.950  56.890  47.000  1.00  0.00
ATOM    376  C19 DMP    27      39.690  55.990  45.780  1.00  0.00
ATOM    377 0C11 DMP    27      38.450  56.300  44.950  1.00  0.00
ATOM    378 1C11 DMP    27      38.330  55.330  43.780  1.00  0.00
ATOM    379 2C11 DMP    27      37.060  55.270  42.920  1.00  0.00
ATOM    380 3C11 DMP    27      36.660  56.670  42.450  1.00  0.00
ATOM    381 4C11 DMP    27      35.260  56.680  41.840  1.00  0.00
ATOM    382  C33 DMP    28       0.060  48.660  66.410  1.00  0.00
ATOM    383  C34 DMP    28       2.270  48.540  65.330  1.00  0.00
ATOM    384  C35 DMP    28       2.130  48.840  67.600  1.00  0.00
ATOM    385  N   DMP    28       1.430  49.180  66.350  1.00  0.00
ATOM    386  C32 DMP    28       1.430  50.630  66.080  1.00  0.00
ATOM    387  C31 DMP    28       0.760  51.130  64.800  1.00  0.00
ATOM    388  O32 DMP    28       1.240  50.630  63.550  1.00  0.00
ATOM    389  P   DMP    28       0.330  51.200  62.350  1.00  0.00
ATOM    390  O33 DMP    28      -1.060  50.900  62.740  1.00  0.00
ATOM    391  O34 DMP    28       0.860  52.580  62.270  1.00  0.00
ATOM    392  O31 DMP    28       0.790  50.260  61.130  1.00  0.00
ATOM    393  C3  DMP    28       2.120  50.660  60.770  1.00  0.00
ATOM    394  C2  DMP    28       2.640  50.100  59.450  1.00  0.00
ATOM    395  O21 DMP    28       3.990  50.530  59.240  1.00  0.00
ATOM    396  C21 DMP    28       4.780  49.870  58.390  1.00  0.00
ATOM    397  O22 DMP    28       4.700  48.660  58.160  1.00  0.00
ATOM    398  C22 DMP    28       5.840  50.780  57.910  1.00  0.00
ATOM    399  C23 DMP    28       6.410  50.610  56.500  1.00  0.00
ATOM    400  C24 DMP    28       5.240  50.790  55.520  1.00  0.00
ATOM    401  C25 DMP    28       5.720  50.360  54.130  1.00  0.00
ATOM    402  C26 DMP    28       4.680  50.670  53.050  1.00  0.00
ATOM    403  C27 DMP    28       5.140  49.990  51.750  1.00  0.00
ATOM    404  C28 DMP    28       6.460  50.590  51.270  1.00  0.00
ATOM    405  C29 DMP    28       6.950  50.060  49.920  1.00  0.00
ATOM    406 0C21 DMP    28       8.460  50.260  49.760  1.00  0.00
ATOM    407 1C21 DMP    28       8.820  51.710  49.410  1.00  0.00
ATOM    408 2C21 DMP    28      10.260  51.690  48.890  1.00  0.00
ATOM    409 3C21 DMP    28      10.870  53.090  48.950  1.00  0.00
ATOM    410 4C21 DMP    28      12.320  53.240  48.470  1.00  0.00
ATOM    411  C1  DMP    28       1.700  50.760  58.440  1.00  0.00
ATOM    412  O11 DMP    28       1.480  50.200  57.140  1.00  0.00
ATOM    413  C11 DMP    28       0.650  50.970  56.430  1.00  0.00
ATOM    414  O12 DMP    28       0.110  51.920  56.990  1.00  0.00
ATOM    415  C12 DMP    28       0.380  50.190  55.200  1.00  0.00
ATOM    416  C13 DMP    28      -0.920  50.540  54.470  1.00  0.00
ATOM    417  C14 DMP    28      -0.990  49.770  53.150  1.00  0.00
ATOM    418  C15 DMP    28      -2.100  50.300  52.240  1.00  0.00
ATOM    419  C16 DMP    28      -2.120  49.440  50.970  1.00  0.00
ATOM    420  C17 DMP    28      -3.340  49.950  50.210  1.00  0.00
ATOM    421  C18 DMP    28      -3.190  49.470  48.760  1.00  0.00
ATOM    422  C19 DMP    28      -2.000  50.160  48.090  1.00  0.00
ATOM    423 0C11 DMP    28      -1.630  49.480  46.770  1.00  0.00
ATOM    424 1C11 DMP    28      -0.660  50.360  45.980  1.00  0.00
ATOM    425 2C11 DMP    28      -1.400  51.150  44.900  1.00  0.00
ATOM    426 3C11 DMP    28      -0.380  52.040  44.180  1.00  0.00
ATOM    427 4C11 DMP    28      -1.140  52.980  43.260  1.00  0.00
ATOM    428  C33 DMP    29      22.310  18.370  22.370  1.00  0.00
ATOM    429  C34 DMP    29      21.200  19.890  23.790  1.00  0.00
ATOM    430  C35 DMP    29      22.150  20.590  21.700  1.00  0.00
ATOM    431  N   DMP    29      22.350  19.750  22.880  1.00  0.00
ATOM    432  C32 DMP    29      23.620  20.120  23.520  1.00  0.00
ATOM    433  C31 DMP    29      24.250  19.150  24.530  1.00  0.00
ATOM    434  O32 DMP    29      23.470  18.700  25.640  1.00  0.00
ATOM    435  P   DMP    29      24.460  18.260  26.820  1.00  0.00
ATOM    436  O33 DMP    29      25.360  17.190  26.340  1.00  0.00
ATOM    437  O34 DMP    29      25.070  19.480  27.410  1.00  0.00
ATOM    438  O31 DMP    29      23.440  17.580  27.860  1.00  0.00
ATOM    439  C3  DMP    29      22.720  18.540  28.650  1.00  0.00
ATOM    440  C2  DMP    29      21.530  17.770  29.220  1.00  0.00
ATOM    441  O21 DMP    29      20.840  18.660  30.100  1.00  0.00
ATOM    442  C21 DMP    29      19.560  18.410  30.320  1.00  0.00
ATOM    443  O22 DMP    29      18.970  17.580  29.630  1.00  0.00
ATOM    444  C22 DMP    29      18.930  19.360  31.280  1.00  0.00
ATOM    445  C23 DMP    29      19.290  19.030  32.730  1.00  0.00
ATOM    446  C24 DMP    29      18.520  20.030  33.590  1.00  0.00
ATOM    447  C25 DMP    29      19.090  19.950  35.010  1.00  0.00
ATOM    448  C26 DMP    29      18.620  21.150  35.840  1.00  0.00
ATOM    449  C27 DMP    29      17.090  21.170  35.990  1.00  0.00
ATOM    450  C28 DMP    29      16.850  22.010  37.240  1.00  0.00
ATOM    451  C29 DMP    29      15.350  21.950  37.510  1.00  0.00
ATOM    452 0C21 DMP    29      14.740  22.840  38.600  1.00  0.00
ATOM    453 1C21 DMP    29      15.500  22.740  39.930  1.00  0.00
ATOM    454 2C21 DMP    29      15.130  21.570  40.850  1.00  0.00
ATOM    455 3C21 DMP    29      13.740  21.560  41.470  1.00  0.00
ATOM    456 4C21 DMP    29      13.590  22.890  42.220  1.00  0.00
ATOM    457  C1  DMP    29      22.110  16.590  29.990  1.00  0.00
ATOM    458  O11 DMP    29      22.940  16.790  31.140  1.00  0.00
ATOM    459  C11 DMP    29      23.630  15.750  31.610  1.00  0.00
ATOM    460  O12 DMP    29      23.720  14.720  30.950  1.00  0.00
ATOM    461  C12 DMP    29      24.380  16.060  32.850  1.00  0.00
ATOM    462  C13 DMP    29      23.760  15.340  34.050  1.00  0.00
ATOM    463  C14 DMP    29      23.670  16.270  35.260  1.00  0.00
ATOM    464  C15 DMP    29      23.280  15.440  36.490  1.00  0.00
ATOM    465  C16 DMP    29      22.610  16.280  37.580  1.00  0.00
ATOM    466  C17 DMP    29      22.470  15.480  38.870  1.00  0.00
ATOM    467  C18 DMP    29      21.470  16.140  39.820  1.00  0.00
ATOM    468  C19 DMP    29      21.170  15.400  41.130  1.00  0.00
ATOM    469 0C11 DMP    29      20.680  13.970  40.950  1.00  0.00
ATOM    470 1C11 DMP    29      20.400  13.250  42.280  1.00  0.00
ATOM    471 2C11 DMP    29      19.190  13.850  43.000  1.00  0.00
ATOM    472 3C11 DMP    29      18.940  13.030  44.260  1.00  0.00
ATOM    473 4C11 DMP    29      17.690  13.640  44.920  1.00  0.00
ATOM    474  C33 DMP    30      48.750  43.940  24.060  1.00  0.00
ATOM    475  C34 DMP    30      50.840  44.240  22.880  1.00  0.00
ATOM    476  C35 DMP    30      48.850  44.010  21.670  1.00  0.00
ATOM    477  N   DMP    30      49.540  43.540  22.890  1.00  0.00
ATOM    478  C32 DMP    30      49.810  42.100  22.830  1.00  0.00
ATOM    479  C31 DMP    30      48.820  40.940  22.710  1.00  0.00
ATOM    480  O32 DMP    30      47.790  40.960  21.710  1.00  0.00
ATOM    481  P   DMP    30      46.510  40.140  22.240  1.00  0.00
ATOM    482  O33 DMP    30      45.700  40.010  21.000  1.00  0.00
ATOM    483  O34 DMP    30      46.980  38.880  22.860  1.00  0.00
ATOM    484  O31 DMP    30      45.800  41.230  23.190  1.00  0.00
ATOM    485  C3  DMP    30      45.060  42.180  22.430  1.00  0.00
ATOM    486  C2  DMP    30      44.630  43.450  23.160  1.00  0.00
ATOM    487  O21 DMP    30      45.630  44.380  23.590  1.00  0.00
ATOM    488  C21 DMP    30      45.250  45.650  23.620  1.00  0.00
ATOM    489  O22 DMP    30      44.400  46.000  22.800  1.00  0.00
ATOM    490  C22 DMP    30      46.170  46.560  24.350  1.00  0.00
ATOM    491  C23 DMP    30      45.460  47.020  25.620  1.00  0.00
ATOM    492  C24 DMP    30      46.210  48.050  26.460  1.00  0.00
ATOM    493  C25 DMP    30      45.240  48.730  27.440  1.00  0.00
ATOM    494  C26 DMP    30      45.170  47.990  28.780  1.00  0.00
ATOM    495  C27 DMP    30      46.250  48.440  29.770  1.00  0.00
ATOM    496  C28 DMP    30      45.950  47.840  31.140  1.00  0.00
ATOM    497  C29 DMP    30      46.950  48.190  32.240  1.00  0.00
ATOM    498 0C21 DMP    30      46.590  47.530  33.580  1.00  0.00
ATOM    499 1C21 DMP    30      46.060  48.680  34.430  1.00  0.00
ATOM    500 2C21 DMP    30      45.900  48.320  35.910  1.00  0.00
ATOM    501 3C21 DMP    30      47.200  48.680  36.630  1.00  0.00
ATOM    502 4C21 DMP    30      46.930  48.140  38.030  1.00  0.00
ATOM    503  C1  DMP    30      43.810  42.910  24.330  1.00  0.00
ATOM    504  O11 DMP    30      43.380  43.870  25.300  1.00  0.00
ATOM    505  C11 DMP    30      42.460  43.390  26.120  1.00  0.00
ATOM    506  O12 DMP    30      41.800  42.390  25.840  1.00  0.00
ATOM    507  C12 DMP    30      42.170  44.270  27.270  1.00  0.00
ATOM    508  C13 DMP    30      41.890  43.440  28.520  1.00  0.00
ATOM    509  C14 DMP    30      43.030  42.550  29.010  1.00  0.00
ATOM    510  C15 DMP    30      42.730  41.700  30.250  1.00  0.00
ATOM    511  C16 DMP    30      44.020  41.220  30.930  1.00  0.00
ATOM    512  C17 DMP    30      43.590  40.450  32.170  1.00  0.00
ATOM    513  C18 DMP    30      44.730  39.860  33.010  1.00  0.00
ATOM    514  C19 DMP    30      44.140  39.390  34.340  1.00  0.00
ATOM    515 0C11 DMP    30      45.310  38.700  35.030  1.00  0.00
ATOM    516 1C11 DMP    30      44.990  38.170  36.430  1.00  0.00
ATOM    517 2C11 DMP    30      46.170  37.440  37.090  1.00  0.00
ATOM    518 3C11 DMP    30      45.940  36.670  38.390  1.00  0.00
ATOM    519 4C11 DMP    30      45.850  37.710  39.510  1.00  0.00
ATOM    520  C33 DMP    31      38.080  42.410  21.040  1.00  0.00
ATOM    521  C34 DMP    31      36.980  43.810  19.540  1.00  0.00
ATOM    522  C35 DMP    31      38.470  44.710  21.200  1.00  0.00
ATOM    523  N   DMP    31      37.410  43.720  20.940  1.00  0.00
ATOM    524  C32 DMP    31      36.240  43.820  21.810  1.00  0.00
ATOM    525  C31 DMP    31      35.310  45.040  21.860  1.00  0.00
ATOM    526  O32 DMP    31      36.020  46.280  21.990  1.00  0.00
ATOM    527  P   DMP    31      35.140  47.250  22.920  1.00  0.00
ATOM    528  O33 DMP    31      34.180  47.630  21.860  1.00  0.00
ATOM    529  O34 DMP    31      34.890  46.660  24.250  1.00  0.00
ATOM    530  O31 DMP    31      36.310  48.350  23.090  1.00  0.00
ATOM    531  C3  DMP    31      36.830  48.440  24.420  1.00  0.00
ATOM    532  C2  DMP    31      38.230  49.060  24.450  1.00  0.00
ATOM    533  O21 DMP    31      38.590  48.760  25.800  1.00  0.00
ATOM    534  C21 DMP    31      39.650  47.990  26.050  1.00  0.00
ATOM    535  O22 DMP    31      40.230  47.450  25.110  1.00  0.00
ATOM    536  C22 DMP    31      39.900  47.740  27.490  1.00  0.00
ATOM    537  C23 DMP    31      41.190  48.400  27.990  1.00  0.00
ATOM    538  C24 DMP    31      41.400  48.340  29.500  1.00  0.00
ATOM    539  C25 DMP    31      41.360  46.900  30.020  1.00  0.00
ATOM    540  C26 DMP    31      41.670  47.050  31.510  1.00  0.00
ATOM    541  C27 DMP    31      41.970  45.710  32.190  1.00  0.00
ATOM    542  C28 DMP    31      42.880  45.990  33.390  1.00  0.00
ATOM    543  C29 DMP    31      42.730  44.710  34.210  1.00  0.00
ATOM    544 0C21 DMP    31      43.590  45.030  35.440  1.00  0.00
ATOM    545 1C21 DMP    31      44.040  43.840  36.300  1.00  0.00
ATOM    546 2C21 DMP    31      44.860  44.310  37.500  1.00  0.00
ATOM    547 3C21 DMP    31      45.420  43.110  38.270  1.00  0.00
ATOM    548 4C21 DMP    31      46.330  43.520  39.420  1.00  0.00
ATOM    549  C1  DMP    31      38.040  50.560  24.200  1.00  0.00
ATOM    550  O11 DMP    31      36.930  51.240  24.800  1.00  0.00
ATOM    551  C11 DMP    31      37.140  52.410  25.410  1.00  0.00
ATOM    552  O12 DMP    31      37.960  53.180  24.910  1.00  0.00
ATOM    553  C12 DMP    31      36.010  52.890  26.240  1.00  0.00
ATOM    554  C13 DMP    31      36.050  52.250  27.630  1.00  0.00
ATOM    555  C14 DMP    31      35.080  52.930  28.600  1.00  0.00
ATOM    556  C15 DMP    31      34.810  51.910  29.710  1.00  0.00
ATOM    557  C16 DMP    31      33.590  52.340  30.520  1.00  0.00
ATOM    558  C17 DMP    31      33.080  51.190  31.400  1.00  0.00
ATOM    559  C18 DMP    31      33.850  51.210  32.720  1.00  0.00
ATOM    560  C19 DMP    31      33.780  52.400  33.680  1.00  0.00
ATOM    561 0C11 DMP    31      34.570  52.140  34.960  1.00  0.00
ATOM    562 1C11 DMP    31      34.220  53.150  36.050  1.00  0.00
ATOM    563 2C11 DMP    31      34.600  52.710  37.470  1.00  0.00
ATOM    564 3C11 DMP    31      34.040  53.650  38.540  1.00  0.00
ATOM    565 4C11 DMP    31      34.490  53.200  39.930  1.00  0.00
ATOM    566  C33 DMP    32       6.660  29.160  21.920  1.00  0.00
ATOM    567  C34 DMP    32       8.350  29.060  20.180  1.00  0.00
ATOM    568  C35 DMP    32       6.480  27.690  20.070  1.00  0.00
ATOM    569  N   DMP    32       7.430  28.280  21.030  1.00  0.00
ATOM    570  C32 DMP    32       8.130  27.190  21.730  1.00  0.00
ATOM    571  C31 DMP    32       7.510  26.390  22.870  1.00  0.00
ATOM    572  O32 DMP    32       6.160  25.910  22.790  1.00  0.00
ATOM    573  P   DMP    32       5.700  25.120  24.110  1.00  0.00
ATOM    574  O33 DMP    32       4.700  24.130  23.650  1.00  0.00
ATOM    575  O34 DMP    32       6.950  24.720  24.780  1.00  0.00
ATOM    576  O31 DMP    32       4.810  26.260  24.810  1.00  0.00
ATOM    577  C3  DMP    32       5.460  26.750  25.990  1.00  0.00
ATOM    578  C2  DMP    32       4.620  27.530  27.000  1.00  0.00
ATOM    579  O21 DMP    32       5.330  28.090  28.110  1.00  0.00
ATOM    580  C21 DMP    32       5.940  29.270  27.980  1.00  0.00
ATOM    581  O22 DMP    32       6.050  29.810  26.880  1.00  0.00
ATOM    582  C22 DMP    32       6.520  29.790  29.240  1.00  0.00
ATOM    583  C23 DMP    32       7.820  30.550  29.010  1.00  0.00
ATOM    584  C24 DMP    32       8.330  31.160  30.320  1.00  0.00
ATOM    585  C25 DMP    32       7.650  32.470  30.730  1.00  0.00
ATOM    586  C26 DMP    32       8.100  32.690  32.180  1.00  0.00
ATOM    587  C27 DMP    32       7.390  33.900  32.800  1.00  0.00
ATOM    588  C28 DMP    32       7.490  33.750  34.320  1.00  0.00
ATOM    589  C29 DMP    32       6.800  34.620  35.380  1.00  0.00
ATOM    590 0C21 DMP    32       7.070  34.000  36.760  1.00  0.00
ATOM    591 1C21 DMP    32       6.310  34.830  37.790  1.00  0.00
ATOM    592 2C21 DMP    32       6.460  34.390  39.250  1.00  0.00
ATOM    593 3C21 DMP    32       5.560  35.260  40.130  1.00  0.00
ATOM    594 4C21 DMP    32       4.060  34.960  40.070  1.00  0.00
ATOM    595  C1  DMP    32       3.490  26.610  27.460  1.00  0.00
ATOM    596  O11 DMP    32       3.860  25.430  28.180  1.00  0.00
ATOM    597  C11 DMP    32       2.910  24.680  28.740  1.00  0.00
ATOM    598  O12 DMP    32       1.760  24.730  28.320  1.00  0.00
ATOM    599  C12 DMP    32       3.490  23.790  29.780  1.00  0.00
ATOM    600  C13 DMP    32       2.840  24.170  31.110  1.00  0.00
ATOM    601  C14 DMP    32       3.460  23.480  32.330  1.00  0.00
ATOM    602  C15 DMP    32       2.790  23.890  33.640  1.00  0.00
ATOM    603  C16 DMP    32       3.020  23.000  34.860  1.00  0.00
ATOM    604  C17 DMP    32       4.370  23.430  35.440  1.00  0.00
ATOM    605  C18 DMP    32       4.760  22.520  36.610  1.00  0.00
ATOM    606  C19 DMP    32       4.040  23.110  37.820  1.00  0.00
ATOM    607 0C11 DMP    32       3.770  22.060  38.900  1.00  0.00
ATOM    608 1C11 DMP    32       2.770  22.430  40.000  1.00  0.00
ATOM    609 2C11 DMP    32       2.440  21.180  40.820  1.00  0.00
ATOM    610 3C11 DMP    32       1.700  21.720  42.050  1.00  0.00
ATOM    611 4C11 DMP    32       1.310  20.490  42.880  1.00  0.00
ATOM    612  C33 DMP    33      31.260  39.530  26.780  1.00  0.00
ATOM    613  C34 DMP    33      31.900  37.730  28.160  1.00  0.00
ATOM    614  C35 DMP    33      33.160  39.840  28.260  1.00  0.00
ATOM    615  N   DMP    33      32.420  38.890  27.430  1.00  0.00
ATOM    616  C32 DMP    33      33.290  38.400  26.360  1.00  0.00
ATOM    617  C31 DMP    33      34.120  39.350  25.480  1.00  0.00
ATOM    618  O32 DMP    33      33.490  40.410  24.770  1.00  0.00
ATOM    619  P   DMP    33      34.420  41.630  24.270  1.00  0.00
ATOM    620  O33 DMP    33      35.770  41.190  23.860  1.00  0.00
ATOM    621  O34 DMP    33      33.610  42.540  23.420  1.00  0.00
ATOM    622  O31 DMP    33      34.580  42.370  25.700  1.00  0.00
ATOM    623  C3  DMP    33      33.770  43.520  25.900  1.00  0.00
ATOM    624  C2  DMP    33      33.520  43.670  27.400  1.00  0.00
ATOM    625  O21 DMP    33      32.530  44.620  27.820  1.00  0.00
ATOM    626  C21 DMP    33      31.970  44.430  29.010  1.00  0.00
ATOM    627  O22 DMP    33      31.710  43.340  29.520  1.00  0.00
ATOM    628  C22 DMP    33      31.290  45.640  29.530  1.00  0.00
ATOM    629  C23 DMP    33      32.140  46.780  30.090  1.00  0.00
ATOM    630  C24 DMP    33      32.820  46.530  31.440  1.00  0.00
ATOM    631  C25 DMP    33      31.810  46.450  32.580  1.00  0.00
ATOM    632  C26 DMP    33      32.430  46.200  33.960  1.00  0.00
ATOM    633  C27 DMP    33      32.750  47.430  34.810  1.00  0.00
ATOM    634  C28 DMP    33      33.570  46.970  36.010  1.00  0.00
ATOM    635  C29 DMP    33      33.970  48.240  36.760  1.00  0.00
ATOM    636 0C21 DMP    33      34.790  47.910  38.010  1.00  0.00
ATOM    637 1C21 DMP    33      34.830  49.160  38.890  1.00  0.00
ATOM    638 2C21 DMP    33      35.940  48.940  39.920  1.00  0.00
ATOM    639 3C21 DMP    33      35.560  49.800  41.120  1.00  0.00
ATOM    640 4C21 DMP    33      36.490  49.440  42.280  1.00  0.00
ATOM    641  C1  DMP    33      34.910  43.990  27.940  1.00  0.00
ATOM    642  O11 DMP    33      34.960  44.040  29.370  1.00  0.00
ATOM    643  C11 DMP    33      36.170  44.100  29.930  1.00  0.00
ATOM    644  O12 DMP    33      37.180  43.840  29.290  1.00  0.00
ATOM    645  C12 DMP    33      36.150  44.420  31.380  1.00  0.00
ATOM    646  C13 DMP    33      35.680  43.350  32.370  1.00  0.00
ATOM    647  C14 DMP    33      35.630  43.920  33.780  1.00  0.00
ATOM    648  C15 DMP    33      35.220  42.940  34.880  1.00  0.00
ATOM    649  C16 DMP    33      35.310  43.500  36.300  1.00  0.00
ATOM    650  C17 DMP    33      35.080  42.400  37.340  1.00  0.00
ATOM    651  C18 DMP    33      35.870  42.580  38.630  1.00  0.00
ATOM    652  C19 DMP    33      35.430  43.790  39.450  1.00  0.00
ATOM    653 0C11 DMP    33      36.170  43.800  40.800  1.00  0.00
ATOM    654 1C11 DMP    33      35.320  44.130  42.020  1.00  0.00
ATOM    655 2C11 DMP    33      36.150  44.070  43.310  1.00  0.00
ATOM    656 3C11 DMP    33      35.460  44.640  44.540  1.00  0.00
ATOM    657 4C11 DMP    33      34.180  43.880  44.880  1.00  0.00
ATOM    658  C33 DMP    34       5.340  41.760  17.180  1.00  0.00
ATOM    659  C34 DMP    34       4.260  39.680  17.530  1.00  0.00
ATOM    660  C35 DMP    34       3.010  41.640  17.160  1.00  0.00
ATOM    661  N   DMP    34       4.200  41.110  17.840  1.00  0.00
ATOM    662  C32 DMP    34       3.940  41.520  19.230  1.00  0.00
ATOM    663  C31 DMP    34       5.040  41.400  20.280  1.00  0.00
ATOM    664  O32 DMP    34       5.380  40.060  20.640  1.00  0.00
ATOM    665  P   DMP    34       6.430  40.020  21.860  1.00  0.00
ATOM    666  O33 DMP    34       6.980  38.650  21.770  1.00  0.00
ATOM    667  O34 DMP    34       7.320  41.190  21.640  1.00  0.00
ATOM    668  O31 DMP    34       5.400  40.330  23.060  1.00  0.00
ATOM    669  C3  DMP    34       4.570  39.210  23.360  1.00  0.00
ATOM    670  C2  DMP    34       3.490  39.510  24.400  1.00  0.00
ATOM    671  O21 DMP    34       2.750  38.320  24.670  1.00  0.00
ATOM    672  C21 DMP    34       2.830  37.690  25.840  1.00  0.00
ATOM    673  O22 DMP    34       3.900  37.820  26.430  1.00  0.00
ATOM    674  C22 DMP    34       1.690  36.800  26.150  1.00  0.00
ATOM    675  C23 DMP    34       1.300  36.990  27.620  1.00  0.00
ATOM    676  C24 DMP    34       0.800  38.430  27.800  1.00  0.00
ATOM    677  C25 DMP    34      -0.690  38.330  28.100  1.00  0.00
ATOM    678  C26 DMP    34      -0.750  37.900  29.570  1.00  0.00
ATOM    679  C27 DMP    34      -2.160  37.440  29.940  1.00  0.00
ATOM    680  C28 DMP    34      -2.280  36.940  31.380  1.00  0.00
ATOM    681  C29 DMP    34      -2.160  38.170  32.280  1.00  0.00
ATOM    682 0C21 DMP    34      -1.810  37.760  33.710  1.00  0.00
ATOM    683 1C21 DMP    34      -1.580  38.910  34.690  1.00  0.00
ATOM    684 2C21 DMP    34      -1.390  38.370  36.100  1.00  0.00
ATOM    685 3C21 DMP    34      -1.380  39.510  37.120  1.00  0.00
ATOM    686 4C21 DMP    34      -0.610  39.310  38.420  1.00  0.00
ATOM    687  C1  DMP    34       2.670  40.720  23.950  1.00  0.00
ATOM    688  O11 DMP    34       2.220  41.670  24.910  1.00  0.00
ATOM    689  C11 DMP    34       1.100  42.310  24.570  1.00  0.00
ATOM    690  O12 DMP    34       0.570  42.220  23.470  1.00  0.00
ATOM    691  C12 DMP    34       0.520  42.940  25.780  1.00  0.00
ATOM    692  C13 DMP    34      -0.420  44.090  25.430  1.00  0.00
ATOM    693  C14 DMP    34      -0.740  44.730  26.780  1.00  0.00
ATOM    694  C15 DMP    34      -1.690  45.900  26.530  1.00  0.00
ATOM    695  C16 DMP    34      -2.300  46.230  27.890  1.00  0.00
ATOM    696  C17 DMP    34      -1.350  46.670  29.000  1.00  0.00
ATOM    697  C18 DMP    34      -2.170  46.710  30.290  1.00  0.00
ATOM    698  C19 DMP    34      -1.270  46.780  31.540  1.00  0.00
ATOM    699 0C11 DMP    34      -2.080  46.530  32.810  1.00  0.00
ATOM    700 1C11 DMP    34      -1.060  46.840  33.910  1.00  0.00
ATOM    701 2C11 DMP    34      -1.820  46.660  35.220  1.00  0.00
ATOM    702 3C11 DMP    34      -1.100  47.230  36.440  1.00  0.00
ATOM    703 4C11 DMP    34      -2.050  47.070  37.640  1.00  0.00
ATOM    704  C33 DMP    35      29.140  56.440  64.760  1.00  0.00
ATOM    705  C34 DMP    35      31.520  56.160  64.670  1.00  0.00
ATOM    706  C35 DMP    35      30.380  57.740  63.320  1.00  0.00
ATOM    707  N   DMP    35      30.310  56.380  63.870  1.00  0.00
ATOM    708  C32 DMP    35      29.930  55.390  62.850  1.00  0.00
ATOM    709  C31 DMP    35      30.940  55.030  61.760  1.00  0.00
ATOM    710  O32 DMP    35      31.670  55.970  60.970  1.00  0.00
ATOM    711  P   DMP    35      32.400  55.260  59.720  1.00  0.00
ATOM    712  O33 DMP    35      33.300  56.350  59.280  1.00  0.00
ATOM    713  O34 DMP    35      32.950  54.010  60.310  1.00  0.00
ATOM    714  O31 DMP    35      31.110  54.880  58.850  1.00  0.00
ATOM    715  C3  DMP    35      30.910  55.940  57.910  1.00  0.00
ATOM    716  C2  DMP    35      29.780  55.530  56.950  1.00  0.00
ATOM    717  O21 DMP    35      30.000  56.170  55.700  1.00  0.00
ATOM    718  C21 DMP    35      29.360  55.620  54.670  1.00  0.00
ATOM    719  O22 DMP    35      28.520  54.740  54.820  1.00  0.00
ATOM    720  C22 DMP    35      29.900  56.190  53.420  1.00  0.00
ATOM    721  C23 DMP    35      29.000  56.160  52.180  1.00  0.00
ATOM    722  C24 DMP    35      29.820  56.650  50.980  1.00  0.00
ATOM    723  C25 DMP    35      28.820  56.990  49.870  1.00  0.00
ATOM    724  C26 DMP    35      29.640  57.640  48.760  1.00  0.00
ATOM    725  C27 DMP    35      28.750  58.160  47.630  1.00  0.00
ATOM    726  C28 DMP    35      29.370  59.530  47.370  1.00  0.00
ATOM    727  C29 DMP    35      28.380  60.190  46.420  1.00  0.00
ATOM    728 0C21 DMP    35      29.070  61.140  45.430  1.00  0.00
ATOM    729 1C21 DMP    35      28.310  61.570  44.180  1.00  0.00
ATOM    730 2C21 DMP    35      27.170  62.440  44.690  1.00  0.00
ATOM    731 3C21 DMP    35      26.370  62.660  43.410  1.00  0.00
ATOM    732 4C21 DMP    35      25.030  63.200  43.910  1.00  0.00
ATOM    733  C1  DMP    35      28.480  56.080  57.540  1.00  0.00
ATOM    734  O11 DMP    35      28.450  57.480  57.800  1.00  0.00
ATOM    735  C11 DMP    35      27.880  58.180  56.810  1.00  0.00
ATOM    736  O12 DMP    35      26.800  57.820  56.350  1.00  0.00
ATOM    737  C12 DMP    35      28.250  59.610  56.840  1.00  0.00
ATOM    738  C13 DMP    35      29.500  60.120  56.110  1.00  0.00
ATOM    739  C14 DMP    35      29.120  60.570  54.690  1.00  0.00
ATOM    740  C15 DMP    35      30.260  61.490  54.230  1.00  0.00
ATOM    741  C16 DMP    35      30.120  61.790  52.740  1.00  0.00
ATOM    742  C17 DMP    35      31.450  62.280  52.150  1.00  0.00
ATOM    743  C18 DMP    35      31.540  62.130  50.630  1.00  0.00
ATOM    744  C19 DMP    35      32.600  63.080  50.060  1.00  0.00
ATOM    745 0C11 DMP    35      32.800  62.920  48.560  1.00  0.00
ATOM    746 1C11 DMP    35      33.640  64.080  48.000  1.00  0.00
ATOM    747 2C11 DMP    35      33.710  64.160  46.470  1.00  0.00
ATOM    748 3C11 DMP    35      34.780  65.200  46.140  1.00  0.00
ATOM    749 4C11 DMP    35      34.980  65.840  44.770  1.00  0.00
ATOM    750  C33 DMP    36      18.440   3.450  25.800  1.00  0.00
ATOM    751  C34 DMP    36      18.920   1.140  25.550  1.00  0.00
ATOM    752  C35 DMP    36      20.450   2.680  26.790  1.00  0.00
ATOM    753  N   DMP    36      19.520   2.470  25.670  1.00  0.00
ATOM    754  C32 DMP    36      20.170   2.820  24.400  1.00  0.00
ATOM    755  C31 DMP    36      21.490   2.140  24.010  1.00  0.00
ATOM    756  O32 DMP    36      21.490   0.740  23.740  1.00  0.00
ATOM    757  P   DMP    36      22.850   0.010  24.210  1.00  0.00
ATOM    758  O33 DMP    36      22.770  -1.380  23.700  1.00  0.00
ATOM    759  O34 DMP    36      23.970   0.950  24.000  1.00  0.00
ATOM    760  O31 DMP    36      22.450   0.190  25.760  1.00  0.00
ATOM    761  C3  DMP    36      23.060  -0.880  26.500  1.00  0.00
ATOM    762  C2  DMP    36      22.640  -1.160  27.940  1.00  0.00
ATOM    763  O21 DMP    36      21.610  -2.130  28.160  1.00  0.00
ATOM    764  C21 DMP    36      22.050  -3.370  28.290  1.00  0.00
ATOM    765  O22 DMP    36      22.760  -3.760  27.360  1.00  0.00
ATOM    766  C22 DMP    36      21.040  -4.220  28.970  1.00  0.00
ATOM    767  C23 DMP    36      21.740  -5.010  30.080  1.00  0.00
ATOM    768  C24 DMP    36      20.660  -5.930  30.660  1.00  0.00
ATOM    769  C25 DMP    36      21.160  -6.800  31.810  1.00  0.00
ATOM    770  C26 DMP    36      21.490  -5.960  33.050  1.00  0.00
ATOM    771  C27 DMP    36      22.030  -6.940  34.100  1.00  0.00
ATOM    772  C28 DMP    36      22.510  -6.200  35.350  1.00  0.00
ATOM    773  C29 DMP    36      21.320  -5.890  36.270  1.00  0.00
ATOM    774 0C21 DMP    36      21.750  -5.520  37.690  1.00  0.00
ATOM    775 1C21 DMP    36      20.430  -5.260  38.420  1.00  0.00
ATOM    776 2C21 DMP    36      20.540  -5.070  39.930  1.00  0.00
ATOM    777 3C21 DMP    36      21.140  -3.660  40.080  1.00  0.00
ATOM    778 4C21 DMP    36      21.360  -3.370  41.570  1.00  0.00
ATOM    779  C1  DMP    36      22.180   0.110  28.660  1.00  0.00
ATOM    780  O11 DMP    36      23.170   1.020  29.130  1.00  0.00
ATOM    781  C11 DMP    36      22.820   1.890  30.080  1.00  0.00
ATOM    782  O12 DMP    36      21.720   2.430  30.020  1.00  0.00
ATOM    783  C12 DMP    36      23.980   2.530  30.740  1.00  0.00
ATOM    784  C13 DMP    36      24.050   1.650  31.990  1.00  0.00
ATOM    785  C14 DMP    36      25.040   2.150  33.050  1.00  0.00
ATOM    786  C15 DMP    36      25.200   0.970  34.010  1.00  0.00
ATOM    787  C16 DMP    36      25.980   1.420  35.260  1.00  0.00
ATOM    788  C17 DMP    36      27.060   0.400  35.610  1.00  0.00
ATOM    789  C18 DMP    36      27.880   1.040  36.730  1.00  0.00
ATOM    790  C19 DMP    36      28.920   0.040  37.240  1.00  0.00
ATOM    791 0C11 DMP    36      29.220   0.250  38.720  1.00  0.00
ATOM    792 1C11 DMP    36      30.040  -0.880  39.350  1.00  0.00
ATOM    793 2C11 DMP    36      30.430  -0.500  40.780  1.00  0.00
ATOM    794 3C11 DMP    36      31.360  -1.610  41.270  1.00  0.00
ATOM    795 4C11 DMP    36      32.250  -1.240  42.450  1.00  0.00
ATOM    796  C33 DMP    37      17.720  14.950  24.730  1.00  0.00
ATOM    797  C34 DMP    37      15.600  14.830  23.590  1.00  0.00
ATOM    798  C35 DMP    37      15.790  14.310  25.900  1.00  0.00
ATOM    799  N   DMP    37      16.460  14.200  24.590  1.00  0.00
ATOM    800  C32 DMP    37      16.680  12.790  24.200  1.00  0.00
ATOM    801  C31 DMP    37      17.650  11.910  24.990  1.00  0.00
ATOM    802  O32 DMP    37      17.180  11.640  26.320  1.00  0.00
ATOM    803  P   DMP    37      18.260  10.880  27.240  1.00  0.00
ATOM    804  O33 DMP    37      18.140   9.630  26.470  1.00  0.00
ATOM    805  O34 DMP    37      19.480  11.720  27.180  1.00  0.00
ATOM    806  O31 DMP    37      17.340  10.890  28.570  1.00  0.00
ATOM    807  C3  DMP    37      17.380  12.150  29.230  1.00  0.00
ATOM    808  C2  DMP    37      16.030  12.570  29.830  1.00  0.00
ATOM    809  O21 DMP    37      16.060  13.600  30.830  1.00  0.00
ATOM    810  C21 DMP    37      16.180  14.810  30.300  1.00  0.00
ATOM    811  O22 DMP    37      16.410  15.070  29.120  1.00  0.00
ATOM    812  C22 DMP    37      16.310  15.680  31.500  1.00  0.00
ATOM    813  C23 DMP    37      15.290  16.820  31.540  1.00  0.00
ATOM    814  C24 DMP    37      15.220  17.380  32.960  1.00  0.00
ATOM    815  C25 DMP    37      14.110  18.430  33.040  1.00  0.00
ATOM    816  C26 DMP    37      13.640  18.320  34.490  1.00  0.00
ATOM    817  C27 DMP    37      12.500  19.260  34.860  1.00  0.00
ATOM    818  C28 DMP    37      12.370  19.230  36.390  1.00  0.00
ATOM    819  C29 DMP    37      11.960  17.960  37.130  1.00  0.00
ATOM    820 0C21 DMP    37      12.120  18.050  38.650  1.00  0.00
ATOM    821 1C21 DMP    37      11.400  16.920  39.400  1.00  0.00
ATOM    822 2C21 DMP    37      12.220  16.640  40.660  1.00  0.00
ATOM    823 3C21 DMP    37      11.880  17.750  41.660  1.00  0.00
ATOM    824 4C21 DMP    37      11.950  17.250  43.110  1.00  0.00
ATOM    825  C1  DMP    37      15.420  11.330  30.480  1.00  0.00
ATOM    826  O11 DMP    37      16.310  10.640  31.360  1.00  0.00
ATOM    827  C11 DMP    37      15.840  10.080  32.460  1.00  0.00
ATOM    828  O12 DMP    37      14.670   9.690  32.540  1.00  0.00
ATOM    829  C12 DMP    37      16.870   9.640  33.440  1.00  0.00
ATOM    830  C13 DMP    37      17.010   8.150  33.710  1.00  0.00
ATOM    831  C14 DMP    37      17.040   7.290  32.440  1.00  0.00
ATOM    832  C15 DMP    37      17.360   5.810  32.660  1.00  0.00
ATOM    833  C16 DMP    37      18.690   5.670  33.400  1.00  0.00
ATOM    834  C17 DMP    37      18.870   4.230  33.890  1.00  0.00
ATOM    835  C18 DMP    37      20.280   3.860  34.360  1.00  0.00
ATOM    836  C19 DMP    37      20.800   4.850  35.410  1.00  0.00
ATOM    837 0C11 DMP    37      22.160   4.400  35.950  1.00  0.00
ATOM    838 1C11 DMP    37      22.780   5.390  36.950  1.00  0.00
ATOM    839 2C11 DMP    37      24.140   4.850  37.390  1.00  0.00
ATOM    840 3C11 DMP    37      24.930   5.870  38.210  1.00  0.00
ATOM    841 4C11 DMP    37      25.290   7.130  37.410  1.00  0.00
ATOM    842  C33 DMP    38      15.960  61.800  55.010  1.00  0.00
ATOM    843  C34 DMP    38      14.180  60.440  54.460  1.00  0.00
ATOM    844  C35 DMP    38      13.910  62.770  54.210  1.00  0.00
ATOM    845  N   DMP    38      14.490  61.730  55.080  1.00  0.00
ATOM    846  C32 DMP    38      14.130  61.980  56.480  1.00  0.00
ATOM    847  C31 DMP    38      14.230  60.960  57.610  1.00  0.00
ATOM    848  O32 DMP    38      13.650  59.650  57.590  1.00  0.00
ATOM    849  P   DMP    38      13.620  59.060  59.090  1.00  0.00
ATOM    850  O33 DMP    38      13.550  60.130  60.110  1.00  0.00
ATOM    851  O34 DMP    38      12.490  58.110  59.220  1.00  0.00
ATOM    852  O31 DMP    38      15.050  58.330  59.180  1.00  0.00
ATOM    853  C3  DMP    38      14.980  57.040  58.550  1.00  0.00
ATOM    854  C2  DMP    38      16.370  56.410  58.390  1.00  0.00
ATOM    855  O21 DMP    38      17.320  57.240  57.710  1.00  0.00
ATOM    856  C21 DMP    38      18.540  56.740  57.530  1.00  0.00
ATOM    857  O22 DMP    38      18.930  55.700  58.060  1.00  0.00
ATOM    858  C22 DMP    38      19.250  57.610  56.560  1.00  0.00
ATOM    859  C23 DMP    38      20.210  56.990  55.540  1.00  0.00
ATOM    860  C24 DMP    38      21.230  58.010  55.000  1.00  0.00
ATOM    861  C25 DMP    38      22.290  57.230  54.230  1.00  0.00
ATOM    862  C26 DMP    38      21.520  56.570  53.080  1.00  0.00
ATOM    863  C27 DMP    38      22.290  55.420  52.430  1.00  0.00
ATOM    864  C28 DMP    38      23.520  55.910  51.660  1.00  0.00
ATOM    865  C29 DMP    38      24.340  54.820  50.960  1.00  0.00
ATOM    866 0C21 DMP    38      24.910  53.850  51.990  1.00  0.00
ATOM    867 1C21 DMP    38      25.910  52.900  51.320  1.00  0.00
ATOM    868 2C21 DMP    38      26.440  51.850  52.290  1.00  0.00
ATOM    869 3C21 DMP    38      25.360  50.920  52.850  1.00  0.00
ATOM    870 4C21 DMP    38      26.180  49.990  53.750  1.00  0.00
ATOM    871  C1  DMP    38      16.060  55.090  57.690  1.00  0.00
ATOM    872  O11 DMP    38      15.420  55.300  56.430  1.00  0.00
ATOM    873  C11 DMP    38      15.180  54.160  55.780  1.00  0.00
ATOM    874  O12 DMP    38      15.660  53.100  56.170  1.00  0.00
ATOM    875  C12 DMP    38      14.400  54.250  54.530  1.00  0.00
ATOM    876  C13 DMP    38      14.030  52.910  53.890  1.00  0.00
ATOM    877  C14 DMP    38      13.810  53.000  52.380  1.00  0.00
ATOM    878  C15 DMP    38      13.400  51.600  51.880  1.00  0.00
ATOM    879  C16 DMP    38      14.560  50.830  51.240  1.00  0.00
ATOM    880  C17 DMP    38      14.340  50.210  49.860  1.00  0.00
ATOM    881  C18 DMP    38      15.640  49.450  49.640  1.00  0.00
ATOM    882  C19 DMP    38      15.720  48.550  48.410  1.00  0.00
ATOM    883 0C11 DMP    38      15.220  49.360  47.210  1.00  0.00
ATOM    884 1C11 DMP    38      14.820  48.660  45.910  1.00  0.00
ATOM    885 2C11 DMP    38      14.950  49.690  44.790  1.00  0.00
ATOM    886 3C11 DMP    38      14.770  49.080  43.400  1.00  0.00
ATOM    887 4C11 DMP    38      14.750  50.160  42.310  1.00  0.00
ATOM    888  C33 DMP    39      18.820   7.950  60.490  1.00  0.00
ATOM    889  C34 DMP    39      18.470   6.710  58.520  1.00  0.00
ATOM    890  C35 DMP    39      20.550   7.680  58.870  1.00  0.00
ATOM    891  N   DMP    39      19.110   7.920  59.050  1.00  0.00
ATOM    892  C32 DMP    39      18.650   9.130  58.350  1.00  0.00
ATOM    893  C31 DMP    39      17.280   9.710  58.690  1.00  0.00
ATOM    894  O32 DMP    39      16.200   8.820  58.400  1.00  0.00
ATOM    895  P   DMP    39      14.750   9.190  58.990  1.00  0.00
ATOM    896  O33 DMP    39      13.770   8.090  58.870  1.00  0.00
ATOM    897  O34 DMP    39      14.980   9.950  60.240  1.00  0.00
ATOM    898  O31 DMP    39      14.360  10.420  58.020  1.00  0.00
ATOM    899  C3  DMP    39      13.860  10.030  56.740  1.00  0.00
ATOM    900  C2  DMP    39      13.830  11.150  55.710  1.00  0.00
ATOM    901  O21 DMP    39      12.790  11.050  54.730  1.00  0.00
ATOM    902  C21 DMP    39      11.540  11.300  55.120  1.00  0.00
ATOM    903  O22 DMP    39      11.170  11.780  56.180  1.00  0.00
ATOM    904  C22 DMP    39      10.600  11.070  53.990  1.00  0.00
ATOM    905  C23 DMP    39      10.020  12.360  53.410  1.00  0.00
ATOM    906  C24 DMP    39       8.760  12.190  52.560  1.00  0.00
ATOM    907  C25 DMP    39       8.110  13.560  52.370  1.00  0.00
ATOM    908  C26 DMP    39       7.020  13.360  51.310  1.00  0.00
ATOM    909  C27 DMP    39       6.300  14.670  50.990  1.00  0.00
ATOM    910  C28 DMP    39       5.360  14.580  49.780  1.00  0.00
ATOM    911  C29 DMP    39       5.990  14.030  48.510  1.00  0.00
ATOM    912 0C21 DMP    39       4.910  13.810  47.450  1.00  0.00
ATOM    913 1C21 DMP    39       5.520  13.470  46.090  1.00  0.00
ATOM    914 2C21 DMP    39       4.410  13.360  45.030  1.00  0.00
ATOM    915 3C21 DMP    39       4.820  12.650  43.740  1.00  0.00
ATOM    916 4C21 DMP    39       4.780  11.140  43.960  1.00  0.00
ATOM    917  C1  DMP    39      15.300  11.300  55.310  1.00  0.00
ATOM    918  O11 DMP    39      15.860  10.310  54.440  1.00  0.00
ATOM    919  C11 DMP    39      17.180  10.160  54.530  1.00  0.00
ATOM    920  O12 DMP    39      17.910  10.850  55.240  1.00  0.00
ATOM    921  C12 DMP    39      17.750   9.240  53.520  1.00  0.00
ATOM    922  C13 DMP    39      17.400   7.840  54.010  1.00  0.00
ATOM    923  C14 DMP    39      17.620   6.800  52.910  1.00  0.00
ATOM    924  C15 DMP    39      16.880   7.010  51.590  1.00  0.00
ATOM    925  C16 DMP    39      16.980   5.790  50.670  1.00  0.00
ATOM    926  C17 DMP    39      16.120   6.080  49.440  1.00  0.00
ATOM    927  C18 DMP    39      15.950   4.870  48.520  1.00  0.00
ATOM    928  C19 DMP    39      17.180   4.760  47.620  1.00  0.00
ATOM    929 0C11 DMP    39      17.350   5.900  46.600  1.00  0.00
ATOM    930 1C11 DMP    39      18.420   5.660  45.540  1.00  0.00
ATOM    931 2C11 DMP    39      18.490   6.830  44.550  1.00  0.00
ATOM    932 3C11 DMP    39      19.350   8.050  44.880  1.00  0.00
ATOM    933 4C11 DMP    39      18.910   9.090  43.850  1.00  0.00
ATOM    934  C33 DMP    40      44.230  18.780  26.650  1.00  0.00
ATOM    935  C34 DMP    40      44.650  16.730  27.840  1.00  0.00
ATOM    936  C35 DMP    40      45.050  18.890  28.790  1.00  0.00
ATOM    937  N   DMP    40      45.150  18.090  27.570  1.00  0.00
ATOM    938  C32 DMP    40      46.460  18.180  26.900  1.00  0.00
ATOM    939  C31 DMP    40      47.650  17.370  27.410  1.00  0.00
ATOM    940  O32 DMP    40      47.500  15.950  27.300  1.00  0.00
ATOM    941  P   DMP    40      48.740  15.140  27.920  1.00  0.00
ATOM    942  O33 DMP    40      48.510  13.680  27.810  1.00  0.00
ATOM    943  O34 DMP    40      49.990  15.840  27.550  1.00  0.00
ATOM    944  O31 DMP    40      48.580  15.440  29.490  1.00  0.00
ATOM    945  C3  DMP    40      47.440  14.840  30.100  1.00  0.00
ATOM    946  C2  DMP    40      47.440  14.570  31.600  1.00  0.00
ATOM    947  O21 DMP    40      47.500  15.730  32.430  1.00  0.00
ATOM    948  C21 DMP    40      46.400  16.480  32.510  1.00  0.00
ATOM    949  O22 DMP    40      45.290  16.090  32.160  1.00  0.00
ATOM    950  C22 DMP    40      46.630  17.860  32.990  1.00  0.00
ATOM    951  C23 DMP    40      47.160  18.030  34.420  1.00  0.00
ATOM    952  C24 DMP    40      47.160  19.480  34.910  1.00  0.00
ATOM    953  C25 DMP    40      45.860  20.050  35.480  1.00  0.00
ATOM    954  C26 DMP    40      45.470  19.390  36.810  1.00  0.00
ATOM    955  C27 DMP    40      46.490  19.700  37.910  1.00  0.00
ATOM    956  C28 DMP    40      46.130  19.000  39.220  1.00  0.00
ATOM    957  C29 DMP    40      47.220  18.910  40.290  1.00  0.00
ATOM    958 0C21 DMP    40      47.630  20.350  40.630  1.00  0.00
ATOM    959 1C21 DMP    40      48.900  20.380  41.480  1.00  0.00
ATOM    960 2C21 DMP    40      50.160  19.970  40.720  1.00  0.00
ATOM    961 3C21 DMP    40      51.410  20.620  41.320  1.00  0.00
ATOM    962 4C21 DMP    40      52.710  20.280  40.590  1.00  0.00
ATOM    963  C1  DMP    40      48.570  13.550  31.800  1.00  0.00
ATOM    964  O11 DMP    40      48.350  12.280  31.190  1.00  0.00
ATOM    965  C11 DMP    40      49.470  11.610  30.970  1.00  0.00
ATOM    966  O12 DMP    40      50.550  12.170  30.810  1.00  0.00
ATOM    967  C12 DMP    40      49.220  10.170  30.740  1.00  0.00
ATOM    968  C13 DMP    40      49.610   9.230  31.890  1.00  0.00
ATOM    969  C14 DMP    40      49.520   7.810  31.340  1.00  0.00
ATOM    970  C15 DMP    40      49.610   6.840  32.520  1.00  0.00
ATOM    971  C16 DMP    40      49.630   5.360  32.110  1.00  0.00
ATOM    972  C17 DMP    40      49.470   4.380  33.270  1.00  0.00
ATOM    973  C18 DMP    40      50.520   4.690  34.340  1.00  0.00
ATOM    974  C19 DMP    40      50.870   3.490  35.220  1.00  0.00
ATOM    975 0C11 DMP    40      51.750   3.940  36.390  1.00  0.00
ATOM    976 1C11 DMP    40      52.100   2.770  37.310  1.00  0.00
ATOM    977 2C11 DMP    40      53.010   3.280  38.420  1.00  0.00
ATOM    978 3C11 DMP    40      53.420   2.110  39.320  1.00  0.00
ATOM    979 4C11 DMP    40      53.790   2.670  40.700  1.00  0.00
ATOM    980  C33 DMP    41       8.670  53.140  60.600  1.00  0.00
ATOM    981  C34 DMP    41       9.190  50.780  60.510  1.00  0.00
ATOM    982  C35 DMP    41       8.390  51.830  62.490  1.00  0.00
ATOM    983  N   DMP    41       9.270  52.010  61.320  1.00  0.00
ATOM    984  C32 DMP    41      10.610  52.310  61.830  1.00  0.00
ATOM    985  C31 DMP    41      11.780  52.570  60.880  1.00  0.00
ATOM    986  O32 DMP    41      11.490  53.440  59.780  1.00  0.00
ATOM    987  P   DMP    41      12.700  53.500  58.720  1.00  0.00
ATOM    988  O33 DMP    41      13.990  53.680  59.420  1.00  0.00
ATOM    989  O34 DMP    41      12.530  52.380  57.770  1.00  0.00
ATOM    990  O31 DMP    41      12.200  54.920  58.140  1.00  0.00
ATOM    991  C3  DMP    41      10.970  54.810  57.430  1.00  0.00
ATOM    992  C2  DMP    41      10.400  56.190  57.130  1.00  0.00
ATOM    993  O21 DMP    41       9.060  56.290  56.640  1.00  0.00
ATOM    994  C21 DMP    41       8.090  55.950  57.500  1.00  0.00
ATOM    995  O22 DMP    41       8.250  56.110  58.710  1.00  0.00
ATOM    996  C22 DMP    41       6.740  55.760  56.930  1.00  0.00
ATOM    997  C23 DMP    41       5.890  54.710  57.630  1.00  0.00
ATOM    998  C24 DMP    41       4.470  54.550  57.070  1.00  0.00
ATOM    999  C25 DMP    41       4.390  54.390  55.550  1.00  0.00
ATOM   1000  C26 DMP    41       2.930  54.350  55.110  1.00  0.00
ATOM   1001  C27 DMP    41       2.900  54.470  53.580  1.00  0.00
ATOM   1002  C28 DMP    41       1.630  53.780  53.080  1.00  0.00
ATOM   1003  C29 DMP    41       1.790  53.680  51.570  1.00  0.00
ATOM   1004 0C21 DMP    41       0.780  52.730  50.920  1.00  0.00
ATOM   1005 1C21 DMP    41       0.980  52.530  49.420  1.00  0.00
ATOM   1006 2C21 DMP    41       2.260  51.750  49.090  1.00  0.00
ATOM   1007 3C21 DMP    41       2.560  51.450  47.630  1.00  0.00
ATOM   1008 4C21 DMP    41       4.080  51.360  47.440  1.00  0.00
ATOM   1009  C1  DMP    41      11.440  56.800  56.190  1.00  0.00
ATOM   1010  O11 DMP    41      11.610  56.260  54.880  1.00  0.00
ATOM   1011  C11 DMP    41      11.720  57.170  53.910  1.00  0.00
ATOM   1012  O12 DMP    41      11.980  58.330  54.220  1.00  0.00
ATOM   1013  C12 DMP    41      11.790  56.660  52.530  1.00  0.00
ATOM   1014  C13 DMP    41      10.960  57.540  51.580  1.00  0.00
ATOM   1015  C14 DMP    41      11.110  56.950  50.180  1.00  0.00
ATOM   1016  C15 DMP    41      10.290  57.670  49.100  1.00  0.00
ATOM   1017  C16 DMP    41      10.780  59.100  48.840  1.00  0.00
ATOM   1018  C17 DMP    41       9.840  59.820  47.870  1.00  0.00
ATOM   1019  C18 DMP    41      10.620  60.890  47.100  1.00  0.00
ATOM   1020  C19 DMP    41      11.810  60.350  46.310  1.00  0.00
ATOM   1021 0C11 DMP    41      12.840  61.430  45.940  1.00  0.00
ATOM   1022 1C11 DMP    41      13.580  62.120  47.080  1.00  0.00
ATOM   1023 2C11 DMP    41      14.890  62.710  46.570  1.00  0.00
ATOM   1024 3C11 DMP    41      15.860  63.060  47.690  1.00  0.00
ATOM   1025 4C11 DMP    41      16.690  61.890  48.240  1.00  0.00
ATOM   1026  C33 DMP    42      54.520  55.820  17.060  1.00  0.00
ATOM   1027  C34 DMP    42      53.200  54.800  15.290  1.00  0.00
ATOM   1028  C35 DMP    42      52.150  55.310  17.390  1.00  0.00
ATOM   1029  N   DMP    42      53.410  54.920  16.740  1.00  0.00
ATOM   1030  C32 DMP    42      53.730  53.580  17.270  1.00  0.00
ATOM   1031  C31 DMP    42      54.820  52.660  16.740  1.00  0.00
ATOM   1032  O32 DMP    42      56.070  53.340  16.830  1.00  0.00
ATOM   1033  P   DMP    42      57.230  52.270  17.180  1.00  0.00
ATOM   1034  O33 DMP    42      57.210  51.000  16.430  1.00  0.00
ATOM   1035  O34 DMP    42      58.470  53.070  17.250  1.00  0.00
ATOM   1036  O31 DMP    42      56.790  51.950  18.700  1.00  0.00
ATOM   1037  C3  DMP    42      57.230  52.950  19.620  1.00  0.00
ATOM   1038  C2  DMP    42      56.390  53.120  20.890  1.00  0.00
ATOM   1039  O21 DMP    42      57.070  54.070  21.710  1.00  0.00
ATOM   1040  C21 DMP    42      56.360  54.890  22.470  1.00  0.00
ATOM   1041  O22 DMP    42      55.230  55.230  22.140  1.00  0.00
ATOM   1042  C22 DMP    42      57.090  55.620  23.530  1.00  0.00
ATOM   1043  C23 DMP    42      56.290  55.410  24.820  1.00  0.00
ATOM   1044  C24 DMP    42      56.980  55.920  26.090  1.00  0.00
ATOM   1045  C25 DMP    42      56.240  55.430  27.330  1.00  0.00
ATOM   1046  C26 DMP    42      56.920  55.960  28.600  1.00  0.00
ATOM   1047  C27 DMP    42      56.390  55.170  29.790  1.00  0.00
ATOM   1048  C28 DMP    42      56.470  55.950  31.100  1.00  0.00
ATOM   1049  C29 DMP    42      56.240  55.080  32.340  1.00  0.00
ATOM   1050 0C21 DMP    42      56.110  55.960  33.580  1.00  0.00
ATOM   1051 1C21 DMP    42      55.410  55.290  34.770  1.00  0.00
ATOM   1052 2C21 DMP    42      55.370  56.180  36.010  1.00  0.00
ATOM   1053 3C21 DMP    42      55.250  55.450  37.350  1.00  0.00
ATOM   1054 4C21 DMP    42      54.890  56.460  38.450  1.00  0.00
ATOM   1055  C1  DMP    42      56.350  51.690  21.440  1.00  0.00
ATOM   1056  O11 DMP    42      55.430  51.390  22.490  1.00  0.00
ATOM   1057  C11 DMP    42      55.820  50.480  23.370  1.00  0.00
ATOM   1058  O12 DMP    42      56.700  49.670  23.080  1.00  0.00
ATOM   1059  C12 DMP    42      54.890  50.320  24.510  1.00  0.00
ATOM   1060  C13 DMP    42      55.270  51.200  25.710  1.00  0.00
ATOM   1061  C14 DMP    42      54.350  51.060  26.920  1.00  0.00
ATOM   1062  C15 DMP    42      54.540  52.030  28.090  1.00  0.00
ATOM   1063  C16 DMP    42      53.640  51.820  29.300  1.00  0.00
ATOM   1064  C17 DMP    42      54.140  52.400  30.630  1.00  0.00
ATOM   1065  C18 DMP    42      53.370  51.770  31.790  1.00  0.00
ATOM   1066  C19 DMP    42      53.960  52.150  33.150  1.00  0.00
ATOM   1067 0C11 DMP    42      53.120  51.560  34.290  1.00  0.00
ATOM   1068 1C11 DMP    42      53.340  52.460  35.510  1.00  0.00
ATOM   1069 2C11 DMP    42      52.890  51.790  36.810  1.00  0.00
ATOM   1070 3C11 DMP    42      52.630  52.740  37.980  1.00  0.00
ATOM   1071 4C11 DMP    42      52.260  51.920  39.220  1.00  0.00
ATOM   1072  C33 DMP    43       8.020  61.820  55.700  1.00  0.00
ATOM   1073  C34 DMP    43      10.160  60.970  55.120  1.00  0.00
ATOM   1074  C35 DMP    43       8.320  59.540  55.830  1.00  0.00
ATOM   1075  N   DMP    43       9.030  60.810  56.040  1.00  0.00
ATOM   1076  C32 DMP    43       9.470  60.910  57.440  1.00  0.00
ATOM   1077  C31 DMP    43       9.800  62.260  58.080  1.00  0.00
ATOM   1078  O32 DMP    43      10.910  62.930  57.480  1.00  0.00
ATOM   1079  P   DMP    43      11.130  64.390  58.120  1.00  0.00
ATOM   1080  O33 DMP    43      10.500  64.480  59.460  1.00  0.00
ATOM   1081  O34 DMP    43      12.580  64.630  58.000  1.00  0.00
ATOM   1082  O31 DMP    43      10.290  65.240  57.040  1.00  0.00
ATOM   1083  C3  DMP    43      11.020  65.500  55.840  1.00  0.00
ATOM   1084  C2  DMP    43      10.250  65.810  54.540  1.00  0.00
ATOM   1085  O21 DMP    43      11.120  65.790  53.410  1.00  0.00
ATOM   1086  C21 DMP    43      11.070  64.720  52.620  1.00  0.00
ATOM   1087  O22 DMP    43      10.860  63.600  53.080  1.00  0.00
ATOM   1088  C22 DMP    43      11.940  64.880  51.430  1.00  0.00
ATOM   1089  C23 DMP    43      11.230  65.610  50.280  1.00  0.00
ATOM   1090  C24 DMP    43      10.470  64.630  49.390  1.00  0.00
ATOM   1091  C25 DMP    43       9.650  65.410  48.350  1.00  0.00
ATOM   1092  C26 DMP    43       9.010  64.270  47.550  1.00  0.00
ATOM   1093  C27 DMP    43       8.280  64.920  46.380  1.00  0.00
ATOM   1094  C28 DMP    43       9.270  65.450  45.340  1.00  0.00
ATOM   1095  C29 DMP    43      10.050  64.320  44.660  1.00  0.00
ATOM   1096 0C21 DMP    43      11.230  64.600  43.730  1.00  0.00
ATOM   1097 1C21 DMP    43      12.570  64.790  44.440  1.00  0.00
ATOM   1098 2C21 DMP    43      13.650  65.110  43.410  1.00  0.00
ATOM   1099 3C21 DMP    43      14.940  65.750  43.910  1.00  0.00
ATOM   1100 4C21 DMP    43      16.160  65.460  43.030  1.00  0.00
ATOM   1101  C1  DMP    43       9.610  67.180  54.740  1.00  0.00
ATOM   1102  O11 DMP    43       8.450  67.470  53.960  1.00  0.00
ATOM   1103  C11 DMP    43       8.290  68.610  53.290  1.00  0.00
ATOM   1104  O12 DMP    43       8.850  69.620  53.710  1.00  0.00
ATOM   1105  C12 DMP    43       7.230  68.570  52.260  1.00  0.00
ATOM   1106  C13 DMP    43       6.770  69.920  51.700  1.00  0.00
ATOM   1107  C14 DMP    43       7.560  70.170  50.410  1.00  0.00
ATOM   1108  C15 DMP    43       7.180  71.480  49.730  1.00  0.00
ATOM   1109  C16 DMP    43       7.870  71.670  48.380  1.00  0.00
ATOM   1110  C17 DMP    43       7.380  70.860  47.180  1.00  0.00
ATOM   1111  C18 DMP    43       7.940  71.460  45.890  1.00  0.00
ATOM   1112  C19 DMP    43       7.420  70.600  44.730  1.00  0.00
ATOM   1113 0C11 DMP    43       8.090  71.050  43.430  1.00  0.00
ATOM   1114 1C11 DMP    43       7.890  70.040  42.290  1.00  0.00
ATOM   1115 2C11 DMP    43       8.640  68.750  42.600  1.00  0.00
ATOM   1116 3C11 DMP    43       8.430  67.780  41.440  1.00  0.00
ATOM   1117 4C11 DMP    43       9.780  67.390  40.830  1.00  0.00
ATOM   1118  C33 DMP    44      32.820   3.960  26.920  1.00  0.00
ATOM   1119  C34 DMP    44      33.170   3.050  24.700  1.00  0.00
ATOM   1120  C35 DMP    44      31.800   5.020  25.020  1.00  0.00
ATOM   1121  N   DMP    44      32.230   3.740  25.590  1.00  0.00
ATOM   1122  C32 DMP    44      30.990   2.960  25.710  1.00  0.00
ATOM   1123  C31 DMP    44      29.920   2.680  24.660  1.00  0.00
ATOM   1124  O32 DMP    44      29.200   3.830  24.210  1.00  0.00
ATOM   1125  P   DMP    44      28.160   3.420  23.050  1.00  0.00
ATOM   1126  O33 DMP    44      27.750   4.680  22.400  1.00  0.00
ATOM   1127  O34 DMP    44      28.690   2.250  22.300  1.00  0.00
ATOM   1128  O31 DMP    44      26.940   2.820  23.910  1.00  0.00
ATOM   1129  C3  DMP    44      26.490   3.890  24.750  1.00  0.00
ATOM   1130  C2  DMP    44      25.150   3.660  25.460  1.00  0.00
ATOM   1131  O21 DMP    44      24.930   4.820  26.270  1.00  0.00
ATOM   1132  C21 DMP    44      23.660   5.100  26.560  1.00  0.00
ATOM   1133  O22 DMP    44      22.720   4.690  25.880  1.00  0.00
ATOM   1134  C22 DMP    44      23.500   6.110  27.630  1.00  0.00
ATOM   1135  C23 DMP    44      22.590   5.760  28.800  1.00  0.00
ATOM   1136  C24 DMP    44      22.280   6.940  29.730  1.00  0.00
ATOM   1137  C25 DMP    44      23.520   7.360  30.520  1.00  0.00
ATOM   1138  C26 DMP    44      23.340   8.430  31.590  1.00  0.00
ATOM   1139  C27 DMP    44      22.480   7.980  32.770  1.00  0.00
ATOM   1140  C28 DMP    44      22.650   9.030  33.870  1.00  0.00
ATOM   1141  C29 DMP    44      21.590   8.910  34.970  1.00  0.00
ATOM   1142 0C21 DMP    44      21.950   9.610  36.290  1.00  0.00
ATOM   1143 1C21 DMP    44      20.850   9.400  37.340  1.00  0.00
ATOM   1144 2C21 DMP    44      19.380   9.770  37.190  1.00  0.00
ATOM   1145 3C21 DMP    44      19.170  11.260  37.450  1.00  0.00
ATOM   1146 4C21 DMP    44      17.670  11.580  37.430  1.00  0.00
ATOM   1147  C1  DMP    44      25.300   2.360  26.260  1.00  0.00
ATOM   1148  O11 DMP    44      25.930   2.260  27.540  1.00  0.00
ATOM   1149  C11 DMP    44      26.600   1.150  27.820  1.00  0.00
ATOM   1150  O12 DMP    44      26.330   0.100  27.250  1.00  0.00
ATOM   1151  C12 DMP    44      27.650   1.370  28.840  1.00  0.00
ATOM   1152  C13 DMP    44      27.910   0.010  29.490  1.00  0.00
ATOM   1153  C14 DMP    44      28.860   0.370  30.630  1.00  0.00
ATOM   1154  C15 DMP    44      29.260  -0.900  31.370  1.00  0.00
ATOM   1155  C16 DMP    44      29.940  -0.700  32.730  1.00  0.00
ATOM   1156  C17 DMP    44      30.540  -2.010  33.270  1.00  0.00
ATOM   1157  C18 DMP    44      31.360  -1.670  34.510  1.00  0.00
ATOM   1158  C19 DMP    44      31.950  -2.980  35.040  1.00  0.00
ATOM   1159 0C11 DMP    44      32.780  -2.900  36.320  1.00  0.00
ATOM   1160 1C11 DMP    44      33.930  -1.890  36.390  1.00  0.00
ATOM   1161 2C11 DMP    44      34.630  -1.960  37.750  1.00  0.00
ATOM   1162 3C11 DMP    44      35.840  -1.040  37.580  1.00  0.00
ATOM   1163 4C11 DMP    44      36.730  -0.960  38.830  1.00  0.00
ATOM   1164  C33 DMP    45      56.570  10.140  22.420  1.00  0.00
ATOM   1165  C34 DMP    45      54.670  11.500  22.530  1.00  0.00
ATOM   1166  C35 DMP    45      56.300  11.910  20.980  1.00  0.00
ATOM   1167  N   DMP    45      56.130  11.550  22.390  1.00  0.00
ATOM   1168  C32 DMP    45      56.720  12.510  23.340  1.00  0.00
ATOM   1169  C31 DMP    45      56.370  12.370  24.820  1.00  0.00
ATOM   1170  O32 DMP    45      56.640  11.100  25.410  1.00  0.00
ATOM   1171  P   DMP    45      58.180  10.950  25.850  1.00  0.00
ATOM   1172  O33 DMP    45      58.920  10.310  24.730  1.00  0.00
ATOM   1173  O34 DMP    45      58.590  12.290  26.320  1.00  0.00
ATOM   1174  O31 DMP    45      58.000   9.860  27.010  1.00  0.00
ATOM   1175  C3  DMP    45      57.850  10.610  28.220  1.00  0.00
ATOM   1176  C2  DMP    45      57.450   9.810  29.470  1.00  0.00
ATOM   1177  O21 DMP    45      56.980  10.620  30.540  1.00  0.00
ATOM   1178  C21 DMP    45      55.660  10.780  30.530  1.00  0.00
ATOM   1179  O22 DMP    45      54.870  10.300  29.720  1.00  0.00
ATOM   1180  C22 DMP    45      55.190  11.550  31.700  1.00  0.00
ATOM   1181  C23 DMP    45      54.980  10.730  32.970  1.00  0.00
ATOM   1182  C24 DMP    45      53.580  10.100  33.090  1.00  0.00
ATOM   1183  C25 DMP    45      53.470   9.260  34.360  1.00  0.00
ATOM   1184  C26 DMP    45      52.080   8.820  34.820  1.00  0.00
ATOM   1185  C27 DMP    45      51.910   8.280  36.240  1.00  0.00
ATOM   1186  C28 DMP    45      50.490   7.790  36.500  1.00  0.00
ATOM   1187  C29 DMP    45      50.380   7.490  38.000  1.00  0.00
ATOM   1188 0C21 DMP    45      48.960   7.160  38.460  1.00  0.00
ATOM   1189 1C21 DMP    45      49.050   7.140  39.990  1.00  0.00
ATOM   1190 2C21 DMP    45      47.700   6.940  40.660  1.00  0.00
ATOM   1191 3C21 DMP    45      47.920   6.920  42.180  1.00  0.00
ATOM   1192 4C21 DMP    45      46.640   6.980  43.020  1.00  0.00
ATOM   1193  C1  DMP    45      58.380   8.660  29.880  1.00  0.00
ATOM   1194  O11 DMP    45      59.600   9.050  30.510  1.00  0.00
ATOM   1195  C11 DMP    45      60.570   8.140  30.470  1.00  0.00
ATOM   1196  O12 DMP    45      60.340   6.980  30.120  1.00  0.00
ATOM   1197  C12 DMP    45      61.810   8.650  31.080  1.00  0.00
ATOM   1198  C13 DMP    45      62.540   7.620  31.950  1.00  0.00
ATOM   1199  C14 DMP    45      62.060   7.450  33.400  1.00  0.00
ATOM   1200  C15 DMP    45      63.140   6.720  34.190  1.00  0.00
ATOM   1201  C16 DMP    45      62.670   5.940  35.420  1.00  0.00
ATOM   1202  C17 DMP    45      62.670   6.560  36.820  1.00  0.00
ATOM   1203  C18 DMP    45      61.750   5.900  37.860  1.00  0.00
ATOM   1204  C19 DMP    45      61.800   6.760  39.120  1.00  0.00
ATOM   1205 0C11 DMP    45      63.190   6.870  39.750  1.00  0.00
ATOM   1206 1C11 DMP    45      63.110   8.140  40.600  1.00  0.00
ATOM   1207 2C11 DMP    45      64.460   8.610  41.150  1.00  0.00
ATOM   1208 3C11 DMP    45      65.290   9.060  39.950  1.00  0.00
ATOM   1209 4C11 DMP    45      66.490   9.870  40.470  1.00  0.00
ATOM   1210  C33 DMP    46      20.540  17.240  58.810  1.00  0.00
ATOM   1211  C34 DMP    46      22.220  17.660  60.510  1.00  0.00
ATOM   1212  C35 DMP    46      22.460  15.730  58.970  1.00  0.00
ATOM   1213  N   DMP    46      21.560  16.640  59.680  1.00  0.00
ATOM   1214  C32 DMP    46      20.950  15.760  60.690  1.00  0.00
ATOM   1215  C31 DMP    46      20.170  14.500  60.330  1.00  0.00
ATOM   1216  O32 DMP    46      19.150  14.760  59.360  1.00  0.00
ATOM   1217  P   DMP    46      18.450  13.440  58.750  1.00  0.00
ATOM   1218  O33 DMP    46      18.000  12.530  59.830  1.00  0.00
ATOM   1219  O34 DMP    46      17.500  13.770  57.670  1.00  0.00
ATOM   1220  O31 DMP    46      19.770  12.720  58.160  1.00  0.00
ATOM   1221  C3  DMP    46      20.100  12.930  56.780  1.00  0.00
ATOM   1222  C2  DMP    46      21.410  12.310  56.290  1.00  0.00
ATOM   1223  O21 DMP    46      21.810  12.930  55.070  1.00  0.00
ATOM   1224  C21 DMP    46      22.830  13.770  55.180  1.00  0.00
ATOM   1225  O22 DMP    46      23.060  14.270  56.290  1.00  0.00
ATOM   1226  C22 DMP    46      23.370  14.280  53.900  1.00  0.00
ATOM   1227  C23 DMP    46      22.360  15.350  53.480  1.00  0.00
ATOM   1228  C24 DMP    46      23.010  16.560  52.810  1.00  0.00
ATOM   1229  C25 DMP    46      23.540  16.180  51.420  1.00  0.00
ATOM   1230  C26 DMP    46      24.670  17.140  51.030  1.00  0.00
ATOM   1231  C27 DMP    46      25.030  16.890  49.560  1.00  0.00
ATOM   1232  C28 DMP    46      26.040  15.790  49.220  1.00  0.00
ATOM   1233  C29 DMP    46      26.250  15.780  47.700  1.00  0.00
ATOM   1234 0C21 DMP    46      27.220  14.720  47.170  1.00  0.00
ATOM   1235 1C21 DMP    46      27.410  14.940  45.670  1.00  0.00
ATOM   1236 2C21 DMP    46      28.700  14.400  45.040  1.00  0.00
ATOM   1237 3C21 DMP    46      28.610  12.910  44.730  1.00  0.00
ATOM   1238 4C21 DMP    46      29.890  12.380  44.070  1.00  0.00
ATOM   1239  C1  DMP    46      20.860  10.900  56.060  1.00  0.00
ATOM   1240  O11 DMP    46      21.810   9.910  55.650  1.00  0.00
ATOM   1241  C11 DMP    46      21.320   8.740  55.240  1.00  0.00
ATOM   1242  O12 DMP    46      20.130   8.480  55.400  1.00  0.00
ATOM   1243  C12 DMP    46      22.310   7.810  54.660  1.00  0.00
ATOM   1244  C13 DMP    46      22.770   8.340  53.300  1.00  0.00
ATOM   1245  C14 DMP    46      23.840   7.360  52.840  1.00  0.00
ATOM   1246  C15 DMP    46      24.360   7.530  51.410  1.00  0.00
ATOM   1247  C16 DMP    46      25.700   6.830  51.210  1.00  0.00
ATOM   1248  C17 DMP    46      26.220   7.050  49.790  1.00  0.00
ATOM   1249  C18 DMP    46      27.120   8.280  49.690  1.00  0.00
ATOM   1250  C19 DMP    46      27.800   8.490  48.330  1.00  0.00
ATOM   1251 0C11 DMP    46      26.810   8.710  47.190  1.00  0.00
ATOM   1252 1C11 DMP    46      27.630   9.030  45.940  1.00  0.00
ATOM   1253 2C11 DMP    46      26.630   9.120  44.780  1.00  0.00
ATOM   1254 3C11 DMP    46      27.350   9.240  43.430  1.00  0.00
ATOM   1255 4C11 DMP    46      26.320   9.430  42.310  1.00  0.00
ATOM   1256  C33 DMP    47       2.030  31.400  57.050  1.00  0.00
ATOM   1257  C34 DMP    47      -0.300  32.130  56.600  1.00  0.00
ATOM   1258  C35 DMP    47       1.430  33.200  55.580  1.00  0.00
ATOM   1259  N   DMP    47       1.100  32.520  56.840  1.00  0.00
ATOM   1260  C32 DMP    47       1.130  33.510  57.920  1.00  0.00
ATOM   1261  C31 DMP    47       2.500  33.990  58.430  1.00  0.00
ATOM   1262  O32 DMP    47       3.360  34.680  57.520  1.00  0.00
ATOM   1263  P   DMP    47       4.710  35.230  58.190  1.00  0.00
ATOM   1264  O33 DMP    47       4.410  36.510  58.850  1.00  0.00
ATOM   1265  O34 DMP    47       5.220  34.110  59.030  1.00  0.00
ATOM   1266  O31 DMP    47       5.560  35.400  56.840  1.00  0.00
ATOM   1267  C3  DMP    47       4.940  36.360  55.980  1.00  0.00
ATOM   1268  C2  DMP    47       5.210  36.360  54.480  1.00  0.00
ATOM   1269  O21 DMP    47       4.510  37.330  53.690  1.00  0.00
ATOM   1270  C21 DMP    47       4.700  38.640  53.840  1.00  0.00
ATOM   1271  O22 DMP    47       5.700  39.040  54.430  1.00  0.00
ATOM   1272  C22 DMP    47       3.800  39.450  52.990  1.00  0.00
ATOM   1273  C23 DMP    47       4.450  40.750  52.510  1.00  0.00
ATOM   1274  C24 DMP    47       3.410  41.870  52.510  1.00  0.00
ATOM   1275  C25 DMP    47       2.230  41.810  51.530  1.00  0.00
ATOM   1276  C26 DMP    47       2.830  42.030  50.140  1.00  0.00
ATOM   1277  C27 DMP    47       1.710  42.120  49.100  1.00  0.00
ATOM   1278  C28 DMP    47       2.120  41.730  47.680  1.00  0.00
ATOM   1279  C29 DMP    47       3.130  42.740  47.130  1.00  0.00
ATOM   1280 0C21 DMP    47       3.070  42.450  45.620  1.00  0.00
ATOM   1281 1C21 DMP    47       3.610  43.550  44.710  1.00  0.00
ATOM   1282 2C21 DMP    47       4.250  43.060  43.410  1.00  0.00
ATOM   1283 3C21 DMP    47       5.050  44.120  42.650  1.00  0.00
ATOM   1284 4C21 DMP    47       4.040  44.980  41.890  1.00  0.00
ATOM   1285  C1  DMP    47       4.590  35.000  54.130  1.00  0.00
ATOM   1286  O11 DMP    47       5.510  33.900  54.230  1.00  0.00
ATOM   1287  C11 DMP    47       5.020  32.660  54.210  1.00  0.00
ATOM   1288  O12 DMP    47       3.840  32.370  54.410  1.00  0.00
ATOM   1289  C12 DMP    47       6.030  31.610  54.470  1.00  0.00
ATOM   1290  C13 DMP    47       6.140  30.720  53.230  1.00  0.00
ATOM   1291  C14 DMP    47       4.860  29.930  52.950  1.00  0.00
ATOM   1292  C15 DMP    47       5.060  28.690  52.090  1.00  0.00
ATOM   1293  C16 DMP    47       5.220  29.010  50.600  1.00  0.00
ATOM   1294  C17 DMP    47       5.780  27.690  50.080  1.00  0.00
ATOM   1295  C18 DMP    47       6.290  27.680  48.640  1.00  0.00
ATOM   1296  C19 DMP    47       5.080  27.870  47.730  1.00  0.00
ATOM   1297 0C11 DMP    47       5.410  27.960  46.240  1.00  0.00
ATOM   1298 1C11 DMP    47       5.350  29.450  45.900  1.00  0.00
ATOM   1299 2C11 DMP    47       5.480  29.730  44.400  1.00  0.00
ATOM   1300 3C11 DMP    47       5.830  31.190  44.100  1.00  0.00
ATOM   1301 4C11 DMP    47       6.120  31.390  42.610  1.00  0.00
ATOM   1302  C33 DMP    48      31.280  13.190  22.280  1.00  0.00
ATOM   1303  C34 DMP    48      32.960  14.940  22.320  1.00  0.00
ATOM   1304  C35 DMP    48      31.630  14.450  20.450  1.00  0.00
ATOM   1305  N   DMP    48      32.380  13.830  21.540  1.00  0.00
ATOM   1306  C32 DMP    48      33.400  12.880  21.060  1.00  0.00
ATOM   1307  C31 DMP    48      34.110  11.910  22.010  1.00  0.00
ATOM   1308  O32 DMP    48      34.490  12.610  23.200  1.00  0.00
ATOM   1309  P   DMP    48      35.380  11.860  24.320  1.00  0.00
ATOM   1310  O33 DMP    48      36.440  11.150  23.570  1.00  0.00
ATOM   1311  O34 DMP    48      35.670  12.900  25.330  1.00  0.00
ATOM   1312  O31 DMP    48      34.190  10.970  24.950  1.00  0.00
ATOM   1313  C3  DMP    48      33.310  11.720  25.800  1.00  0.00
ATOM   1314  C2  DMP    48      31.990  11.020  26.110  1.00  0.00
ATOM   1315  O21 DMP    48      31.190  11.710  27.080  1.00  0.00
ATOM   1316  C21 DMP    48      30.110  12.330  26.620  1.00  0.00
ATOM   1317  O22 DMP    48      29.700  12.090  25.490  1.00  0.00
ATOM   1318  C22 DMP    48      29.390  13.100  27.670  1.00  0.00
ATOM   1319  C23 DMP    48      28.280  12.250  28.290  1.00  0.00
ATOM   1320  C24 DMP    48      28.120  12.510  29.790  1.00  0.00
ATOM   1321  C25 DMP    48      26.920  11.870  30.480  1.00  0.00
ATOM   1322  C26 DMP    48      26.940  12.000  32.000  1.00  0.00
ATOM   1323  C27 DMP    48      25.650  11.450  32.630  1.00  0.00
ATOM   1324  C28 DMP    48      25.550  11.950  34.070  1.00  0.00
ATOM   1325  C29 DMP    48      26.720  11.620  35.000  1.00  0.00
ATOM   1326 0C21 DMP    48      26.470  12.320  36.340  1.00  0.00
ATOM   1327 1C21 DMP    48      25.440  11.570  37.180  1.00  0.00
ATOM   1328 2C21 DMP    48      25.150  12.370  38.450  1.00  0.00
ATOM   1329 3C21 DMP    48      24.180  11.480  39.240  1.00  0.00
ATOM   1330 4C21 DMP    48      23.870  12.130  40.580  1.00  0.00
ATOM   1331  C1  DMP    48      32.240   9.550  26.450  1.00  0.00
ATOM   1332  O11 DMP    48      32.860   9.280  27.710  1.00  0.00
ATOM   1333  C11 DMP    48      33.050   7.990  28.000  1.00  0.00
ATOM   1334  O12 DMP    48      32.580   7.150  27.240  1.00  0.00
ATOM   1335  C12 DMP    48      34.010   7.760  29.100  1.00  0.00
ATOM   1336  C13 DMP    48      33.180   7.100  30.210  1.00  0.00
ATOM   1337  C14 DMP    48      34.220   7.090  31.330  1.00  0.00
ATOM   1338  C15 DMP    48      33.620   6.380  32.540  1.00  0.00
ATOM   1339  C16 DMP    48      33.670   7.080  33.900  1.00  0.00
ATOM   1340  C17 DMP    48      33.310   6.220  35.120  1.00  0.00
ATOM   1341  C18 DMP    48      32.770   7.050  36.280  1.00  0.00
ATOM   1342  C19 DMP    48      32.020   6.280  37.360  1.00  0.00
ATOM   1343 0C11 DMP    48      31.600   7.150  38.550  1.00  0.00
ATOM   1344 1C11 DMP    48      30.600   6.460  39.480  1.00  0.00
ATOM   1345 2C11 DMP    48      30.090   7.280  40.660  1.00  0.00
ATOM   1346 3C11 DMP    48      31.170   7.440  41.720  1.00  0.00
ATOM   1347 4C11 DMP    48      30.970   8.740  42.500  1.00  0.00
ATOM   1348  C33 DMP    49      30.910  32.280  56.410  1.00  0.00
ATOM   1349  C34 DMP    49      29.020  30.790  56.850  1.00  0.00
ATOM   1350  C35 DMP    49      29.890  32.260  58.530  1.00  0.00
ATOM   1351  N   DMP    49      30.240  31.410  57.390  1.00  0.00
ATOM   1352  C32 DMP    49      31.230  30.450  57.890  1.00  0.00
ATOM   1353  C31 DMP    49      31.530  29.190  57.070  1.00  0.00
ATOM   1354  O32 DMP    49      31.870  29.440  55.700  1.00  0.00
ATOM   1355  P   DMP    49      32.640  28.250  54.940  1.00  0.00
ATOM   1356  O33 DMP    49      32.130  27.000  55.540  1.00  0.00
ATOM   1357  O34 DMP    49      32.390  28.620  53.520  1.00  0.00
ATOM   1358  O31 DMP    49      34.200  28.520  55.220  1.00  0.00
ATOM   1359  C3  DMP    49      34.610  29.740  54.600  1.00  0.00
ATOM   1360  C2  DMP    49      36.020  30.160  55.040  1.00  0.00
ATOM   1361  O21 DMP    49      36.340  31.440  54.490  1.00  0.00
ATOM   1362  C21 DMP    49      37.320  32.200  54.990  1.00  0.00
ATOM   1363  O22 DMP    49      37.460  32.140  56.210  1.00  0.00
ATOM   1364  C22 DMP    49      37.680  33.350  54.130  1.00  0.00
ATOM   1365  C23 DMP    49      38.880  32.990  53.270  1.00  0.00
ATOM   1366  C24 DMP    49      38.470  32.130  52.070  1.00  0.00
ATOM   1367  C25 DMP    49      39.640  31.750  51.160  1.00  0.00
ATOM   1368  C26 DMP    49      40.410  32.970  50.660  1.00  0.00
ATOM   1369  C27 DMP    49      41.870  32.560  50.440  1.00  0.00
ATOM   1370  C28 DMP    49      42.270  32.080  49.050  1.00  0.00
ATOM   1371  C29 DMP    49      42.480  33.170  47.990  1.00  0.00
ATOM   1372 0C21 DMP    49      42.520  32.580  46.580  1.00  0.00
ATOM   1373 1C21 DMP    49      41.340  31.690  46.190  1.00  0.00
ATOM   1374 2C21 DMP    49      41.510  31.290  44.720  1.00  0.00
ATOM   1375 3C21 DMP    49      40.060  31.300  44.210  1.00  0.00
ATOM   1376 4C21 DMP    49      40.050  30.930  42.730  1.00  0.00
ATOM   1377  C1  DMP    49      37.010  29.040  54.710  1.00  0.00
ATOM   1378  O11 DMP    49      37.100  28.610  53.350  1.00  0.00
ATOM   1379  C11 DMP    49      38.170  27.940  52.950  1.00  0.00
ATOM   1380  O12 DMP    49      38.920  27.330  53.710  1.00  0.00
ATOM   1381  C12 DMP    49      38.090  27.850  51.470  1.00  0.00
ATOM   1382  C13 DMP    49      37.740  26.430  51.030  1.00  0.00
ATOM   1383  C14 DMP    49      37.450  26.420  49.530  1.00  0.00
ATOM   1384  C15 DMP    49      37.880  25.100  48.870  1.00  0.00
ATOM   1385  C16 DMP    49      37.550  24.960  47.390  1.00  0.00
ATOM   1386  C17 DMP    49      38.070  23.580  46.960  1.00  0.00
ATOM   1387  C18 DMP    49      38.290  23.420  45.450  1.00  0.00
ATOM   1388  C19 DMP    49      39.140  22.170  45.260  1.00  0.00
ATOM   1389 0C11 DMP    49      39.290  21.900  43.750  1.00  0.00
ATOM   1390 1C11 DMP    49      40.430  20.880  43.690  1.00  0.00
ATOM   1391 2C11 DMP    49      41.780  21.440  44.120  1.00  0.00
ATOM   1392 3C11 DMP    49      42.770  20.290  44.310  1.00  0.00
ATOM   1393 4C11 DMP    49      43.580  19.900  43.080  1.00  0.00
ATOM   1394  C33 DMP    50      37.600  40.690  28.320  1.00  0.00
ATOM   1395  C34 DMP    50      39.700  40.390  27.480  1.00  0.00
ATOM   1396  C35 DMP    50      38.480  42.350  26.790  1.00  0.00
ATOM   1397  N   DMP    50      38.380  40.910  27.090  1.00  0.00
ATOM   1398  C32 DMP    50      37.980  40.170  25.880  1.00  0.00
ATOM   1399  C31 DMP    50      37.790  38.660  25.960  1.00  0.00
ATOM   1400  O32 DMP    50      36.920  38.080  26.930  1.00  0.00
ATOM   1401  P   DMP    50      36.510  36.550  26.630  1.00  0.00
ATOM   1402  O33 DMP    50      35.670  36.370  27.840  1.00  0.00
ATOM   1403  O34 DMP    50      35.870  36.390  25.310  1.00  0.00
ATOM   1404  O31 DMP    50      37.900  35.780  26.860  1.00  0.00
ATOM   1405  C3  DMP    50      38.180  35.420  28.220  1.00  0.00
ATOM   1406  C2  DMP    50      39.600  35.080  28.660  1.00  0.00
ATOM   1407  O21 DMP    50      39.460  34.130  29.730  1.00  0.00
ATOM   1408  C21 DMP    50      40.440  33.250  29.920  1.00  0.00
ATOM   1409  O22 DMP    50      41.270  32.990  29.050  1.00  0.00
ATOM   1410  C22 DMP    50      40.340  32.500  31.180  1.00  0.00
ATOM   1411  C23 DMP    50      40.750  31.030  31.040  1.00  0.00
ATOM   1412  C24 DMP    50      40.470  30.370  32.390  1.00  0.00
ATOM   1413  C25 DMP    50      41.220  31.010  33.560  1.00  0.00
ATOM   1414  C26 DMP    50      40.920  30.140  34.790  1.00  0.00
ATOM   1415  C27 DMP    50      39.570  30.590  35.360  1.00  0.00
ATOM   1416  C28 DMP    50      39.030  29.630  36.430  1.00  0.00
ATOM   1417  C29 DMP    50      37.680  30.140  36.940  1.00  0.00
ATOM   1418 0C21 DMP    50      37.290  29.270  38.140  1.00  0.00
ATOM   1419 1C21 DMP    50      35.840  29.440  38.590  1.00  0.00
ATOM   1420 2C21 DMP    50      35.450  28.640  39.830  1.00  0.00
ATOM   1421 3C21 DMP    50      35.950  29.190  41.170  1.00  0.00
ATOM   1422 4C21 DMP    50      37.340  28.690  41.560  1.00  0.00
ATOM   1423  C1  DMP    50      40.070  36.490  29.050  1.00  0.00
ATOM   1424  O11 DMP    50      39.480  37.020  30.240  1.00  0.00
ATOM   1425  C11 DMP    50      39.800  38.240  30.660  1.00  0.00
ATOM   1426  O12 DMP    50      40.530  38.930  29.960  1.00  0.00
ATOM   1427  C12 DMP    50      38.970  38.690  31.800  1.00  0.00
ATOM   1428  C13 DMP    50      39.340  40.160  32.050  1.00  0.00
ATOM   1429  C14 DMP    50      39.130  40.580  33.500  1.00  0.00
ATOM   1430  C15 DMP    50      40.390  40.330  34.330  1.00  0.00
ATOM   1431  C16 DMP    50      40.370  41.200  35.590  1.00  0.00
ATOM   1432  C17 DMP    50      41.380  40.540  36.530  1.00  0.00
ATOM   1433  C18 DMP    50      41.420  41.150  37.930  1.00  0.00
ATOM   1434  C19 DMP    50      42.560  40.710  38.850  1.00  0.00
ATOM   1435 0C11 DMP    50      42.090  40.690  40.310  1.00  0.00
ATOM   1436 1C11 DMP    50      43.330  40.570  41.190  1.00  0.00
ATOM   1437 2C11 DMP    50      42.790  40.420  42.620  1.00  0.00
ATOM   1438 3C11 DMP    50      43.800  40.020  43.700  1.00  0.00
ATOM   1439 4C11 DMP    50      43.280  39.510  45.040  1.00  0.00
ATOM   1440  C33 DMP    51       3.210  18.690  58.360  1.00  0.00
ATOM   1441  C34 DMP    51       1.080  17.980  58.000  1.00  0.00
ATOM   1442  C35 DMP    51       1.810  20.170  57.310  1.00  0.00
ATOM   1443  N   DMP    51       1.820  19.180  58.400  1.00  0.00
ATOM   1444  C32 DMP    51       1.620  19.620  59.790  1.00  0.00
ATOM   1445  C31 DMP    51       0.460  20.540  60.200  1.00  0.00
ATOM   1446  O32 DMP    51      -0.830  20.110  59.760  1.00  0.00
ATOM   1447  P   DMP    51      -1.650  21.470  59.480  1.00  0.00
ATOM   1448  O33 DMP    51      -1.780  22.120  60.800  1.00  0.00
ATOM   1449  O34 DMP    51      -0.960  22.200  58.390  1.00  0.00
ATOM   1450  O31 DMP    51      -3.060  20.900  58.950  1.00  0.00
ATOM   1451  C3  DMP    51      -2.840  20.450  57.610  1.00  0.00
ATOM   1452  C2  DMP    51      -3.810  19.330  57.220  1.00  0.00
ATOM   1453  O21 DMP    51      -3.300  18.470  56.200  1.00  0.00
ATOM   1454  C21 DMP    51      -3.850  17.280  55.960  1.00  0.00
ATOM   1455  O22 DMP    51      -4.490  16.700  56.830  1.00  0.00
ATOM   1456  C22 DMP    51      -3.300  16.560  54.790  1.00  0.00
ATOM   1457  C23 DMP    51      -3.790  16.870  53.370  1.00  0.00
ATOM   1458  C24 DMP    51      -2.870  16.080  52.430  1.00  0.00
ATOM   1459  C25 DMP    51      -2.960  16.610  51.000  1.00  0.00
ATOM   1460  C26 DMP    51      -2.660  18.090  50.760  1.00  0.00
ATOM   1461  C27 DMP    51      -2.250  18.260  49.290  1.00  0.00
ATOM   1462  C28 DMP    51      -3.420  18.180  48.310  1.00  0.00
ATOM   1463  C29 DMP    51      -2.940  18.550  46.900  1.00  0.00
ATOM   1464 0C21 DMP    51      -3.200  17.440  45.880  1.00  0.00
ATOM   1465 1C21 DMP    51      -3.150  17.980  44.450  1.00  0.00
ATOM   1466 2C21 DMP    51      -2.690  16.920  43.440  1.00  0.00
ATOM   1467 3C21 DMP    51      -3.460  15.610  43.230  1.00  0.00
ATOM   1468 4C21 DMP    51      -4.760  15.880  42.460  1.00  0.00
ATOM   1469  C1  DMP    51      -5.150  20.000  56.910  1.00  0.00
ATOM   1470  O11 DMP    51      -5.050  20.850  55.760  1.00  0.00
ATOM   1471  C11 DMP    51      -6.190  21.340  55.270  1.00  0.00
ATOM   1472  O12 DMP    51      -7.250  21.100  55.860  1.00  0.00
ATOM   1473  C12 DMP    51      -5.960  22.210  54.100  1.00  0.00
ATOM   1474  C13 DMP    51      -6.590  21.630  52.820  1.00  0.00
ATOM   1475  C14 DMP    51      -6.400  22.560  51.620  1.00  0.00
ATOM   1476  C15 DMP    51      -7.300  22.110  50.470  1.00  0.00
ATOM   1477  C16 DMP    51      -6.540  21.780  49.190  1.00  0.00
ATOM   1478  C17 DMP    51      -7.580  21.310  48.170  1.00  0.00
ATOM   1479  C18 DMP    51      -7.060  21.510  46.740  1.00  0.00
ATOM   1480  C19 DMP    51      -6.300  20.370  46.080  1.00  0.00
ATOM   1481 0C11 DMP    51      -6.300  20.410  44.550  1.00  0.00
ATOM   1482 1C11 DMP    51      -5.850  21.700  43.870  1.00  0.00
ATOM   1483 2C11 DMP    51      -4.440  22.110  44.310  1.00  0.00
ATOM   1484 3C11 DMP    51      -3.900  23.390  43.660  1.00  0.00
ATOM   1485 4C11 DMP    51      -2.410  23.410  44.010  1.00  0.00
ATOM   1486  C33 DMP    52      58.610  44.160  59.250  1.00  0.00
ATOM   1487  C34 DMP    52      59.250  44.360  61.530  1.00  0.00
ATOM   1488  C35 DMP    52      56.980  43.990  61.150  1.00  0.00
ATOM   1489  N   DMP    52      58.170  44.620  60.570  1.00  0.00
ATOM   1490  C32 DMP    52      57.870  46.060  60.530  1.00  0.00
ATOM   1491  C31 DMP    52      58.780  47.210  60.110  1.00  0.00
ATOM   1492  O32 DMP    52      60.100  47.170  60.660  1.00  0.00
ATOM   1493  P   DMP    52      61.150  47.540  59.490  1.00  0.00
ATOM   1494  O33 DMP    52      60.660  48.800  58.890  1.00  0.00
ATOM   1495  O34 DMP    52      62.530  47.200  59.890  1.00  0.00
ATOM   1496  O31 DMP    52      60.870  46.280  58.530  1.00  0.00
ATOM   1497  C3  DMP    52      61.320  46.570  57.210  1.00  0.00
ATOM   1498  C2  DMP    52      62.710  46.150  56.730  1.00  0.00
ATOM   1499  O21 DMP    52      62.980  46.780  55.480  1.00  0.00
ATOM   1500  C21 DMP    52      64.050  46.500  54.730  1.00  0.00
ATOM   1501  O22 DMP    52      64.880  45.650  55.070  1.00  0.00
ATOM   1502  C22 DMP    52      64.190  47.420  53.590  1.00  0.00
ATOM   1503  C23 DMP    52      63.880  46.700  52.270  1.00  0.00
ATOM   1504  C24 DMP    52      63.910  47.580  51.030  1.00  0.00
ATOM   1505  C25 DMP    52      63.850  46.510  49.940  1.00  0.00
ATOM   1506  C26 DMP    52      63.340  47.170  48.650  1.00  0.00
ATOM   1507  C27 DMP    52      63.110  46.230  47.470  1.00  0.00
ATOM   1508  C28 DMP    52      62.910  47.070  46.200  1.00  0.00
ATOM   1509  C29 DMP    52      64.180  47.260  45.370  1.00  0.00
ATOM   1510 0C21 DMP    52      64.030  48.120  44.110  1.00  0.00
ATOM   1511 1C21 DMP    52      63.110  47.430  43.100  1.00  0.00
ATOM   1512 2C21 DMP    52      62.880  48.270  41.850  1.00  0.00
ATOM   1513 3C21 DMP    52      61.980  47.600  40.810  1.00  0.00
ATOM   1514 4C21 DMP    52      60.570  47.340  41.330  1.00  0.00
ATOM   1515  C1  DMP    52      62.590  44.630  56.770  1.00  0.00
ATOM   1516  O11 DMP    52      61.700  43.860  55.970  1.00  0.00
ATOM   1517  C11 DMP    52      61.440  42.630  56.410  1.00  0.00
ATOM   1518  O12 DMP    52      61.880  42.140  57.440  1.00  0.00
ATOM   1519  C12 DMP    52      60.190  42.250  55.710  1.00  0.00
ATOM   1520  C13 DMP    52      60.400  41.510  54.390  1.00  0.00
ATOM   1521  C14 DMP    52      58.990  41.210  53.880  1.00  0.00
ATOM   1522  C15 DMP    52      58.880  40.140  52.780  1.00  0.00
ATOM   1523  C16 DMP    52      59.340  40.710  51.440  1.00  0.00
ATOM   1524  C17 DMP    52      59.340  39.730  50.270  1.00  0.00
ATOM   1525  C18 DMP    52      59.950  40.460  49.070  1.00  0.00
ATOM   1526  C19 DMP    52      59.790  39.610  47.810  1.00  0.00
ATOM   1527 0C11 DMP    52      60.510  40.250  46.630  1.00  0.00
ATOM   1528 1C11 DMP    52      60.290  39.350  45.400  1.00  0.00
ATOM   1529 2C11 DMP    52      60.820  40.070  44.160  1.00  0.00
ATOM   1530 3C11 DMP    52      62.300  39.880  43.830  1.00  0.00
ATOM   1531 4C11 DMP    52      62.540  40.660  42.540  1.00  0.00
ATOM   1532  C33 DMP    53      51.790   6.650  24.780  1.00  0.00
ATOM   1533  C34 DMP    53      49.390   6.780  24.800  1.00  0.00
ATOM   1534  C35 DMP    53      50.460   4.650  24.740  1.00  0.00
ATOM   1535  N   DMP    53      50.540   6.040  24.280  1.00  0.00
ATOM   1536  C32 DMP    53      50.460   6.110  22.810  1.00  0.00
ATOM   1537  C31 DMP    53      49.120   5.780  22.140  1.00  0.00
ATOM   1538  O32 DMP    53      48.710   4.420  22.320  1.00  0.00
ATOM   1539  P   DMP    53      47.770   3.840  21.150  1.00  0.00
ATOM   1540  O33 DMP    53      46.570   4.710  21.060  1.00  0.00
ATOM   1541  O34 DMP    53      48.700   3.380  20.110  1.00  0.00
ATOM   1542  O31 DMP    53      47.420   2.620  22.150  1.00  0.00
ATOM   1543  C3  DMP    53      46.550   2.860  23.250  1.00  0.00
ATOM   1544  C2  DMP    53      46.010   1.570  23.880  1.00  0.00
ATOM   1545  O21 DMP    53      45.160   1.730  25.020  1.00  0.00
ATOM   1546  C21 DMP    53      43.860   1.950  24.870  1.00  0.00
ATOM   1547  O22 DMP    53      43.190   1.830  23.840  1.00  0.00
ATOM   1548  C22 DMP    53      43.310   2.080  26.240  1.00  0.00
ATOM   1549  C23 DMP    53      42.220   3.150  26.270  1.00  0.00
ATOM   1550  C24 DMP    53      41.380   2.980  27.540  1.00  0.00
ATOM   1551  C25 DMP    53      42.210   3.000  28.830  1.00  0.00
ATOM   1552  C26 DMP    53      41.430   3.000  30.140  1.00  0.00
ATOM   1553  C27 DMP    53      42.300   2.970  31.400  1.00  0.00
ATOM   1554  C28 DMP    53      41.490   2.740  32.680  1.00  0.00
ATOM   1555  C29 DMP    53      42.300   2.910  33.960  1.00  0.00
ATOM   1556 0C21 DMP    53      41.420   2.450  35.120  1.00  0.00
ATOM   1557 1C21 DMP    53      42.010   2.310  36.520  1.00  0.00
ATOM   1558 2C21 DMP    53      41.000   2.740  37.580  1.00  0.00
ATOM   1559 3C21 DMP    53      40.300   1.440  37.980  1.00  0.00
ATOM   1560 4C21 DMP    53      39.430   1.610  39.230  1.00  0.00
ATOM   1561  C1  DMP    53      47.170   0.590  24.080  1.00  0.00
ATOM   1562  O11 DMP    53      48.260   0.930  24.930  1.00  0.00
ATOM   1563  C11 DMP    53      49.360   0.190  25.020  1.00  0.00
ATOM   1564  O12 DMP    53      49.730  -0.460  24.040  1.00  0.00
ATOM   1565  C12 DMP    53      50.380   0.610  26.010  1.00  0.00
ATOM   1566  C13 DMP    53      49.930   0.080  27.380  1.00  0.00
ATOM   1567  C14 DMP    53      51.150   0.040  28.300  1.00  0.00
ATOM   1568  C15 DMP    53      50.530  -0.230  29.670  1.00  0.00
ATOM   1569  C16 DMP    53      51.650  -0.280  30.710  1.00  0.00
ATOM   1570  C17 DMP    53      51.190  -0.070  32.150  1.00  0.00
ATOM   1571  C18 DMP    53      50.350  -1.280  32.590  1.00  0.00
ATOM   1572  C19 DMP    53      49.970  -1.120  34.070  1.00  0.00
ATOM   1573 0C11 DMP    53      50.810  -2.020  34.970  1.00  0.00
ATOM   1574 1C11 DMP    53      50.550  -1.870  36.470  1.00  0.00
ATOM   1575 2C11 DMP    53      51.410  -2.780  37.350  1.00  0.00
ATOM   1576 3C11 DMP    53      51.010  -2.560  38.810  1.00  0.00
ATOM   1577 4C11 DMP    53      51.900  -3.440  39.690  1.00  0.00
ATOM   1578  C33 DMP    54      19.160  34.180  34.360  1.00  0.00
ATOM   1579  C34 DMP    54      17.670  35.290  32.870  1.00  0.00
ATOM   1580  C35 DMP    54      18.030  32.990  32.700  1.00  0.00
ATOM   1581  N   DMP    54      18.720  34.260  32.970  1.00  0.00
ATOM   1582  C32 DMP    54      19.890  34.510  32.120  1.00  0.00
ATOM   1583  C31 DMP    54      20.150  34.170  30.650  1.00  0.00
ATOM   1584  O32 DMP    54      19.110  34.570  29.760  1.00  0.00
ATOM   1585  P   DMP    54      19.060  33.670  28.430  1.00  0.00
ATOM   1586  O33 DMP    54      18.010  34.250  27.560  1.00  0.00
ATOM   1587  O34 DMP    54      20.510  33.520  28.170  1.00  0.00
ATOM   1588  O31 DMP    54      18.630  32.320  29.190  1.00  0.00
ATOM   1589  C3  DMP    54      17.260  32.010  28.950  1.00  0.00
ATOM   1590  C2  DMP    54      16.840  30.590  29.320  1.00  0.00
ATOM   1591  O21 DMP    54      15.430  30.480  29.100  1.00  0.00
ATOM   1592  C21 DMP    54      14.890  29.300  28.850  1.00  0.00
ATOM   1593  O22 DMP    54      15.620  28.410  28.400  1.00  0.00
ATOM   1594  C22 DMP    54      13.460  29.380  28.470  1.00  0.00
ATOM   1595  C23 DMP    54      12.570  29.420  29.710  1.00  0.00
ATOM   1596  C24 DMP    54      12.360  28.210  30.630  1.00  0.00
ATOM   1597  C25 DMP    54      11.370  28.490  31.760  1.00  0.00
ATOM   1598  C26 DMP    54      11.900  29.540  32.740  1.00  0.00
ATOM   1599  C27 DMP    54      11.080  29.490  34.030  1.00  0.00
ATOM   1600  C28 DMP    54      11.180  28.160  34.790  1.00  0.00
ATOM   1601  C29 DMP    54      10.130  28.060  35.900  1.00  0.00
ATOM   1602 0C21 DMP    54      10.830  28.700  37.100  1.00  0.00
ATOM   1603 1C21 DMP    54       9.890  29.140  38.230  1.00  0.00
ATOM   1604 2C21 DMP    54       8.760  30.090  37.830  1.00  0.00
ATOM   1605 3C21 DMP    54       8.110  30.750  39.050  1.00  0.00
ATOM   1606 4C21 DMP    54       9.100  31.510  39.930  1.00  0.00
ATOM   1607  C1  DMP    54      17.220  30.340  30.780  1.00  0.00
ATOM   1608  O11 DMP    54      17.030  29.020  31.290  1.00  0.00
ATOM   1609  C11 DMP    54      16.880  29.060  32.610  1.00  0.00
ATOM   1610  O12 DMP    54      17.000  30.120  33.230  1.00  0.00
ATOM   1611  C12 DMP    54      16.730  27.710  33.200  1.00  0.00
ATOM   1612  C13 DMP    54      15.400  27.050  32.820  1.00  0.00
ATOM   1613  C14 DMP    54      15.380  25.650  33.430  1.00  0.00
ATOM   1614  C15 DMP    54      13.980  25.050  33.230  1.00  0.00
ATOM   1615  C16 DMP    54      13.750  23.990  34.310  1.00  0.00
ATOM   1616  C17 DMP    54      12.380  23.320  34.190  1.00  0.00
ATOM   1617  C18 DMP    54      11.240  24.250  34.600  1.00  0.00
ATOM   1618  C19 DMP    54       9.920  23.480  34.600  1.00  0.00
ATOM   1619 0C11 DMP    54       8.850  24.320  35.310  1.00  0.00
ATOM   1620 1C11 DMP    54       8.950  24.290  36.840  1.00  0.00
ATOM   1621 2C11 DMP    54       8.640  22.910  37.420  1.00  0.00
ATOM   1622 3C11 DMP    54       9.360  22.710  38.750  1.00  0.00
ATOM   1623 4C11 DMP    54      10.800  22.340  38.400  1.00  0.00
ATOM   1624  C33 DMP    55      57.170   4.040  57.930  1.00  0.00
ATOM   1625  C34 DMP    55      59.450   3.730  57.000  1.00  0.00
ATOM   1626  C35 DMP    55      57.890   1.880  57.270  1.00  0.00
ATOM   1627  N   DMP    55      58.350   3.170  57.800  1.00  0.00
ATOM   1628  C32 DMP    55      58.900   2.970  59.140  1.00  0.00
ATOM   1629  C31 DMP    55      60.150   2.150  59.500  1.00  0.00
ATOM   1630  O32 DMP    55      60.300   0.910  58.820  1.00  0.00
ATOM   1631  P   DMP    55      61.600   0.010  59.110  1.00  0.00
ATOM   1632  O33 DMP    55      62.000   0.070  60.530  1.00  0.00
ATOM   1633  O34 DMP    55      61.260  -1.300  58.530  1.00  0.00
ATOM   1634  O31 DMP    55      62.690   0.830  58.240  1.00  0.00
ATOM   1635  C3  DMP    55      62.440   0.700  56.840  1.00  0.00
ATOM   1636  C2  DMP    55      63.570   1.320  56.020  1.00  0.00
ATOM   1637  O21 DMP    55      63.100   1.510  54.690  1.00  0.00
ATOM   1638  C21 DMP    55      62.300   2.550  54.470  1.00  0.00
ATOM   1639  O22 DMP    55      62.210   3.460  55.290  1.00  0.00
ATOM   1640  C22 DMP    55      61.610   2.410  53.170  1.00  0.00
ATOM   1641  C23 DMP    55      60.370   1.510  53.200  1.00  0.00
ATOM   1642  C24 DMP    55      59.580   1.510  51.890  1.00  0.00
ATOM   1643  C25 DMP    55      58.390   0.570  51.700  1.00  0.00
ATOM   1644  C26 DMP    55      57.060   1.320  51.590  1.00  0.00
ATOM   1645  C27 DMP    55      57.120   2.300  50.410  1.00  0.00
ATOM   1646  C28 DMP    55      55.780   2.990  50.130  1.00  0.00
ATOM   1647  C29 DMP    55      56.010   4.050  49.060  1.00  0.00
ATOM   1648 0C21 DMP    55      55.950   3.530  47.620  1.00  0.00
ATOM   1649 1C21 DMP    55      55.820   4.710  46.650  1.00  0.00
ATOM   1650 2C21 DMP    55      54.360   5.160  46.500  1.00  0.00
ATOM   1651 3C21 DMP    55      54.390   6.270  45.450  1.00  0.00
ATOM   1652 4C21 DMP    55      54.140   5.670  44.070  1.00  0.00
ATOM   1653  C1  DMP    55      64.750   0.390  56.350  1.00  0.00
ATOM   1654  O11 DMP    55      64.680  -0.900  55.740  1.00  0.00
ATOM   1655  C11 DMP    55      65.680  -1.720  56.060  1.00  0.00
ATOM   1656  O12 DMP    55      66.640  -1.320  56.720  1.00  0.00
ATOM   1657  C12 DMP    55      65.790  -2.990  55.310  1.00  0.00
ATOM   1658  C13 DMP    55      66.470  -2.870  53.950  1.00  0.00
ATOM   1659  C14 DMP    55      65.710  -2.170  52.820  1.00  0.00
ATOM   1660  C15 DMP    55      66.690  -2.120  51.650  1.00  0.00
ATOM   1661  C16 DMP    55      66.150  -1.240  50.530  1.00  0.00
ATOM   1662  C17 DMP    55      67.130  -1.150  49.370  1.00  0.00
ATOM   1663  C18 DMP    55      66.710  -1.830  48.060  1.00  0.00
ATOM   1664  C19 DMP    55      67.880  -1.650  47.090  1.00  0.00
ATOM   1665 0C11 DMP    55      67.590  -2.580  45.920  1.00  0.00
ATOM   1666 1C11 DMP    55      68.210  -1.910  44.690  1.00  0.00
ATOM   1667 2C11 DMP    55      68.150  -2.880  43.510  1.00  0.00
ATOM   1668 3C11 DMP    55      69.040  -2.420  42.350  1.00  0.00
ATOM   1669 4C11 DMP    55      68.490  -3.240  41.180  1.00  0.00
ATOM   1670  C33 DMP    56      19.550  49.420  63.010  1.00  0.00
ATOM   1671  C34 DMP    56      21.190  49.460  64.700  1.00  0.00
ATOM   1672  C35 DMP    56      20.250  51.460  63.910  1.00  0.00
ATOM   1673  N   DMP    56      20.740  50.140  63.490  1.00  0.00
ATOM   1674  C32 DMP    56      21.740  50.440  62.460  1.00  0.00
ATOM   1675  C31 DMP    56      22.070  49.500  61.300  1.00  0.00
ATOM   1676  O32 DMP    56      20.990  49.030  60.490  1.00  0.00
ATOM   1677  P   DMP    56      21.110  47.460  60.140  1.00  0.00
ATOM   1678  O33 DMP    56      21.500  46.770  61.400  1.00  0.00
ATOM   1679  O34 DMP    56      19.910  47.070  59.370  1.00  0.00
ATOM   1680  O31 DMP    56      22.370  47.550  59.140  1.00  0.00
ATOM   1681  C3  DMP    56      21.940  48.240  57.960  1.00  0.00
ATOM   1682  C2  DMP    56      23.060  48.920  57.170  1.00  0.00
ATOM   1683  O21 DMP    56      22.500  49.720  56.120  1.00  0.00
ATOM   1684  C21 DMP    56      22.780  51.010  56.190  1.00  0.00
ATOM   1685  O22 DMP    56      23.220  51.560  57.200  1.00  0.00
ATOM   1686  C22 DMP    56      22.190  51.780  55.070  1.00  0.00
ATOM   1687  C23 DMP    56      20.820  52.290  55.500  1.00  0.00
ATOM   1688  C24 DMP    56      20.170  52.920  54.260  1.00  0.00
ATOM   1689  C25 DMP    56      18.770  53.490  54.480  1.00  0.00
ATOM   1690  C26 DMP    56      18.080  54.020  53.220  1.00  0.00
ATOM   1691  C27 DMP    56      18.110  53.050  52.040  1.00  0.00
ATOM   1692  C28 DMP    56      17.140  53.490  50.940  1.00  0.00
ATOM   1693  C29 DMP    56      17.570  52.800  49.640  1.00  0.00
ATOM   1694 0C21 DMP    56      16.830  53.210  48.370  1.00  0.00
ATOM   1695 1C21 DMP    56      17.730  52.680  47.250  1.00  0.00
ATOM   1696 2C21 DMP    56      17.220  53.330  45.970  1.00  0.00
ATOM   1697 3C21 DMP    56      17.950  52.690  44.790  1.00  0.00
ATOM   1698 4C21 DMP    56      19.430  53.050  44.750  1.00  0.00
ATOM   1699  C1  DMP    56      23.980  47.840  56.610  1.00  0.00
ATOM   1700  O11 DMP    56      23.530  47.080  55.480  1.00  0.00
ATOM   1701  C11 DMP    56      24.340  46.120  55.020  1.00  0.00
ATOM   1702  O12 DMP    56      25.560  46.130  55.120  1.00  0.00
ATOM   1703  C12 DMP    56      23.530  45.400  54.010  1.00  0.00
ATOM   1704  C13 DMP    56      23.890  46.010  52.650  1.00  0.00
ATOM   1705  C14 DMP    56      23.150  45.360  51.470  1.00  0.00
ATOM   1706  C15 DMP    56      23.260  46.220  50.210  1.00  0.00
ATOM   1707  C16 DMP    56      22.820  45.400  49.000  1.00  0.00
ATOM   1708  C17 DMP    56      22.960  46.150  47.670  1.00  0.00
ATOM   1709  C18 DMP    56      22.520  45.180  46.570  1.00  0.00
ATOM   1710  C19 DMP    56      23.030  45.600  45.190  1.00  0.00
ATOM   1711 0C11 DMP    56      22.470  44.690  44.100  1.00  0.00
ATOM   1712 1C11 DMP    56      20.960  44.620  43.830  1.00  0.00
ATOM   1713 2C11 DMP    56      20.590  43.790  42.600  1.00  0.00
ATOM   1714 3C11 DMP    56      19.090  43.890  42.310  1.00  0.00
ATOM   1715 4C11 DMP    56      18.800  43.060  41.060  1.00  0.00
ATOM   1716  C33 DMP    57      22.940  22.630  32.260  1.00  0.00
ATOM   1717  C34 DMP    57      21.740  21.880  30.410  1.00  0.00
ATOM   1718  C35 DMP    57      23.870  22.330  30.030  1.00  0.00
ATOM   1719  N   DMP    57      22.750  22.860  30.820  1.00  0.00
ATOM   1720  C32 DMP    57      22.490  24.290  30.550  1.00  0.00
ATOM   1721  C31 DMP    57      23.370  25.420  31.080  1.00  0.00
ATOM   1722  O32 DMP    57      23.910  25.460  32.400  1.00  0.00
ATOM   1723  P   DMP    57      24.970  26.580  32.860  1.00  0.00
ATOM   1724  O33 DMP    57      26.290  26.180  32.320  1.00  0.00
ATOM   1725  O34 DMP    57      24.280  27.700  32.180  1.00  0.00
ATOM   1726  O31 DMP    57      24.670  26.470  34.440  1.00  0.00
ATOM   1727  C3  DMP    57      25.350  25.360  35.020  1.00  0.00
ATOM   1728  C2  DMP    57      24.680  24.640  36.190  1.00  0.00
ATOM   1729  O21 DMP    57      25.360  23.510  36.740  1.00  0.00
ATOM   1730  C21 DMP    57      26.420  23.710  37.510  1.00  0.00
ATOM   1731  O22 DMP    57      26.710  24.830  37.930  1.00  0.00
ATOM   1732  C22 DMP    57      26.880  22.440  38.110  1.00  0.00
ATOM   1733  C23 DMP    57      26.310  22.210  39.510  1.00  0.00
ATOM   1734  C24 DMP    57      26.790  20.900  40.150  1.00  0.00
ATOM   1735  C25 DMP    57      26.290  20.580  41.560  1.00  0.00
ATOM   1736  C26 DMP    57      26.440  19.110  41.960  1.00  0.00
ATOM   1737  C27 DMP    57      25.550  18.680  43.130  1.00  0.00
ATOM   1738  C28 DMP    57      24.080  19.080  43.030  1.00  0.00
ATOM   1739  C29 DMP    57      23.370  18.830  44.360  1.00  0.00
ATOM   1740 0C21 DMP    57      23.280  17.380  44.830  1.00  0.00
ATOM   1741 1C21 DMP    57      22.050  17.300  45.740  1.00  0.00
ATOM   1742 2C21 DMP    57      21.770  15.880  46.230  1.00  0.00
ATOM   1743 3C21 DMP    57      22.610  15.340  47.390  1.00  0.00
ATOM   1744 4C21 DMP    57      21.850  14.380  48.300  1.00  0.00
ATOM   1745  C1  DMP    57      23.240  24.330  35.760  1.00  0.00
ATOM   1746  O11 DMP    57      22.290  25.290  36.220  1.00  0.00
ATOM   1747  C11 DMP    57      21.030  25.220  35.800  1.00  0.00
ATOM   1748  O12 DMP    57      20.810  24.710  34.710  1.00  0.00
ATOM   1749  C12 DMP    57      20.060  26.120  36.470  1.00  0.00
ATOM   1750  C13 DMP    57      19.150  25.280  37.370  1.00  0.00
ATOM   1751  C14 DMP    57      18.090  26.160  38.040  1.00  0.00
ATOM   1752  C15 DMP    57      16.950  26.290  37.030  1.00  0.00
ATOM   1753  C16 DMP    57      15.940  27.330  37.500  1.00  0.00
ATOM   1754  C17 DMP    57      15.080  26.670  38.580  1.00  0.00
ATOM   1755  C18 DMP    57      14.130  27.620  39.300  1.00  0.00
ATOM   1756  C19 DMP    57      13.240  26.710  40.150  1.00  0.00
ATOM   1757 0C11 DMP    57      12.010  27.480  40.660  1.00  0.00
ATOM   1758 1C11 DMP    57      11.060  26.680  41.550  1.00  0.00
ATOM   1759 2C11 DMP    57       9.900  27.630  41.840  1.00  0.00
ATOM   1760 3C11 DMP    57       8.790  26.760  42.440  1.00  0.00
ATOM   1761 4C11 DMP    57       7.500  26.960  41.640  1.00  0.00
ATOM   1762  C33 DMP    58      14.490  25.620  27.410  1.00  0.00
ATOM   1763  C34 DMP    58      12.240  25.000  27.510  1.00  0.00
ATOM   1764  C35 DMP    58      14.070  23.570  28.150  1.00  0.00
ATOM   1765  N   DMP    58      13.570  24.500  27.120  1.00  0.00
ATOM   1766  C32 DMP    58      13.760  23.950  25.770  1.00  0.00
ATOM   1767  C31 DMP    58      12.860  22.780  25.340  1.00  0.00
ATOM   1768  O32 DMP    58      11.460  23.010  25.480  1.00  0.00
ATOM   1769  P   DMP    58      10.660  21.650  25.810  1.00  0.00
ATOM   1770  O33 DMP    58      10.700  20.910  24.530  1.00  0.00
ATOM   1771  O34 DMP    58      11.380  21.160  27.010  1.00  0.00
ATOM   1772  O31 DMP    58       9.210  22.270  26.100  1.00  0.00
ATOM   1773  C3  DMP    58       8.990  22.570  27.480  1.00  0.00
ATOM   1774  C2  DMP    58       7.590  23.120  27.780  1.00  0.00
ATOM   1775  O21 DMP    58       7.420  23.520  29.140  1.00  0.00
ATOM   1776  C21 DMP    58       8.090  24.510  29.720  1.00  0.00
ATOM   1777  O22 DMP    58       8.990  25.090  29.100  1.00  0.00
ATOM   1778  C22 DMP    58       7.850  24.640  31.170  1.00  0.00
ATOM   1779  C23 DMP    58       7.170  25.990  31.390  1.00  0.00
ATOM   1780  C24 DMP    58       7.090  26.510  32.830  1.00  0.00
ATOM   1781  C25 DMP    58       6.490  27.920  32.880  1.00  0.00
ATOM   1782  C26 DMP    58       6.420  28.510  34.290  1.00  0.00
ATOM   1783  C27 DMP    58       5.770  29.890  34.330  1.00  0.00
ATOM   1784  C28 DMP    58       4.290  29.930  33.960  1.00  0.00
ATOM   1785  C29 DMP    58       3.650  31.290  34.270  1.00  0.00
ATOM   1786 0C21 DMP    58       2.210  31.360  33.770  1.00  0.00
ATOM   1787 1C21 DMP    58       1.810  32.830  33.630  1.00  0.00
ATOM   1788 2C21 DMP    58       0.450  33.280  33.100  1.00  0.00
ATOM   1789 3C21 DMP    58       0.280  32.900  31.630  1.00  0.00
ATOM   1790 4C21 DMP    58      -1.150  33.170  31.130  1.00  0.00
ATOM   1791  C1  DMP    58       6.520  22.190  27.210  1.00  0.00
ATOM   1792  O11 DMP    58       6.340  20.980  27.940  1.00  0.00
ATOM   1793  C11 DMP    58       5.180  20.330  27.940  1.00  0.00
ATOM   1794  O12 DMP    58       4.320  20.750  27.180  1.00  0.00
ATOM   1795  C12 DMP    58       5.030  19.400  29.090  1.00  0.00
ATOM   1796  C13 DMP    58       3.620  19.630  29.630  1.00  0.00
ATOM   1797  C14 DMP    58       3.300  18.570  30.680  1.00  0.00
ATOM   1798  C15 DMP    58       4.140  18.730  31.950  1.00  0.00
ATOM   1799  C16 DMP    58       3.980  17.510  32.870  1.00  0.00
ATOM   1800  C17 DMP    58       4.260  17.740  34.350  1.00  0.00
ATOM   1801  C18 DMP    58       4.310  16.370  35.030  1.00  0.00
ATOM   1802  C19 DMP    58       3.980  16.540  36.520  1.00  0.00
ATOM   1803 0C11 DMP    58       4.160  15.310  37.410  1.00  0.00
ATOM   1804 1C11 DMP    58       3.650  15.630  38.820  1.00  0.00
ATOM   1805 2C11 DMP    58       3.950  14.580  39.890  1.00  0.00
ATOM   1806 3C11 DMP    58       3.290  15.080  41.180  1.00  0.00
ATOM   1807 4C11 DMP    58       3.530  16.490  41.720  1.00  0.00
ATOM   1808  C33 DMP    59       2.280  14.870  26.090  1.00  0.00
ATOM   1809  C34 DMP    59       4.090  15.770  27.500  1.00  0.00
ATOM   1810  C35 DMP    59       2.550  17.250  26.550  1.00  0.00
ATOM   1811  N   DMP    59       3.230  15.970  26.320  1.00  0.00
ATOM   1812  C32 DMP    59       4.050  16.130  25.110  1.00  0.00
ATOM   1813  C31 DMP    59       5.180  15.140  24.850  1.00  0.00
ATOM   1814  O32 DMP    59       4.820  13.760  24.980  1.00  0.00
ATOM   1815  P   DMP    59       6.120  13.030  24.380  1.00  0.00
ATOM   1816  O33 DMP    59       5.680  11.620  24.440  1.00  0.00
ATOM   1817  O34 DMP    59       6.550  13.640  23.100  1.00  0.00
ATOM   1818  O31 DMP    59       7.030  13.380  25.660  1.00  0.00
ATOM   1819  C3  DMP    59       7.140  12.320  26.610  1.00  0.00
ATOM   1820  C2  DMP    59       8.050  12.800  27.750  1.00  0.00
ATOM   1821  O21 DMP    59       8.280  11.760  28.700  1.00  0.00
ATOM   1822  C21 DMP    59       9.480  11.200  28.780  1.00  0.00
ATOM   1823  O22 DMP    59      10.220  11.270  27.800  1.00  0.00
ATOM   1824  C22 DMP    59       9.500  10.080  29.750  1.00  0.00
ATOM   1825  C23 DMP    59       9.310   8.730  29.060  1.00  0.00
ATOM   1826  C24 DMP    59       9.180   7.630  30.120  1.00  0.00
ATOM   1827  C25 DMP    59      10.500   7.350  30.840  1.00  0.00
ATOM   1828  C26 DMP    59      10.410   6.480  32.100  1.00  0.00
ATOM   1829  C27 DMP    59      10.300   7.460  33.270  1.00  0.00
ATOM   1830  C28 DMP    59      10.300   6.760  34.630  1.00  0.00
ATOM   1831  C29 DMP    59      11.590   6.070  35.090  1.00  0.00
ATOM   1832 0C21 DMP    59      11.140   5.150  36.230  1.00  0.00
ATOM   1833 1C21 DMP    59      12.190   4.220  36.840  1.00  0.00
ATOM   1834 2C21 DMP    59      11.660   3.590  38.130  1.00  0.00
ATOM   1835 3C21 DMP    59      12.780   2.900  38.910  1.00  0.00
ATOM   1836 4C21 DMP    59      13.530   4.070  39.550  1.00  0.00
ATOM   1837  C1  DMP    59       7.550  14.150  28.270  1.00  0.00
ATOM   1838  O11 DMP    59       8.050  14.680  29.500  1.00  0.00
ATOM   1839  C11 DMP    59       7.270  15.390  30.310  1.00  0.00
ATOM   1840  O12 DMP    59       6.040  15.330  30.200  1.00  0.00
ATOM   1841  C12 DMP    59       7.930  16.150  31.390  1.00  0.00
ATOM   1842  C13 DMP    59       7.940  15.420  32.740  1.00  0.00
ATOM   1843  C14 DMP    59       8.930  16.030  33.730  1.00  0.00
ATOM   1844  C15 DMP    59       8.940  15.290  35.070  1.00  0.00
ATOM   1845  C16 DMP    59       9.390  13.830  35.090  1.00  0.00
ATOM   1846  C17 DMP    59      10.010  13.440  36.440  1.00  0.00
ATOM   1847  C18 DMP    59       9.430  13.980  37.740  1.00  0.00
ATOM   1848  C19 DMP    59       8.220  13.220  38.290  1.00  0.00
ATOM   1849 0C11 DMP    59       7.650  13.950  39.510  1.00  0.00
ATOM   1850 1C11 DMP    59       8.570  13.830  40.720  1.00  0.00
ATOM   1851 2C11 DMP    59       8.190  12.900  41.880  1.00  0.00
ATOM   1852 3C11 DMP    59       9.260  12.770  42.960  1.00  0.00
ATOM   1853 4C11 DMP    59       9.580  14.060  43.710  1.00  0.00
ATOM   1854  C33 DMP    60      45.720  50.090  14.560  1.00  0.00
ATOM   1855  C34 DMP    60      46.690  48.740  16.260  1.00  0.00
ATOM   1856  C35 DMP    60      45.790  50.950  16.730  1.00  0.00
ATOM   1857  N   DMP    60      46.540  50.120  15.780  1.00  0.00
ATOM   1858  C32 DMP    60      47.770  50.730  15.250  1.00  0.00
ATOM   1859  C31 DMP    60      49.030  51.010  16.080  1.00  0.00
ATOM   1860  O32 DMP    60      48.870  51.870  17.210  1.00  0.00
ATOM   1861  P   DMP    60      50.090  51.760  18.270  1.00  0.00
ATOM   1862  O33 DMP    60      51.310  51.560  17.460  1.00  0.00
ATOM   1863  O34 DMP    60      50.060  52.910  19.200  1.00  0.00
ATOM   1864  O31 DMP    60      49.480  50.480  19.020  1.00  0.00
ATOM   1865  C3  DMP    60      48.330  50.760  19.830  1.00  0.00
ATOM   1866  C2  DMP    60      47.420  49.600  20.210  1.00  0.00
ATOM   1867  O21 DMP    60      46.210  50.130  20.770  1.00  0.00
ATOM   1868  C21 DMP    60      45.020  49.700  20.360  1.00  0.00
ATOM   1869  O22 DMP    60      44.940  48.680  19.670  1.00  0.00
ATOM   1870  C22 DMP    60      43.910  50.430  21.000  1.00  0.00
ATOM   1871  C23 DMP    60      43.540  49.940  22.400  1.00  0.00
ATOM   1872  C24 DMP    60      43.050  51.070  23.320  1.00  0.00
ATOM   1873  C25 DMP    60      42.720  50.530  24.710  1.00  0.00
ATOM   1874  C26 DMP    60      42.600  51.740  25.640  1.00  0.00
ATOM   1875  C27 DMP    60      41.160  52.230  25.830  1.00  0.00
ATOM   1876  C28 DMP    60      41.260  53.280  26.930  1.00  0.00
ATOM   1877  C29 DMP    60      41.000  52.800  28.370  1.00  0.00
ATOM   1878 0C21 DMP    60      39.640  52.110  28.440  1.00  0.00
ATOM   1879 1C21 DMP    60      39.460  51.570  29.860  1.00  0.00
ATOM   1880 2C21 DMP    60      39.150  52.640  30.910  1.00  0.00
ATOM   1881 3C21 DMP    60      39.080  51.790  32.190  1.00  0.00
ATOM   1882 4C21 DMP    60      38.420  52.620  33.290  1.00  0.00
ATOM   1883  C1  DMP    60      48.110  48.620  21.170  1.00  0.00
ATOM   1884  O11 DMP    60      49.030  49.070  22.170  1.00  0.00
ATOM   1885  C11 DMP    60      49.730  48.240  22.940  1.00  0.00
ATOM   1886  O12 DMP    60      49.580  47.030  22.800  1.00  0.00
ATOM   1887  C12 DMP    60      50.240  48.810  24.200  1.00  0.00
ATOM   1888  C13 DMP    60      50.260  47.760  25.310  1.00  0.00
ATOM   1889  C14 DMP    60      50.540  48.460  26.650  1.00  0.00
ATOM   1890  C15 DMP    60      50.610  47.390  27.740  1.00  0.00
ATOM   1891  C16 DMP    60      50.690  47.990  29.150  1.00  0.00
ATOM   1892  C17 DMP    60      50.450  46.970  30.270  1.00  0.00
ATOM   1893  C18 DMP    60      50.390  47.530  31.690  1.00  0.00
ATOM   1894  C19 DMP    60      50.330  46.390  32.710  1.00  0.00
ATOM   1895 0C11 DMP    60      50.750  47.070  34.030  1.00  0.00
ATOM   1896 1C11 DMP    60      50.360  46.120  35.160  1.00  0.00
ATOM   1897 2C11 DMP    60      50.900  46.550  36.520  1.00  0.00
ATOM   1898 3C11 DMP    60      50.550  45.560  37.630  1.00  0.00
ATOM   1899 4C11 DMP    60      50.850  45.830  39.110  1.00  0.00
ATOM   1900  C33 DMP    61      15.450  49.730  55.030  1.00  0.00
ATOM   1901  C34 DMP    61      16.200  49.190  57.170  1.00  0.00
ATOM   1902  C35 DMP    61      14.710  47.660  55.970  1.00  0.00
ATOM   1903  N   DMP    61      15.040  49.050  56.270  1.00  0.00
ATOM   1904  C32 DMP    61      13.930  49.820  56.850  1.00  0.00
ATOM   1905  C31 DMP    61      13.410  49.640  58.280  1.00  0.00
ATOM   1906  O32 DMP    61      13.120  48.260  58.530  1.00  0.00
ATOM   1907  P   DMP    61      12.070  48.100  59.740  1.00  0.00
ATOM   1908  O33 DMP    61      12.060  46.690  60.170  1.00  0.00
ATOM   1909  O34 DMP    61      12.340  49.240  60.650  1.00  0.00
ATOM   1910  O31 DMP    61      10.710  48.410  58.930  1.00  0.00
ATOM   1911  C3  DMP    61      10.430  47.210  58.210  1.00  0.00
ATOM   1912  C2  DMP    61       9.580  47.360  56.950  1.00  0.00
ATOM   1913  O21 DMP    61       9.140  46.140  56.330  1.00  0.00
ATOM   1914  C21 DMP    61       9.990  45.330  55.700  1.00  0.00
ATOM   1915  O22 DMP    61      11.210  45.470  55.570  1.00  0.00
ATOM   1916  C22 DMP    61       9.360  44.060  55.270  1.00  0.00
ATOM   1917  C23 DMP    61       8.770  43.950  53.870  1.00  0.00
ATOM   1918  C24 DMP    61       7.530  44.840  53.760  1.00  0.00
ATOM   1919  C25 DMP    61       7.260  45.040  52.270  1.00  0.00
ATOM   1920  C26 DMP    61       5.810  45.530  52.230  1.00  0.00
ATOM   1921  C27 DMP    61       5.400  45.330  50.770  1.00  0.00
ATOM   1922  C28 DMP    61       6.290  46.100  49.780  1.00  0.00
ATOM   1923  C29 DMP    61       6.200  45.500  48.380  1.00  0.00
ATOM   1924 0C21 DMP    61       7.040  46.260  47.350  1.00  0.00
ATOM   1925 1C21 DMP    61       6.430  47.570  46.850  1.00  0.00
ATOM   1926 2C21 DMP    61       7.180  47.810  45.540  1.00  0.00
ATOM   1927 3C21 DMP    61       6.530  49.100  45.020  1.00  0.00
ATOM   1928 4C21 DMP    61       6.770  49.430  43.550  1.00  0.00
ATOM   1929  C1  DMP    61      10.300  48.400  56.080  1.00  0.00
ATOM   1930  O11 DMP    61       9.930  49.770  56.210  1.00  0.00
ATOM   1931  C11 DMP    61      10.690  50.590  55.480  1.00  0.00
ATOM   1932  O12 DMP    61      11.620  50.260  54.740  1.00  0.00
ATOM   1933  C12 DMP    61      10.070  51.930  55.530  1.00  0.00
ATOM   1934  C13 DMP    61       9.270  52.230  54.260  1.00  0.00
ATOM   1935  C14 DMP    61       8.780  53.680  54.310  1.00  0.00
ATOM   1936  C15 DMP    61       7.980  53.970  53.040  1.00  0.00
ATOM   1937  C16 DMP    61       7.480  55.410  53.070  1.00  0.00
ATOM   1938  C17 DMP    61       6.200  55.670  52.270  1.00  0.00
ATOM   1939  C18 DMP    61       6.380  55.510  50.750  1.00  0.00
ATOM   1940  C19 DMP    61       5.010  55.540  50.070  1.00  0.00
ATOM   1941 0C11 DMP    61       5.090  54.960  48.660  1.00  0.00
ATOM   1942 1C11 DMP    61       5.810  55.850  47.640  1.00  0.00
ATOM   1943 2C11 DMP    61       6.070  55.170  46.300  1.00  0.00
ATOM   1944 3C11 DMP    61       7.210  54.140  46.230  1.00  0.00
ATOM   1945 4C11 DMP    61       7.080  53.390  44.910  1.00  0.00
ATOM   1946  C33 DMP    62      20.770  30.970  52.000  1.00  0.00
ATOM   1947  C34 DMP    62      21.920  32.330  50.420  1.00  0.00
ATOM   1948  C35 DMP    62      20.090  30.860  49.720  1.00  0.00
ATOM   1949  N   DMP    62      21.250  31.040  50.610  1.00  0.00
ATOM   1950  C32 DMP    62      22.190  29.970  50.240  1.00  0.00
ATOM   1951  C31 DMP    62      23.630  29.990  50.740  1.00  0.00
ATOM   1952  O32 DMP    62      23.590  29.980  52.170  1.00  0.00
ATOM   1953  P   DMP    62      25.100  30.260  52.650  1.00  0.00
ATOM   1954  O33 DMP    62      25.720  28.960  53.000  1.00  0.00
ATOM   1955  O34 DMP    62      25.670  31.190  51.650  1.00  0.00
ATOM   1956  O31 DMP    62      24.530  31.030  53.940  1.00  0.00
ATOM   1957  C3  DMP    62      24.350  32.410  53.590  1.00  0.00
ATOM   1958  C2  DMP    62      24.400  33.460  54.700  1.00  0.00
ATOM   1959  O21 DMP    62      23.870  34.760  54.470  1.00  0.00
ATOM   1960  C21 DMP    62      22.580  34.890  54.790  1.00  0.00
ATOM   1961  O22 DMP    62      22.060  34.080  55.560  1.00  0.00
ATOM   1962  C22 DMP    62      22.160  36.300  54.710  1.00  0.00
ATOM   1963  C23 DMP    62      21.340  36.570  53.440  1.00  0.00
ATOM   1964  C24 DMP    62      20.560  37.880  53.510  1.00  0.00
ATOM   1965  C25 DMP    62      19.810  38.190  52.210  1.00  0.00
ATOM   1966  C26 DMP    62      18.720  37.160  51.930  1.00  0.00
ATOM   1967  C27 DMP    62      18.190  37.280  50.500  1.00  0.00
ATOM   1968  C28 DMP    62      16.790  36.690  50.290  1.00  0.00
ATOM   1969  C29 DMP    62      16.300  36.850  48.850  1.00  0.00
ATOM   1970 0C21 DMP    62      15.030  36.020  48.700  1.00  0.00
ATOM   1971 1C21 DMP    62      14.520  35.850  47.270  1.00  0.00
ATOM   1972 2C21 DMP    62      13.270  34.970  47.280  1.00  0.00
ATOM   1973 3C21 DMP    62      12.790  34.640  45.870  1.00  0.00
ATOM   1974 4C21 DMP    62      13.880  33.970  45.030  1.00  0.00
ATOM   1975  C1  DMP    62      25.880  33.560  55.090  1.00  0.00
ATOM   1976  O11 DMP    62      26.800  33.790  54.030  1.00  0.00
ATOM   1977  C11 DMP    62      28.070  33.990  54.360  1.00  0.00
ATOM   1978  O12 DMP    62      28.470  33.710  55.490  1.00  0.00
ATOM   1979  C12 DMP    62      28.930  34.140  53.160  1.00  0.00
ATOM   1980  C13 DMP    62      30.010  35.220  53.260  1.00  0.00
ATOM   1981  C14 DMP    62      30.640  35.510  51.890  1.00  0.00
ATOM   1982  C15 DMP    62      29.650  35.890  50.800  1.00  0.00
ATOM   1983  C16 DMP    62      30.230  35.970  49.390  1.00  0.00
ATOM   1984  C17 DMP    62      29.120  36.540  48.510  1.00  0.00
ATOM   1985  C18 DMP    62      29.730  36.900  47.150  1.00  0.00
ATOM   1986  C19 DMP    62      28.720  37.760  46.390  1.00  0.00
ATOM   1987 0C11 DMP    62      29.030  37.960  44.910  1.00  0.00
ATOM   1988 1C11 DMP    62      27.890  38.330  43.950  1.00  0.00
ATOM   1989 2C11 DMP    62      26.920  37.180  43.710  1.00  0.00
ATOM   1990 3C11 DMP    62      25.600  37.580  43.050  1.00  0.00
ATOM   1991 4C11 DMP    62      24.690  36.460  42.530  1.00  0.00
ATOM   1992  C33 DMP    63      42.350  19.150  60.290  1.00  0.00
ATOM   1993  C34 DMP    63      41.520  18.080  62.210  1.00  0.00
ATOM   1994  C35 DMP    63      42.810  20.130  62.330  1.00  0.00
ATOM   1995  N   DMP    63      42.680  18.820  61.680  1.00  0.00
ATOM   1996  C32 DMP    63      43.900  18.000  61.780  1.00  0.00
ATOM   1997  C31 DMP    63      45.350  18.420  61.580  1.00  0.00
ATOM   1998  O32 DMP    63      45.740  19.410  62.540  1.00  0.00
ATOM   1999  P   DMP    63      47.250  19.960  62.400  1.00  0.00
ATOM   2000  O33 DMP    63      47.640  20.590  63.680  1.00  0.00
ATOM   2001  O34 DMP    63      48.030  18.940  61.660  1.00  0.00
ATOM   2002  O31 DMP    63      46.740  21.070  61.350  1.00  0.00
ATOM   2003  C3  DMP    63      45.970  22.090  62.010  1.00  0.00
ATOM   2004  C2  DMP    63      45.330  23.090  61.050  1.00  0.00
ATOM   2005  O21 DMP    63      44.360  22.530  60.170  1.00  0.00
ATOM   2006  C21 DMP    63      43.330  23.260  59.750  1.00  0.00
ATOM   2007  O22 DMP    63      42.850  24.100  60.510  1.00  0.00
ATOM   2008  C22 DMP    63      42.630  22.740  58.560  1.00  0.00
ATOM   2009  C23 DMP    63      43.240  23.430  57.340  1.00  0.00
ATOM   2010  C24 DMP    63      43.070  22.600  56.070  1.00  0.00
ATOM   2011  C25 DMP    63      43.800  23.060  54.810  1.00  0.00
ATOM   2012  C26 DMP    63      43.370  24.380  54.170  1.00  0.00
ATOM   2013  C27 DMP    63      43.660  24.650  52.690  1.00  0.00
ATOM   2014  C28 DMP    63      45.150  24.680  52.380  1.00  0.00
ATOM   2015  C29 DMP    63      45.360  24.650  50.860  1.00  0.00
ATOM   2016 0C21 DMP    63      46.660  25.380  50.530  1.00  0.00
ATOM   2017 1C21 DMP    63      46.680  25.620  49.020  1.00  0.00
ATOM   2018 2C21 DMP    63      46.640  24.330  48.190  1.00  0.00
ATOM   2019 3C21 DMP    63      46.190  24.610  46.750  1.00  0.00
ATOM   2020 4C21 DMP    63      47.210  25.410  45.940  1.00  0.00
ATOM   2021  C1  DMP    63      46.530  23.730  60.340  1.00  0.00
ATOM   2022  O11 DMP    63      46.060  24.690  59.400  1.00  0.00
ATOM   2023  C11 DMP    63      46.930  25.440  58.720  1.00  0.00
ATOM   2024  O12 DMP    63      48.120  25.160  58.610  1.00  0.00
ATOM   2025  C12 DMP    63      46.290  26.470  57.870  1.00  0.00
ATOM   2026  C13 DMP    63      47.070  26.660  56.570  1.00  0.00
ATOM   2027  C14 DMP    63      46.550  27.860  55.780  1.00  0.00
ATOM   2028  C15 DMP    63      47.060  27.680  54.350  1.00  0.00
ATOM   2029  C16 DMP    63      46.590  28.840  53.470  1.00  0.00
ATOM   2030  C17 DMP    63      47.250  28.830  52.090  1.00  0.00
ATOM   2031  C18 DMP    63      46.620  29.930  51.240  1.00  0.00
ATOM   2032  C19 DMP    63      47.130  30.000  49.790  1.00  0.00
ATOM   2033 0C11 DMP    63      46.100  30.850  49.050  1.00  0.00
ATOM   2034 1C11 DMP    63      46.380  30.960  47.540  1.00  0.00
ATOM   2035 2C11 DMP    63      45.970  29.760  46.690  1.00  0.00
ATOM   2036 3C11 DMP    63      45.860  30.160  45.220  1.00  0.00
ATOM   2037 4C11 DMP    63      44.980  29.130  44.500  1.00  0.00
ATOM   2038  C33 DMP    64      48.400  58.920  59.390  1.00  0.00
ATOM   2039  C34 DMP    64      47.560  59.830  57.430  1.00  0.00
ATOM   2040  C35 DMP    64      47.960  61.290  59.300  1.00  0.00
ATOM   2041  N   DMP    64      47.490  59.960  58.890  1.00  0.00
ATOM   2042  C32 DMP    64      46.100  59.740  59.320  1.00  0.00
ATOM   2043  C31 DMP    64      45.130  58.670  58.830  1.00  0.00
ATOM   2044  O32 DMP    64      45.410  57.270  58.850  1.00  0.00
ATOM   2045  P   DMP    64      44.520  56.440  57.810  1.00  0.00
ATOM   2046  O33 DMP    64      44.860  55.000  57.850  1.00  0.00
ATOM   2047  O34 DMP    64      43.110  56.860  58.000  1.00  0.00
ATOM   2048  O31 DMP    64      45.300  57.030  56.530  1.00  0.00
ATOM   2049  C3  DMP    64      46.560  56.370  56.310  1.00  0.00
ATOM   2050  C2  DMP    64      46.990  56.460  54.850  1.00  0.00
ATOM   2051  O21 DMP    64      47.230  57.780  54.340  1.00  0.00
ATOM   2052  C21 DMP    64      48.510  58.110  54.170  1.00  0.00
ATOM   2053  O22 DMP    64      49.350  57.570  54.890  1.00  0.00
ATOM   2054  C22 DMP    64      48.680  59.470  53.610  1.00  0.00
ATOM   2055  C23 DMP    64      49.710  59.690  52.500  1.00  0.00
ATOM   2056  C24 DMP    64      49.360  58.940  51.210  1.00  0.00
ATOM   2057  C25 DMP    64      48.510  59.830  50.300  1.00  0.00
ATOM   2058  C26 DMP    64      48.410  59.180  48.920  1.00  0.00
ATOM   2059  C27 DMP    64      47.250  59.830  48.160  1.00  0.00
ATOM   2060  C28 DMP    64      46.910  59.220  46.800  1.00  0.00
ATOM   2061  C29 DMP    64      48.080  59.210  45.800  1.00  0.00
ATOM   2062 0C21 DMP    64      47.630  58.890  44.370  1.00  0.00
ATOM   2063 1C21 DMP    64      48.690  58.300  43.430  1.00  0.00
ATOM   2064 2C21 DMP    64      48.160  58.500  42.010  1.00  0.00
ATOM   2065 3C21 DMP    64      46.860  57.730  41.770  1.00  0.00
ATOM   2066 4C21 DMP    64      45.890  58.380  40.790  1.00  0.00
ATOM   2067  C1  DMP    64      45.870  55.750  54.080  1.00  0.00
ATOM   2068  O11 DMP    64      45.910  54.320  54.220  1.00  0.00
ATOM   2069  C11 DMP    64      44.830  53.630  54.570  1.00  0.00
ATOM   2070  O12 DMP    64      43.790  54.170  54.970  1.00  0.00
ATOM   2071  C12 DMP    64      45.150  52.190  54.660  1.00  0.00
ATOM   2072  C13 DMP    64      44.500  51.320  53.580  1.00  0.00
ATOM   2073  C14 DMP    64      45.430  51.340  52.360  1.00  0.00
ATOM   2074  C15 DMP    64      45.140  50.260  51.320  1.00  0.00
ATOM   2075  C16 DMP    64      45.750  50.820  50.030  1.00  0.00
ATOM   2076  C17 DMP    64      44.830  50.380  48.890  1.00  0.00
ATOM   2077  C18 DMP    64      45.540  50.880  47.630  1.00  0.00
ATOM   2078  C19 DMP    64      44.650  50.430  46.470  1.00  0.00
ATOM   2079 0C11 DMP    64      45.430  50.520  45.160  1.00  0.00
ATOM   2080 1C11 DMP    64      44.670  50.270  43.860  1.00  0.00
ATOM   2081 2C11 DMP    64      45.520  50.660  42.640  1.00  0.00
ATOM   2082 3C11 DMP    64      44.810  50.460  41.300  1.00  0.00
ATOM   2083 4C11 DMP    64      44.310  49.090  40.850  1.00  0.00
ATOM   2084  C33 DMP    65      38.310  39.080  62.000  1.00  0.00
ATOM   2085  C34 DMP    65      38.470  40.660  60.130  1.00  0.00
ATOM   2086  C35 DMP    65      36.440  40.150  60.910  1.00  0.00
ATOM   2087  N   DMP    65      37.750  39.510  60.700  1.00  0.00
ATOM   2088  C32 DMP    65      37.570  38.450  59.700  1.00  0.00
ATOM   2089  C31 DMP    65      38.650  37.500  59.190  1.00  0.00
ATOM   2090  O32 DMP    65      39.780  38.080  58.530  1.00  0.00
ATOM   2091  P   DMP    65      40.870  36.980  58.080  1.00  0.00
ATOM   2092  O33 DMP    65      41.180  36.360  59.390  1.00  0.00
ATOM   2093  O34 DMP    65      40.220  36.280  56.960  1.00  0.00
ATOM   2094  O31 DMP    65      41.980  38.090  57.720  1.00  0.00
ATOM   2095  C3  DMP    65      41.520  38.580  56.450  1.00  0.00
ATOM   2096  C2  DMP    65      42.110  39.920  55.980  1.00  0.00
ATOM   2097  O21 DMP    65      41.640  40.230  54.670  1.00  0.00
ATOM   2098  C21 DMP    65      41.630  41.500  54.270  1.00  0.00
ATOM   2099  O22 DMP    65      41.630  42.390  55.120  1.00  0.00
ATOM   2100  C22 DMP    65      41.410  41.520  52.810  1.00  0.00
ATOM   2101  C23 DMP    65      41.120  42.920  52.270  1.00  0.00
ATOM   2102  C24 DMP    65      41.530  42.740  50.810  1.00  0.00
ATOM   2103  C25 DMP    65      41.240  44.000  49.990  1.00  0.00
ATOM   2104  C26 DMP    65      41.110  43.850  48.470  1.00  0.00
ATOM   2105  C27 DMP    65      42.300  43.290  47.690  1.00  0.00
ATOM   2106  C28 DMP    65      42.220  43.150  46.170  1.00  0.00
ATOM   2107  C29 DMP    65      42.080  44.450  45.380  1.00  0.00
ATOM   2108 0C21 DMP    65      43.260  45.400  45.600  1.00  0.00
ATOM   2109 1C21 DMP    65      43.890  46.010  44.350  1.00  0.00
ATOM   2110 2C21 DMP    65      44.590  45.010  43.430  1.00  0.00
ATOM   2111 3C21 DMP    65      45.370  45.680  42.300  1.00  0.00
ATOM   2112 4C21 DMP    65      46.620  46.340  42.890  1.00  0.00
ATOM   2113  C1  DMP    65      43.600  39.750  56.260  1.00  0.00
ATOM   2114  O11 DMP    65      44.320  38.840  55.420  1.00  0.00
ATOM   2115  C11 DMP    65      45.640  38.810  55.570  1.00  0.00
ATOM   2116  O12 DMP    65      46.240  39.250  56.550  1.00  0.00
ATOM   2117  C12 DMP    65      46.380  38.450  54.340  1.00  0.00
ATOM   2118  C13 DMP    65      47.720  37.790  54.670  1.00  0.00
ATOM   2119  C14 DMP    65      48.700  37.440  53.550  1.00  0.00
ATOM   2120  C15 DMP    65      49.030  38.600  52.600  1.00  0.00
ATOM   2121  C16 DMP    65      49.520  37.820  51.380  1.00  0.00
ATOM   2122  C17 DMP    65      50.230  38.810  50.450  1.00  0.00
ATOM   2123  C18 DMP    65      50.900  38.100  49.270  1.00  0.00
ATOM   2124  C19 DMP    65      50.940  39.030  48.060  1.00  0.00
ATOM   2125 0C11 DMP    65      51.640  38.290  46.910  1.00  0.00
ATOM   2126 1C11 DMP    65      51.680  39.340  45.790  1.00  0.00
ATOM   2127 2C11 DMP    65      52.030  38.590  44.510  1.00  0.00
ATOM   2128 3C11 DMP    65      52.250  39.590  43.370  1.00  0.00
ATOM   2129 4C11 DMP    65      52.910  38.830  42.220  1.00  0.00
ATOM   2130  C33 DMP    66      26.850  16.130  60.670  1.00  0.00
ATOM   2131  C34 DMP    66      28.920  17.320  60.500  1.00  0.00
ATOM   2132  C35 DMP    66      28.520  15.730  62.270  1.00  0.00
ATOM   2133  N   DMP    66      27.920  16.780  61.440  1.00  0.00
ATOM   2134  C32 DMP    66      27.360  17.730  62.400  1.00  0.00
ATOM   2135  C31 DMP    66      26.270  18.730  62.010  1.00  0.00
ATOM   2136  O32 DMP    66      26.450  19.500  60.820  1.00  0.00
ATOM   2137  P   DMP    66      25.180  20.430  60.470  1.00  0.00
ATOM   2138  O33 DMP    66      24.460  20.840  61.700  1.00  0.00
ATOM   2139  O34 DMP    66      25.680  21.540  59.630  1.00  0.00
ATOM   2140  O31 DMP    66      24.400  19.450  59.460  1.00  0.00
ATOM   2141  C3  DMP    66      25.300  19.170  58.390  1.00  0.00
ATOM   2142  C2  DMP    66      24.580  18.540  57.190  1.00  0.00
ATOM   2143  O21 DMP    66      25.540  18.380  56.150  1.00  0.00
ATOM   2144  C21 DMP    66      26.430  17.390  56.140  1.00  0.00
ATOM   2145  O22 DMP    66      26.640  16.740  57.160  1.00  0.00
ATOM   2146  C22 DMP    66      27.320  17.450  54.960  1.00  0.00
ATOM   2147  C23 DMP    66      28.190  16.200  54.870  1.00  0.00
ATOM   2148  C24 DMP    66      27.240  15.020  54.650  1.00  0.00
ATOM   2149  C25 DMP    66      28.030  13.800  54.170  1.00  0.00
ATOM   2150  C26 DMP    66      27.190  12.640  53.640  1.00  0.00
ATOM   2151  C27 DMP    66      26.260  12.870  52.450  1.00  0.00
ATOM   2152  C28 DMP    66      25.450  11.590  52.250  1.00  0.00
ATOM   2153  C29 DMP    66      24.570  11.780  51.010  1.00  0.00
ATOM   2154 0C21 DMP    66      25.340  12.100  49.720  1.00  0.00
ATOM   2155 1C21 DMP    66      24.370  11.820  48.570  1.00  0.00
ATOM   2156 2C21 DMP    66      25.070  11.850  47.210  1.00  0.00
ATOM   2157 3C21 DMP    66      24.110  11.890  46.020  1.00  0.00
ATOM   2158 4C21 DMP    66      23.050  10.800  45.840  1.00  0.00
ATOM   2159  C1  DMP    66      23.490  19.580  56.920  1.00  0.00
ATOM   2160  O11 DMP    66      22.410  19.300  56.030  1.00  0.00
ATOM   2161  C11 DMP    66      21.530  20.280  55.820  1.00  0.00
ATOM   2162  O12 DMP    66      21.800  21.450  56.070  1.00  0.00
ATOM   2163  C12 DMP    66      20.320  19.850  55.080  1.00  0.00
ATOM   2164  C13 DMP    66      20.590  19.530  53.610  1.00  0.00
ATOM   2165  C14 DMP    66      19.280  19.230  52.870  1.00  0.00
ATOM   2166  C15 DMP    66      19.550  18.920  51.400  1.00  0.00
ATOM   2167  C16 DMP    66      19.660  20.180  50.540  1.00  0.00
ATOM   2168  C17 DMP    66      20.020  19.870  49.090  1.00  0.00
ATOM   2169  C18 DMP    66      19.980  21.070  48.140  1.00  0.00
ATOM   2170  C19 DMP    66      20.240  20.710  46.680  1.00  0.00
ATOM   2171 0C11 DMP    66      19.180  19.750  46.130  1.00  0.00
ATOM   2172 1C11 DMP    66      18.930  19.870  44.630  1.00  0.00
ATOM   2173 2C11 DMP    66      17.800  18.990  44.080  1.00  0.00
ATOM   2174 3C11 DMP    66      17.840  18.970  42.550  1.00  0.00
ATOM   2175 4C11 DMP    66      16.860  18.030  41.840  1.00  0.00
ATOM   2176  C33 DMP    67      15.220  13.790  61.740  1.00  0.00
ATOM   2177  C34 DMP    67      13.940  15.580  60.860  1.00  0.00
ATOM   2178  C35 DMP    67      16.320  15.690  60.940  1.00  0.00
ATOM   2179  N   DMP    67      15.120  15.260  61.670  1.00  0.00
ATOM   2180  C32 DMP    67      15.120  15.680  63.080  1.00  0.00
ATOM   2181  C31 DMP    67      14.670  17.110  63.360  1.00  0.00
ATOM   2182  O32 DMP    67      15.720  17.950  62.890  1.00  0.00
ATOM   2183  P   DMP    67      15.220  19.480  62.810  1.00  0.00
ATOM   2184  O33 DMP    67      14.480  19.750  64.050  1.00  0.00
ATOM   2185  O34 DMP    67      16.450  20.240  62.480  1.00  0.00
ATOM   2186  O31 DMP    67      14.340  19.330  61.470  1.00  0.00
ATOM   2187  C3  DMP    67      15.070  19.370  60.240  1.00  0.00
ATOM   2188  C2  DMP    67      14.410  19.360  58.850  1.00  0.00
ATOM   2189  O21 DMP    67      15.440  18.920  57.960  1.00  0.00
ATOM   2190  C21 DMP    67      15.460  17.690  57.480  1.00  0.00
ATOM   2191  O22 DMP    67      14.710  16.800  57.870  1.00  0.00
ATOM   2192  C22 DMP    67      16.730  17.450  56.760  1.00  0.00
ATOM   2193  C23 DMP    67      16.600  16.780  55.380  1.00  0.00
ATOM   2194  C24 DMP    67      18.010  16.310  55.020  1.00  0.00
ATOM   2195  C25 DMP    67      18.170  15.590  53.680  1.00  0.00
ATOM   2196  C26 DMP    67      17.520  14.200  53.710  1.00  0.00
ATOM   2197  C27 DMP    67      17.810  13.510  52.370  1.00  0.00
ATOM   2198  C28 DMP    67      19.210  12.900  52.290  1.00  0.00
ATOM   2199  C29 DMP    67      19.370  12.400  50.860  1.00  0.00
ATOM   2200 0C21 DMP    67      20.170  11.090  50.890  1.00  0.00
ATOM   2201 1C21 DMP    67      20.750  10.830  49.500  1.00  0.00
ATOM   2202 2C21 DMP    67      21.150   9.370  49.290  1.00  0.00
ATOM   2203 3C21 DMP    67      20.100   8.270  49.480  1.00  0.00
ATOM   2204 4C21 DMP    67      20.510   7.040  48.670  1.00  0.00
ATOM   2205  C1  DMP    67      13.700  20.690  58.620  1.00  0.00
ATOM   2206  O11 DMP    67      12.810  20.690  57.500  1.00  0.00
ATOM   2207  C11 DMP    67      12.030  21.760  57.490  1.00  0.00
ATOM   2208  O12 DMP    67      11.630  22.400  58.460  1.00  0.00
ATOM   2209  C12 DMP    67      11.300  21.820  56.200  1.00  0.00
ATOM   2210  C13 DMP    67      11.260  23.280  55.770  1.00  0.00
ATOM   2211  C14 DMP    67      10.820  23.190  54.300  1.00  0.00
ATOM   2212  C15 DMP    67      10.890  24.580  53.670  1.00  0.00
ATOM   2213  C16 DMP    67      10.450  24.590  52.200  1.00  0.00
ATOM   2214  C17 DMP    67      11.140  23.420  51.500  1.00  0.00
ATOM   2215  C18 DMP    67      10.730  23.330  50.030  1.00  0.00
ATOM   2216  C19 DMP    67      11.220  22.080  49.290  1.00  0.00
ATOM   2217 0C11 DMP    67      10.610  22.060  47.890  1.00  0.00
ATOM   2218 1C11 DMP    67      10.530  20.670  47.260  1.00  0.00
ATOM   2219 2C11 DMP    67       9.910  20.610  45.860  1.00  0.00
ATOM   2220 3C11 DMP    67      10.760  21.380  44.860  1.00  0.00
ATOM   2221 4C11 DMP    67      10.200  21.340  43.430  1.00  0.00
ATOM   2222  C33 DMP    68      33.120  16.450  66.010  1.00  0.00
ATOM   2223  C34 DMP    68      34.420  16.680  68.080  1.00  0.00
ATOM   2224  C35 DMP    68      32.030  16.610  68.010  1.00  0.00
ATOM   2225  N   DMP    68      33.230  17.100  67.320  1.00  0.00
ATOM   2226  C32 DMP    68      33.140  18.550  67.150  1.00  0.00
ATOM   2227  C31 DMP    68      33.800  19.250  65.960  1.00  0.00
ATOM   2228  O32 DMP    68      35.160  18.960  65.610  1.00  0.00
ATOM   2229  P   DMP    68      35.730  20.030  64.550  1.00  0.00
ATOM   2230  O33 DMP    68      35.010  21.300  64.780  1.00  0.00
ATOM   2231  O34 DMP    68      37.200  20.090  64.410  1.00  0.00
ATOM   2232  O31 DMP    68      35.040  19.480  63.200  1.00  0.00
ATOM   2233  C3  DMP    68      35.440  20.200  62.040  1.00  0.00
ATOM   2234  C2  DMP    68      35.000  19.680  60.670  1.00  0.00
ATOM   2235  O21 DMP    68      35.620  18.470  60.240  1.00  0.00
ATOM   2236  C21 DMP    68      34.800  17.430  60.130  1.00  0.00
ATOM   2237  O22 DMP    68      33.630  17.340  60.500  1.00  0.00
ATOM   2238  C22 DMP    68      35.490  16.310  59.440  1.00  0.00
ATOM   2239  C23 DMP    68      35.610  16.520  57.930  1.00  0.00
ATOM   2240  C24 DMP    68      36.370  15.290  57.430  1.00  0.00
ATOM   2241  C25 DMP    68      36.900  15.550  56.010  1.00  0.00
ATOM   2242  C26 DMP    68      37.530  14.300  55.410  1.00  0.00
ATOM   2243  C27 DMP    68      38.250  14.560  54.080  1.00  0.00
ATOM   2244  C28 DMP    68      39.320  13.480  53.870  1.00  0.00
ATOM   2245  C29 DMP    68      39.870  13.520  52.440  1.00  0.00
ATOM   2246 0C21 DMP    68      40.900  12.410  52.260  1.00  0.00
ATOM   2247 1C21 DMP    68      41.420  12.490  50.830  1.00  0.00
ATOM   2248 2C21 DMP    68      42.120  11.180  50.480  1.00  0.00
ATOM   2249 3C21 DMP    68      43.130  11.520  49.380  1.00  0.00
ATOM   2250 4C21 DMP    68      42.370  11.390  48.050  1.00  0.00
ATOM   2251  C1  DMP    68      35.340  20.840  59.730  1.00  0.00
ATOM   2252  O11 DMP    68      34.830  20.690  58.400  1.00  0.00
ATOM   2253  C11 DMP    68      35.610  20.150  57.460  1.00  0.00
ATOM   2254  O12 DMP    68      36.820  20.040  57.620  1.00  0.00
ATOM   2255  C12 DMP    68      34.840  19.880  56.220  1.00  0.00
ATOM   2256  C13 DMP    68      35.710  19.610  55.000  1.00  0.00
ATOM   2257  C14 DMP    68      34.790  19.650  53.780  1.00  0.00
ATOM   2258  C15 DMP    68      35.500  19.020  52.590  1.00  0.00
ATOM   2259  C16 DMP    68      34.500  19.030  51.430  1.00  0.00
ATOM   2260  C17 DMP    68      34.980  18.020  50.390  1.00  0.00
ATOM   2261  C18 DMP    68      33.780  17.980  49.440  1.00  0.00
ATOM   2262  C19 DMP    68      33.990  17.000  48.290  1.00  0.00
ATOM   2263 0C11 DMP    68      32.810  16.880  47.310  1.00  0.00
ATOM   2264 1C11 DMP    68      33.250  16.130  46.050  1.00  0.00
ATOM   2265 2C11 DMP    68      34.000  16.940  45.000  1.00  0.00
ATOM   2266 3C11 DMP    68      34.650  16.000  43.980  1.00  0.00
ATOM   2267 4C11 DMP    68      33.610  15.200  43.190  1.00  0.00
ATOM   2268  C33 DMP    69      15.360  45.640  62.320  1.00  0.00
ATOM   2269  C34 DMP    69      13.970  43.790  63.030  1.00  0.00
ATOM   2270  C35 DMP    69      15.910  43.350  61.770  1.00  0.00
ATOM   2271  N   DMP    69      14.830  44.320  61.960  1.00  0.00
ATOM   2272  C32 DMP    69      13.910  44.430  60.810  1.00  0.00
ATOM   2273  C31 DMP    69      14.390  45.130  59.530  1.00  0.00
ATOM   2274  O32 DMP    69      15.630  44.770  58.930  1.00  0.00
ATOM   2275  P   DMP    69      15.560  43.490  57.960  1.00  0.00
ATOM   2276  O33 DMP    69      17.000  43.300  57.680  1.00  0.00
ATOM   2277  O34 DMP    69      14.710  42.360  58.390  1.00  0.00
ATOM   2278  O31 DMP    69      14.690  44.030  56.720  1.00  0.00
ATOM   2279  C3  DMP    69      14.690  43.080  55.660  1.00  0.00
ATOM   2280  C2  DMP    69      13.610  43.440  54.640  1.00  0.00
ATOM   2281  O21 DMP    69      12.990  42.430  53.840  1.00  0.00
ATOM   2282  C21 DMP    69      12.190  41.570  54.460  1.00  0.00
ATOM   2283  O22 DMP    69      11.980  41.680  55.670  1.00  0.00
ATOM   2284  C22 DMP    69      11.640  40.460  53.640  1.00  0.00
ATOM   2285  C23 DMP    69      10.460  40.900  52.780  1.00  0.00
ATOM   2286  C24 DMP    69       9.670  39.710  52.230  1.00  0.00
ATOM   2287  C25 DMP    69       8.450  40.260  51.490  1.00  0.00
ATOM   2288  C26 DMP    69       8.880  41.030  50.230  1.00  0.00
ATOM   2289  C27 DMP    69       7.730  41.970  49.880  1.00  0.00
ATOM   2290  C28 DMP    69       6.760  41.150  49.010  1.00  0.00
ATOM   2291  C29 DMP    69       7.120  41.150  47.530  1.00  0.00
ATOM   2292 0C21 DMP    69       6.360  40.160  46.640  1.00  0.00
ATOM   2293 1C21 DMP    69       6.770  40.310  45.170  1.00  0.00
ATOM   2294 2C21 DMP    69       5.790  39.520  44.300  1.00  0.00
ATOM   2295 3C21 DMP    69       5.990  39.500  42.780  1.00  0.00
ATOM   2296 4C21 DMP    69       5.010  38.650  41.990  1.00  0.00
ATOM   2297  C1  DMP    69      14.150  44.600  53.800  1.00  0.00
ATOM   2298  O11 DMP    69      15.390  44.320  53.130  1.00  0.00
ATOM   2299  C11 DMP    69      16.100  45.290  52.570  1.00  0.00
ATOM   2300  O12 DMP    69      15.860  46.460  52.890  1.00  0.00
ATOM   2301  C12 DMP    69      17.300  44.800  51.860  1.00  0.00
ATOM   2302  C13 DMP    69      17.080  45.130  50.380  1.00  0.00
ATOM   2303  C14 DMP    69      18.250  44.560  49.570  1.00  0.00
ATOM   2304  C15 DMP    69      18.120  44.920  48.090  1.00  0.00
ATOM   2305  C16 DMP    69      16.960  44.290  47.330  1.00  0.00
ATOM   2306  C17 DMP    69      17.130  44.530  45.830  1.00  0.00
ATOM   2307  C18 DMP    69      15.960  44.130  44.920  1.00  0.00
ATOM   2308  C19 DMP    69      14.760  45.040  45.170  1.00  0.00
ATOM   2309 0C11 DMP    69      13.410  44.490  44.710  1.00  0.00
ATOM   2310 1C11 DMP    69      12.220  45.190  45.370  1.00  0.00
ATOM   2311 2C11 DMP    69      11.120  44.260  44.840  1.00  0.00
ATOM   2312 3C11 DMP    69       9.750  44.830  45.180  1.00  0.00
ATOM   2313 4C11 DMP    69       8.610  44.020  44.550  1.00  0.00
ATOM   2314  C33 DMP    70      43.860  57.700  16.790  1.00  0.00
ATOM   2315  C34 DMP    70      45.060  58.060  14.760  1.00  0.00
ATOM   2316  C35 DMP    70      46.240  57.270  16.570  1.00  0.00
ATOM   2317  N   DMP    70      45.130  58.170  16.230  1.00  0.00
ATOM   2318  C32 DMP    70      45.280  59.560  16.680  1.00  0.00
ATOM   2319  C31 DMP    70      45.350  60.020  18.140  1.00  0.00
ATOM   2320  O32 DMP    70      46.410  59.520  18.960  1.00  0.00
ATOM   2321  P   DMP    70      46.610  60.380  20.310  1.00  0.00
ATOM   2322  O33 DMP    70      47.280  61.570  19.730  1.00  0.00
ATOM   2323  O34 DMP    70      45.290  60.460  20.970  1.00  0.00
ATOM   2324  O31 DMP    70      47.620  59.490  21.200  1.00  0.00
ATOM   2325  C3  DMP    70      47.000  58.360  21.820  1.00  0.00
ATOM   2326  C2  DMP    70      47.930  57.210  22.200  1.00  0.00
ATOM   2327  O21 DMP    70      47.290  56.030  22.690  1.00  0.00
ATOM   2328  C21 DMP    70      46.810  55.100  21.870  1.00  0.00
ATOM   2329  O22 DMP    70      46.700  55.340  20.670  1.00  0.00
ATOM   2330  C22 DMP    70      46.390  53.830  22.500  1.00  0.00
ATOM   2331  C23 DMP    70      47.510  52.800  22.680  1.00  0.00
ATOM   2332  C24 DMP    70      46.970  51.960  23.840  1.00  0.00
ATOM   2333  C25 DMP    70      47.020  52.550  25.260  1.00  0.00
ATOM   2334  C26 DMP    70      48.430  52.750  25.830  1.00  0.00
ATOM   2335  C27 DMP    70      48.330  52.590  27.350  1.00  0.00
ATOM   2336  C28 DMP    70      49.600  52.880  28.150  1.00  0.00
ATOM   2337  C29 DMP    70      49.450  52.960  29.670  1.00  0.00
ATOM   2338 0C21 DMP    70      49.010  51.590  30.190  1.00  0.00
ATOM   2339 1C21 DMP    70      49.250  51.320  31.680  1.00  0.00
ATOM   2340 2C21 DMP    70      48.430  52.100  32.710  1.00  0.00
ATOM   2341 3C21 DMP    70      48.850  51.790  34.150  1.00  0.00
ATOM   2342 4C21 DMP    70      47.920  52.500  35.130  1.00  0.00
ATOM   2343  C1  DMP    70      48.680  57.900  23.340  1.00  0.00
ATOM   2344  O11 DMP    70      47.920  58.400  24.450  1.00  0.00
ATOM   2345  C11 DMP    70      48.550  58.560  25.610  1.00  0.00
ATOM   2346  O12 DMP    70      49.770  58.660  25.660  1.00  0.00
ATOM   2347  C12 DMP    70      47.540  58.760  26.670  1.00  0.00
ATOM   2348  C13 DMP    70      47.850  57.900  27.900  1.00  0.00
ATOM   2349  C14 DMP    70      46.850  58.160  29.030  1.00  0.00
ATOM   2350  C15 DMP    70      47.440  57.250  30.110  1.00  0.00
ATOM   2351  C16 DMP    70      46.890  57.610  31.490  1.00  0.00
ATOM   2352  C17 DMP    70      47.370  56.700  32.620  1.00  0.00
ATOM   2353  C18 DMP    70      46.920  57.150  34.010  1.00  0.00
ATOM   2354  C19 DMP    70      45.400  57.010  34.100  1.00  0.00
ATOM   2355 0C11 DMP    70      44.930  57.620  35.420  1.00  0.00
ATOM   2356 1C11 DMP    70      45.400  56.860  36.660  1.00  0.00
ATOM   2357 2C11 DMP    70      44.880  55.430  36.690  1.00  0.00
ATOM   2358 3C11 DMP    70      45.260  54.910  38.080  1.00  0.00
ATOM   2359 4C11 DMP    70      44.750  53.480  38.310  1.00  0.00
ATOM   2360  C33 DMP    71      60.040   5.880  27.480  1.00  0.00
ATOM   2361  C34 DMP    71      61.430   5.090  25.600  1.00  0.00
ATOM   2362  C35 DMP    71      62.120   6.830  27.040  1.00  0.00
ATOM   2363  N   DMP    71      60.950   6.240  26.380  1.00  0.00
ATOM   2364  C32 DMP    71      60.490   7.300  25.470  1.00  0.00
ATOM   2365  C31 DMP    71      59.380   7.080  24.440  1.00  0.00
ATOM   2366  O32 DMP    71      59.640   6.000  23.530  1.00  0.00
ATOM   2367  P   DMP    71      58.660   5.860  22.270  1.00  0.00
ATOM   2368  O33 DMP    71      57.230   5.810  22.640  1.00  0.00
ATOM   2369  O34 DMP    71      59.050   6.670  21.090  1.00  0.00
ATOM   2370  O31 DMP    71      59.200   4.370  21.970  1.00  0.00
ATOM   2371  C3  DMP    71      58.660   3.330  22.780  1.00  0.00
ATOM   2372  C2  DMP    71      58.820   1.890  22.290  1.00  0.00
ATOM   2373  O21 DMP    71      58.150   1.020  23.220  1.00  0.00
ATOM   2374  C21 DMP    71      57.960  -0.290  23.110  1.00  0.00
ATOM   2375  O22 DMP    71      58.290  -0.840  22.060  1.00  0.00
ATOM   2376  C22 DMP    71      57.410  -0.970  24.300  1.00  0.00
ATOM   2377  C23 DMP    71      55.920  -1.190  24.010  1.00  0.00
ATOM   2378  C24 DMP    71      55.280  -1.620  25.330  1.00  0.00
ATOM   2379  C25 DMP    71      55.090  -0.600  26.440  1.00  0.00
ATOM   2380  C26 DMP    71      55.010  -1.380  27.760  1.00  0.00
ATOM   2381  C27 DMP    71      55.370  -0.530  28.980  1.00  0.00
ATOM   2382  C28 DMP    71      55.270  -1.300  30.300  1.00  0.00
ATOM   2383  C29 DMP    71      55.760  -0.530  31.520  1.00  0.00
ATOM   2384 0C21 DMP    71      55.450  -1.410  32.730  1.00  0.00
ATOM   2385 1C21 DMP    71      55.850  -0.830  34.090  1.00  0.00
ATOM   2386 2C21 DMP    71      55.660  -1.980  35.090  1.00  0.00
ATOM   2387 3C21 DMP    71      56.080  -1.660  36.520  1.00  0.00
ATOM   2388 4C21 DMP    71      55.190  -0.610  37.180  1.00  0.00
ATOM   2389  C1  DMP    71      60.320   1.610  22.080  1.00  0.00
ATOM   2390  O11 DMP    71      61.070   1.400  23.280  1.00  0.00
ATOM   2391  C11 DMP    71      61.860   0.330  23.210  1.00  0.00
ATOM   2392  O12 DMP    71      62.090  -0.230  22.140  1.00  0.00
ATOM   2393  C12 DMP    71      62.490   0.060  24.510  1.00  0.00
ATOM   2394  C13 DMP    71      61.670  -1.060  25.140  1.00  0.00
ATOM   2395  C14 DMP    71      62.120  -1.440  26.550  1.00  0.00
ATOM   2396  C15 DMP    71      63.360  -2.320  26.370  1.00  0.00
ATOM   2397  C16 DMP    71      64.080  -3.010  27.530  1.00  0.00
ATOM   2398  C17 DMP    71      64.810  -1.900  28.300  1.00  0.00
ATOM   2399  C18 DMP    71      64.830  -2.250  29.790  1.00  0.00
ATOM   2400  C19 DMP    71      65.490  -1.230  30.720  1.00  0.00
ATOM   2401 0C11 DMP    71      66.000  -1.820  32.040  1.00  0.00
ATOM   2402 1C11 DMP    71      66.680  -0.770  32.910  1.00  0.00
ATOM   2403 2C11 DMP    71      66.330  -1.060  34.370  1.00  0.00
ATOM   2404 3C11 DMP    71      66.650   0.100  35.320  1.00  0.00
ATOM   2405 4C11 DMP    71      66.620  -0.380  36.780  1.00  0.00
ATOM   2406  C33 DMP    72      26.060   1.690  61.090  1.00  0.00
ATOM   2407  C34 DMP    72      24.270   1.820  62.630  1.00  0.00
ATOM   2408  C35 DMP    72      23.940   2.430  60.350  1.00  0.00
ATOM   2409  N   DMP    72      24.890   2.490  61.470  1.00  0.00
ATOM   2410  C32 DMP    72      25.130   3.850  61.960  1.00  0.00
ATOM   2411  C31 DMP    72      25.810   4.900  61.070  1.00  0.00
ATOM   2412  O32 DMP    72      27.060   4.520  60.490  1.00  0.00
ATOM   2413  P   DMP    72      27.650   5.690  59.560  1.00  0.00
ATOM   2414  O33 DMP    72      27.530   6.950  60.330  1.00  0.00
ATOM   2415  O34 DMP    72      28.940   5.130  59.090  1.00  0.00
ATOM   2416  O31 DMP    72      26.640   5.700  58.310  1.00  0.00
ATOM   2417  C3  DMP    72      27.100   4.770  57.330  1.00  0.00
ATOM   2418  C2  DMP    72      26.300   4.990  56.040  1.00  0.00
ATOM   2419  O21 DMP    72      26.700   4.070  55.020  1.00  0.00
ATOM   2420  C21 DMP    72      26.000   2.990  54.680  1.00  0.00
ATOM   2421  O22 DMP    72      25.190   2.620  55.530  1.00  0.00
ATOM   2422  C22 DMP    72      26.620   2.280  53.530  1.00  0.00
ATOM   2423  C23 DMP    72      26.000   2.810  52.240  1.00  0.00
ATOM   2424  C24 DMP    72      26.680   1.950  51.170  1.00  0.00
ATOM   2425  C25 DMP    72      26.500   2.260  49.680  1.00  0.00
ATOM   2426  C26 DMP    72      25.120   1.800  49.210  1.00  0.00
ATOM   2427  C27 DMP    72      24.620   2.260  47.840  1.00  0.00
ATOM   2428  C28 DMP    72      24.220   3.730  47.740  1.00  0.00
ATOM   2429  C29 DMP    72      23.920   4.120  46.290  1.00  0.00
ATOM   2430 0C21 DMP    72      23.500   5.590  46.370  1.00  0.00
ATOM   2431 1C21 DMP    72      23.710   6.470  45.140  1.00  0.00
ATOM   2432 2C21 DMP    72      23.320   5.850  43.790  1.00  0.00
ATOM   2433 3C21 DMP    72      23.460   6.930  42.720  1.00  0.00
ATOM   2434 4C21 DMP    72      23.190   6.220  41.390  1.00  0.00
ATOM   2435  C1  DMP    72      26.310   6.490  55.740  1.00  0.00
ATOM   2436  O11 DMP    72      27.540   7.190  55.550  1.00  0.00
ATOM   2437  C11 DMP    72      27.420   8.340  54.890  1.00  0.00
ATOM   2438  O12 DMP    72      26.320   8.880  54.790  1.00  0.00
ATOM   2439  C12 DMP    72      28.700   9.030  54.600  1.00  0.00
ATOM   2440  C13 DMP    72      29.740   8.300  53.760  1.00  0.00
ATOM   2441  C14 DMP    72      30.780   9.240  53.130  1.00  0.00
ATOM   2442  C15 DMP    72      31.700   8.630  52.070  1.00  0.00
ATOM   2443  C16 DMP    72      32.290   9.740  51.200  1.00  0.00
ATOM   2444  C17 DMP    72      32.870   9.320  49.840  1.00  0.00
ATOM   2445  C18 DMP    72      31.840   8.610  48.960  1.00  0.00
ATOM   2446  C19 DMP    72      32.400   8.350  47.560  1.00  0.00
ATOM   2447 0C11 DMP    72      32.920   9.580  46.810  1.00  0.00
ATOM   2448 1C11 DMP    72      33.480   9.130  45.460  1.00  0.00
ATOM   2449 2C11 DMP    72      34.010  10.220  44.530  1.00  0.00
ATOM   2450 3C11 DMP    72      35.000  11.160  45.230  1.00  0.00
ATOM   2451 4C11 DMP    72      35.680  11.970  44.120  1.00  0.00
ATOM   2452  C33 DMP    73      12.390   5.880  64.260  1.00  0.00
ATOM   2453  C34 DMP    73      14.580   5.950  64.920  1.00  0.00
ATOM   2454  C35 DMP    73      13.280   8.000  65.090  1.00  0.00
ATOM   2455  N   DMP    73      13.550   6.790  64.300  1.00  0.00
ATOM   2456  C32 DMP    73      13.850   7.280  62.950  1.00  0.00
ATOM   2457  C31 DMP    73      14.800   6.520  62.020  1.00  0.00
ATOM   2458  O32 DMP    73      14.570   5.130  61.750  1.00  0.00
ATOM   2459  P   DMP    73      15.810   4.550  60.900  1.00  0.00
ATOM   2460  O33 DMP    73      17.000   5.260  61.430  1.00  0.00
ATOM   2461  O34 DMP    73      15.580   3.110  61.130  1.00  0.00
ATOM   2462  O31 DMP    73      15.540   5.110  59.410  1.00  0.00
ATOM   2463  C3  DMP    73      15.370   3.980  58.550  1.00  0.00
ATOM   2464  C2  DMP    73      15.640   4.160  57.050  1.00  0.00
ATOM   2465  O21 DMP    73      17.030   4.380  56.800  1.00  0.00
ATOM   2466  C21 DMP    73      17.830   3.470  56.280  1.00  0.00
ATOM   2467  O22 DMP    73      17.340   2.620  55.530  1.00  0.00
ATOM   2468  C22 DMP    73      19.240   3.900  56.170  1.00  0.00
ATOM   2469  C23 DMP    73      19.600   4.010  54.690  1.00  0.00
ATOM   2470  C24 DMP    73      21.090   4.300  54.480  1.00  0.00
ATOM   2471  C25 DMP    73      21.510   4.210  53.010  1.00  0.00
ATOM   2472  C26 DMP    73      21.540   2.740  52.590  1.00  0.00
ATOM   2473  C27 DMP    73      21.690   2.550  51.080  1.00  0.00
ATOM   2474  C28 DMP    73      20.510   3.150  50.310  1.00  0.00
ATOM   2475  C29 DMP    73      20.790   2.900  48.830  1.00  0.00
ATOM   2476 0C21 DMP    73      20.420   1.470  48.450  1.00  0.00
ATOM   2477 1C21 DMP    73      20.590   1.280  46.940  1.00  0.00
ATOM   2478 2C21 DMP    73      20.430  -0.180  46.510  1.00  0.00
ATOM   2479 3C21 DMP    73      20.170  -0.140  45.000  1.00  0.00
ATOM   2480 4C21 DMP    73      19.990  -1.540  44.410  1.00  0.00
ATOM   2481  C1  DMP    73      14.640   5.230  56.590  1.00  0.00
ATOM   2482  O11 DMP    73      14.450   5.350  55.180  1.00  0.00
ATOM   2483  C11 DMP    73      13.470   6.180  54.860  1.00  0.00
ATOM   2484  O12 DMP    73      12.590   6.520  55.650  1.00  0.00
ATOM   2485  C12 DMP    73      13.330   6.580  53.440  1.00  0.00
ATOM   2486  C13 DMP    73      12.890   8.010  53.150  1.00  0.00
ATOM   2487  C14 DMP    73      13.010   8.380  51.670  1.00  0.00
ATOM   2488  C15 DMP    73      11.820   7.920  50.830  1.00  0.00
ATOM   2489  C16 DMP    73      12.050   8.200  49.340  1.00  0.00
ATOM   2490  C17 DMP    73      11.060   7.600  48.350  1.00  0.00
ATOM   2491  C18 DMP    73      11.350   8.050  46.920  1.00  0.00
ATOM   2492  C19 DMP    73      12.680   7.470  46.430  1.00  0.00
ATOM   2493 0C11 DMP    73      13.180   7.890  45.050  1.00  0.00
ATOM   2494 1C11 DMP    73      12.260   7.190  44.040  1.00  0.00
ATOM   2495 2C11 DMP    73      12.580   7.570  42.590  1.00  0.00
ATOM   2496 3C11 DMP    73      14.020   7.240  42.200  1.00  0.00
ATOM   2497 4C11 DMP    73      14.300   7.800  40.810  1.00  0.00
ATOM   2498  C33 DMP    74      29.840  28.830  29.620  1.00  0.00
ATOM   2499  C34 DMP    74      28.820  26.700  28.920  1.00  0.00
ATOM   2500  C35 DMP    74      27.890  28.740  28.250  1.00  0.00
ATOM   2501  N   DMP    74      28.600  28.080  29.360  1.00  0.00
ATOM   2502  C32 DMP    74      27.740  28.030  30.550  1.00  0.00
ATOM   2503  C31 DMP    74      27.030  29.270  31.080  1.00  0.00
ATOM   2504  O32 DMP    74      27.810  30.270  31.740  1.00  0.00
ATOM   2505  P   DMP    74      26.850  30.830  32.910  1.00  0.00
ATOM   2506  O33 DMP    74      27.610  32.020  33.340  1.00  0.00
ATOM   2507  O34 DMP    74      25.450  30.940  32.430  1.00  0.00
ATOM   2508  O31 DMP    74      27.100  29.500  33.780  1.00  0.00
ATOM   2509  C3  DMP    74      28.190  29.710  34.690  1.00  0.00
ATOM   2510  C2  DMP    74      28.640  28.390  35.330  1.00  0.00
ATOM   2511  O21 DMP    74      29.850  28.630  36.060  1.00  0.00
ATOM   2512  C21 DMP    74      29.650  29.060  37.310  1.00  0.00
ATOM   2513  O22 DMP    74      28.740  29.840  37.570  1.00  0.00
ATOM   2514  C22 DMP    74      30.720  28.790  38.290  1.00  0.00
ATOM   2515  C23 DMP    74      30.150  27.610  39.080  1.00  0.00
ATOM   2516  C24 DMP    74      30.880  27.270  40.380  1.00  0.00
ATOM   2517  C25 DMP    74      30.100  26.260  41.220  1.00  0.00
ATOM   2518  C26 DMP    74      30.350  26.230  42.730  1.00  0.00
ATOM   2519  C27 DMP    74      29.490  25.180  43.460  1.00  0.00
ATOM   2520  C28 DMP    74      28.060  25.160  42.910  1.00  0.00
ATOM   2521  C29 DMP    74      27.070  24.230  43.610  1.00  0.00
ATOM   2522 0C21 DMP    74      25.640  24.300  43.050  1.00  0.00
ATOM   2523 1C21 DMP    74      24.710  23.460  43.920  1.00  0.00
ATOM   2524 2C21 DMP    74      23.260  23.490  43.430  1.00  0.00
ATOM   2525 3C21 DMP    74      22.360  22.990  44.570  1.00  0.00
ATOM   2526 4C21 DMP    74      22.430  23.950  45.750  1.00  0.00
ATOM   2527  C1  DMP    74      28.860  27.550  34.070  1.00  0.00
ATOM   2528  O11 DMP    74      28.710  26.150  34.300  1.00  0.00
ATOM   2529  C11 DMP    74      29.180  25.360  33.340  1.00  0.00
ATOM   2530  O12 DMP    74      29.720  25.780  32.310  1.00  0.00
ATOM   2531  C12 DMP    74      29.220  24.000  33.920  1.00  0.00
ATOM   2532  C13 DMP    74      27.950  23.250  33.530  1.00  0.00
ATOM   2533  C14 DMP    74      27.860  21.860  34.170  1.00  0.00
ATOM   2534  C15 DMP    74      26.440  21.290  34.080  1.00  0.00
ATOM   2535  C16 DMP    74      26.590  19.800  34.360  1.00  0.00
ATOM   2536  C17 DMP    74      27.070  19.410  35.760  1.00  0.00
ATOM   2537  C18 DMP    74      27.360  17.920  35.980  1.00  0.00
ATOM   2538  C19 DMP    74      26.780  17.590  37.350  1.00  0.00
ATOM   2539 0C11 DMP    74      27.220  16.180  37.740  1.00  0.00
ATOM   2540 1C11 DMP    74      28.060  16.350  39.010  1.00  0.00
ATOM   2541 2C11 DMP    74      28.300  14.970  39.630  1.00  0.00
ATOM   2542 3C11 DMP    74      27.260  14.800  40.740  1.00  0.00
ATOM   2543 4C11 DMP    74      27.540  13.420  41.340  1.00  0.00
ATOM   2544  C33 DMP    75      11.780  15.840  24.180  1.00  0.00
ATOM   2545  C34 DMP    75       9.920  14.520  24.580  1.00  0.00
ATOM   2546  C35 DMP    75      10.920  14.350  22.450  1.00  0.00
ATOM   2547  N   DMP    75      10.580  15.300  23.520  1.00  0.00
ATOM   2548  C32 DMP    75       9.730  16.320  22.890  1.00  0.00
ATOM   2549  C31 DMP    75       8.950  17.370  23.680  1.00  0.00
ATOM   2550  O32 DMP    75       8.310  17.060  24.930  1.00  0.00
ATOM   2551  P   DMP    75       7.770  18.410  25.610  1.00  0.00
ATOM   2552  O33 DMP    75       7.500  19.390  24.530  1.00  0.00
ATOM   2553  O34 DMP    75       6.590  17.890  26.340  1.00  0.00
ATOM   2554  O31 DMP    75       9.010  18.750  26.570  1.00  0.00
ATOM   2555  C3  DMP    75       8.920  17.840  27.680  1.00  0.00
ATOM   2556  C2  DMP    75      10.180  17.870  28.550  1.00  0.00
ATOM   2557  O21 DMP    75      10.410  16.810  29.480  1.00  0.00
ATOM   2558  C21 DMP    75      11.610  16.580  30.000  1.00  0.00
ATOM   2559  O22 DMP    75      12.640  17.060  29.520  1.00  0.00
ATOM   2560  C22 DMP    75      11.670  15.690  31.180  1.00  0.00
ATOM   2561  C23 DMP    75      11.870  14.220  30.800  1.00  0.00
ATOM   2562  C24 DMP    75      11.770  13.200  31.940  1.00  0.00
ATOM   2563  C25 DMP    75      12.890  13.260  32.980  1.00  0.00
ATOM   2564  C26 DMP    75      12.980  12.050  33.900  1.00  0.00
ATOM   2565  C27 DMP    75      14.180  12.340  34.810  1.00  0.00
ATOM   2566  C28 DMP    75      14.030  13.240  36.050  1.00  0.00
ATOM   2567  C29 DMP    75      13.540  12.500  37.290  1.00  0.00
ATOM   2568 0C21 DMP    75      13.990  13.330  38.500  1.00  0.00
ATOM   2569 1C21 DMP    75      13.690  12.620  39.820  1.00  0.00
ATOM   2570 2C21 DMP    75      14.020  13.360  41.120  1.00  0.00
ATOM   2571 3C21 DMP    75      14.190  12.460  42.350  1.00  0.00
ATOM   2572 4C21 DMP    75      12.950  11.790  42.950  1.00  0.00
ATOM   2573  C1  DMP    75      10.120  19.250  29.210  1.00  0.00
ATOM   2574  O11 DMP    75       9.020  19.540  30.070  1.00  0.00
ATOM   2575  C11 DMP    75       9.040  20.720  30.690  1.00  0.00
ATOM   2576  O12 DMP    75       9.860  21.560  30.330  1.00  0.00
ATOM   2577  C12 DMP    75       7.990  20.840  31.720  1.00  0.00
ATOM   2578  C13 DMP    75       8.570  20.170  32.970  1.00  0.00
ATOM   2579  C14 DMP    75       7.460  19.930  34.000  1.00  0.00
ATOM   2580  C15 DMP    75       8.040  19.380  35.310  1.00  0.00
ATOM   2581  C16 DMP    75       7.040  19.140  36.440  1.00  0.00
ATOM   2582  C17 DMP    75       7.730  18.710  37.740  1.00  0.00
ATOM   2583  C18 DMP    75       6.730  18.690  38.890  1.00  0.00
ATOM   2584  C19 DMP    75       7.490  18.270  40.150  1.00  0.00
ATOM   2585 0C11 DMP    75       6.590  18.350  41.380  1.00  0.00
ATOM   2586 1C11 DMP    75       7.400  17.860  42.580  1.00  0.00
ATOM   2587 2C11 DMP    75       6.690  17.900  43.930  1.00  0.00
ATOM   2588 3C11 DMP    75       7.390  17.120  45.050  1.00  0.00
ATOM   2589 4C11 DMP    75       6.700  17.200  46.420  1.00  0.00
ATOM   2590  C33 DMP    76      18.340  39.750  22.560  1.00  0.00
ATOM   2591  C34 DMP    76      16.420  38.480  21.930  1.00  0.00
ATOM   2592  C35 DMP    76      17.680  39.370  20.220  1.00  0.00
ATOM   2593  N   DMP    76      17.230  39.660  21.590  1.00  0.00
ATOM   2594  C32 DMP    76      16.440  40.880  21.790  1.00  0.00
ATOM   2595  C31 DMP    76      15.320  41.390  20.870  1.00  0.00
ATOM   2596  O32 DMP    76      14.210  40.510  20.720  1.00  0.00
ATOM   2597  P   DMP    76      12.790  41.230  20.470  1.00  0.00
ATOM   2598  O33 DMP    76      13.000  42.430  19.640  1.00  0.00
ATOM   2599  O34 DMP    76      11.950  40.120  19.960  1.00  0.00
ATOM   2600  O31 DMP    76      12.270  41.730  21.910  1.00  0.00
ATOM   2601  C3  DMP    76      12.080  40.790  22.970  1.00  0.00
ATOM   2602  C2  DMP    76      11.100  41.150  24.090  1.00  0.00
ATOM   2603  O21 DMP    76      10.860  40.080  25.010  1.00  0.00
ATOM   2604  C21 DMP    76      11.640  39.890  26.070  1.00  0.00
ATOM   2605  O22 DMP    76      12.770  40.380  26.130  1.00  0.00
ATOM   2606  C22 DMP    76      11.050  38.850  26.940  1.00  0.00
ATOM   2607  C23 DMP    76      11.750  38.830  28.300  1.00  0.00
ATOM   2608  C24 DMP    76      10.950  37.900  29.220  1.00  0.00
ATOM   2609  C25 DMP    76      11.160  37.900  30.730  1.00  0.00
ATOM   2610  C26 DMP    76      11.060  39.300  31.340  1.00  0.00
ATOM   2611  C27 DMP    76      10.110  39.470  32.520  1.00  0.00
ATOM   2612  C28 DMP    76      10.800  39.400  33.880  1.00  0.00
ATOM   2613  C29 DMP    76       9.740  39.060  34.930  1.00  0.00
ATOM   2614 0C21 DMP    76      10.480  39.030  36.270  1.00  0.00
ATOM   2615 1C21 DMP    76       9.610  38.540  37.430  1.00  0.00
ATOM   2616 2C21 DMP    76       8.640  39.640  37.860  1.00  0.00
ATOM   2617 3C21 DMP    76       7.780  39.410  39.100  1.00  0.00
ATOM   2618 4C21 DMP    76       8.630  39.280  40.370  1.00  0.00
ATOM   2619  C1  DMP    76       9.810  41.570  23.390  1.00  0.00
ATOM   2620  O11 DMP    76       8.700  42.080  24.140  1.00  0.00
ATOM   2621  C11 DMP    76       7.950  41.230  24.830  1.00  0.00
ATOM   2622  O12 DMP    76       7.920  40.030  24.570  1.00  0.00
ATOM   2623  C12 DMP    76       6.860  41.880  25.590  1.00  0.00
ATOM   2624  C13 DMP    76       6.420  41.120  26.840  1.00  0.00
ATOM   2625  C14 DMP    76       5.160  41.810  27.390  1.00  0.00
ATOM   2626  C15 DMP    76       5.000  41.720  28.910  1.00  0.00
ATOM   2627  C16 DMP    76       4.800  40.310  29.460  1.00  0.00
ATOM   2628  C17 DMP    76       4.700  40.370  30.990  1.00  0.00
ATOM   2629  C18 DMP    76       6.130  40.580  31.470  1.00  0.00
ATOM   2630  C19 DMP    76       6.300  40.900  32.960  1.00  0.00
ATOM   2631 0C11 DMP    76       5.800  42.230  33.530  1.00  0.00
ATOM   2632 1C11 DMP    76       5.980  42.070  35.040  1.00  0.00
ATOM   2633 2C11 DMP    76       5.560  43.410  35.640  1.00  0.00
ATOM   2634 3C11 DMP    76       4.950  43.290  37.030  1.00  0.00
ATOM   2635 4C11 DMP    76       4.450  44.620  37.580  1.00  0.00
ATOM   2636  C33 DMP    77      50.410  51.720  63.000  1.00  0.00
ATOM   2637  C34 DMP    77      52.230  50.330  63.940  1.00  0.00
ATOM   2638  C35 DMP    77      52.500  52.610  63.500  1.00  0.00
ATOM   2639  N   DMP    77      51.840  51.390  63.000  1.00  0.00
ATOM   2640  C32 DMP    77      52.390  50.870  61.740  1.00  0.00
ATOM   2641  C31 DMP    77      51.700  49.830  60.850  1.00  0.00
ATOM   2642  O32 DMP    77      50.530  50.300  60.170  1.00  0.00
ATOM   2643  P   DMP    77      49.760  49.100  59.430  1.00  0.00
ATOM   2644  O33 DMP    77      49.940  47.860  60.210  1.00  0.00
ATOM   2645  O34 DMP    77      48.340  49.450  59.170  1.00  0.00
ATOM   2646  O31 DMP    77      50.600  48.910  58.070  1.00  0.00
ATOM   2647  C3  DMP    77      50.270  49.860  57.060  1.00  0.00
ATOM   2648  C2  DMP    77      51.370  50.820  56.600  1.00  0.00
ATOM   2649  O21 DMP    77      50.920  51.690  55.570  1.00  0.00
ATOM   2650  C21 DMP    77      51.560  52.840  55.350  1.00  0.00
ATOM   2651  O22 DMP    77      52.460  53.210  56.100  1.00  0.00
ATOM   2652  C22 DMP    77      51.100  53.770  54.300  1.00  0.00
ATOM   2653  C23 DMP    77      50.380  53.190  53.070  1.00  0.00
ATOM   2654  C24 DMP    77      50.240  54.090  51.850  1.00  0.00
ATOM   2655  C25 DMP    77      48.800  54.210  51.360  1.00  0.00
ATOM   2656  C26 DMP    77      48.730  54.670  49.910  1.00  0.00
ATOM   2657  C27 DMP    77      49.210  53.600  48.920  1.00  0.00
ATOM   2658  C28 DMP    77      49.130  54.190  47.510  1.00  0.00
ATOM   2659  C29 DMP    77      49.170  53.140  46.400  1.00  0.00
ATOM   2660 0C21 DMP    77      49.130  53.750  45.000  1.00  0.00
ATOM   2661 1C21 DMP    77      49.240  52.770  43.830  1.00  0.00
ATOM   2662 2C21 DMP    77      48.750  53.380  42.510  1.00  0.00
ATOM   2663 3C21 DMP    77      49.610  54.560  42.050  1.00  0.00
ATOM   2664 4C21 DMP    77      49.330  55.190  40.680  1.00  0.00
ATOM   2665  C1  DMP    77      52.510  49.860  56.240  1.00  0.00
ATOM   2666  O11 DMP    77      52.150  48.890  55.250  1.00  0.00
ATOM   2667  C11 DMP    77      52.880  47.790  55.070  1.00  0.00
ATOM   2668  O12 DMP    77      53.760  47.510  55.880  1.00  0.00
ATOM   2669  C12 DMP    77      52.460  46.930  53.940  1.00  0.00
ATOM   2670  C13 DMP    77      53.070  47.230  52.570  1.00  0.00
ATOM   2671  C14 DMP    77      54.590  47.110  52.520  1.00  0.00
ATOM   2672  C15 DMP    77      55.160  47.820  51.300  1.00  0.00
ATOM   2673  C16 DMP    77      54.790  47.000  50.060  1.00  0.00
ATOM   2674  C17 DMP    77      55.180  47.740  48.780  1.00  0.00
ATOM   2675  C18 DMP    77      55.080  46.960  47.470  1.00  0.00
ATOM   2676  C19 DMP    77      55.170  48.000  46.340  1.00  0.00
ATOM   2677 0C11 DMP    77      55.510  47.390  44.980  1.00  0.00
ATOM   2678 1C11 DMP    77      55.220  48.260  43.750  1.00  0.00
ATOM   2679 2C11 DMP    77      55.320  47.480  42.440  1.00  0.00
ATOM   2680 3C11 DMP    77      55.150  48.370  41.200  1.00  0.00
ATOM   2681 4C11 DMP    77      55.320  47.690  39.840  1.00  0.00
ATOM   2682  C33 DMP    78      27.230  41.970  28.290  1.00  0.00
ATOM   2683  C34 DMP    78      26.440  43.170  26.410  1.00  0.00
ATOM   2684  C35 DMP    78      28.560  43.580  27.400  1.00  0.00
ATOM   2685  N   DMP    78      27.150  43.310  27.690  1.00  0.00
ATOM   2686  C32 DMP    78      26.570  44.410  28.470  1.00  0.00
ATOM   2687  C31 DMP    78      25.400  44.020  29.390  1.00  0.00
ATOM   2688  O32 DMP    78      24.190  43.560  28.790  1.00  0.00
ATOM   2689  P   DMP    78      23.270  42.530  29.610  1.00  0.00
ATOM   2690  O33 DMP    78      22.130  42.230  28.720  1.00  0.00
ATOM   2691  O34 DMP    78      24.070  41.440  30.230  1.00  0.00
ATOM   2692  O31 DMP    78      22.770  43.510  30.780  1.00  0.00
ATOM   2693  C3  DMP    78      21.510  44.060  30.400  1.00  0.00
ATOM   2694  C2  DMP    78      20.960  45.100  31.370  1.00  0.00
ATOM   2695  O21 DMP    78      19.570  45.420  31.230  1.00  0.00
ATOM   2696  C21 DMP    78      18.700  45.000  32.130  1.00  0.00
ATOM   2697  O22 DMP    78      19.150  44.310  33.050  1.00  0.00
ATOM   2698  C22 DMP    78      17.310  45.210  31.660  1.00  0.00
ATOM   2699  C23 DMP    78      17.010  46.570  32.300  1.00  0.00
ATOM   2700  C24 DMP    78      15.610  47.040  31.910  1.00  0.00
ATOM   2701  C25 DMP    78      15.490  48.410  32.560  1.00  0.00
ATOM   2702  C26 DMP    78      15.280  48.360  34.080  1.00  0.00
ATOM   2703  C27 DMP    78      14.460  49.540  34.610  1.00  0.00
ATOM   2704  C28 DMP    78      14.570  49.670  36.130  1.00  0.00
ATOM   2705  C29 DMP    78      15.870  50.420  36.440  1.00  0.00
ATOM   2706 0C21 DMP    78      16.240  50.440  37.930  1.00  0.00
ATOM   2707 1C21 DMP    78      17.550  51.180  38.240  1.00  0.00
ATOM   2708 2C21 DMP    78      17.820  51.420  39.720  1.00  0.00
ATOM   2709 3C21 DMP    78      18.990  52.330  40.100  1.00  0.00
ATOM   2710 4C21 DMP    78      20.190  51.370  40.140  1.00  0.00
ATOM   2711  C1  DMP    78      21.860  46.340  31.480  1.00  0.00
ATOM   2712  O11 DMP    78      23.290  46.300  31.480  1.00  0.00
ATOM   2713  C11 DMP    78      23.830  47.510  31.410  1.00  0.00
ATOM   2714  O12 DMP    78      23.250  48.460  31.930  1.00  0.00
ATOM   2715  C12 DMP    78      25.270  47.340  31.140  1.00  0.00
ATOM   2716  C13 DMP    78      26.170  48.490  31.610  1.00  0.00
ATOM   2717  C14 DMP    78      27.610  48.230  31.160  1.00  0.00
ATOM   2718  C15 DMP    78      28.540  49.320  31.710  1.00  0.00
ATOM   2719  C16 DMP    78      28.550  49.240  33.230  1.00  0.00
ATOM   2720  C17 DMP    78      29.550  50.190  33.900  1.00  0.00
ATOM   2721  C18 DMP    78      29.540  50.060  35.420  1.00  0.00
ATOM   2722  C19 DMP    78      30.560  50.960  36.130  1.00  0.00
ATOM   2723 0C11 DMP    78      30.820  50.390  37.530  1.00  0.00
ATOM   2724 1C11 DMP    78      29.950  51.100  38.570  1.00  0.00
ATOM   2725 2C11 DMP    78      30.080  50.400  39.920  1.00  0.00
ATOM   2726 3C11 DMP    78      29.510  51.030  41.190  1.00  0.00
ATOM   2727 4C11 DMP    78      28.020  51.320  40.960  1.00  0.00
ATOM   2728  C33 DMP    79      50.700  60.200  20.910  1.00  0.00
ATOM   2729  C34 DMP    79      51.850  61.830  19.450  1.00  0.00
ATOM   2730  C35 DMP    79      52.460  61.330  21.740  1.00  0.00
ATOM   2731  N   DMP    79      51.350  61.520  20.800  1.00  0.00
ATOM   2732  C32 DMP    79      50.520  62.580  21.390  1.00  0.00
ATOM   2733  C31 DMP    79      51.090  63.990  21.550  1.00  0.00
ATOM   2734  O32 DMP    79      52.280  64.110  22.330  1.00  0.00
ATOM   2735  P   DMP    79      53.200  65.410  22.040  1.00  0.00
ATOM   2736  O33 DMP    79      54.510  65.000  21.500  1.00  0.00
ATOM   2737  O34 DMP    79      52.450  66.370  21.210  1.00  0.00
ATOM   2738  O31 DMP    79      53.420  65.790  23.590  1.00  0.00
ATOM   2739  C3  DMP    79      54.460  65.040  24.220  1.00  0.00
ATOM   2740  C2  DMP    79      55.100  65.550  25.510  1.00  0.00
ATOM   2741  O21 DMP    79      56.260  64.780  25.840  1.00  0.00
ATOM   2742  C21 DMP    79      57.370  65.340  26.330  1.00  0.00
ATOM   2743  O22 DMP    79      57.420  66.510  26.680  1.00  0.00
ATOM   2744  C22 DMP    79      58.490  64.400  26.570  1.00  0.00
ATOM   2745  C23 DMP    79      58.220  63.670  27.890  1.00  0.00
ATOM   2746  C24 DMP    79      59.490  62.880  28.220  1.00  0.00
ATOM   2747  C25 DMP    79      59.230  62.160  29.550  1.00  0.00
ATOM   2748  C26 DMP    79      60.280  61.060  29.730  1.00  0.00
ATOM   2749  C27 DMP    79      60.170  60.110  30.920  1.00  0.00
ATOM   2750  C28 DMP    79      60.350  60.840  32.260  1.00  0.00
ATOM   2751  C29 DMP    79      60.220  59.720  33.290  1.00  0.00
ATOM   2752 0C21 DMP    79      60.140  60.410  34.660  1.00  0.00
ATOM   2753 1C21 DMP    79      60.130  59.490  35.880  1.00  0.00
ATOM   2754 2C21 DMP    79      60.370  60.360  37.110  1.00  0.00
ATOM   2755 3C21 DMP    79      60.430  59.540  38.410  1.00  0.00
ATOM   2756 4C21 DMP    79      59.000  59.100  38.720  1.00  0.00
ATOM   2757  C1  DMP    79      53.980  65.460  26.540  1.00  0.00
ATOM   2758  O11 DMP    79      54.270  65.940  27.860  1.00  0.00
ATOM   2759  C11 DMP    79      53.310  65.800  28.770  1.00  0.00
ATOM   2760  O12 DMP    79      52.150  65.540  28.450  1.00  0.00
ATOM   2761  C12 DMP    79      53.710  66.140  30.160  1.00  0.00
ATOM   2762  C13 DMP    79      54.660  65.100  30.760  1.00  0.00
ATOM   2763  C14 DMP    79      54.730  64.950  32.280  1.00  0.00
ATOM   2764  C15 DMP    79      55.610  66.080  32.820  1.00  0.00
ATOM   2765  C16 DMP    79      56.020  65.990  34.290  1.00  0.00
ATOM   2766  C17 DMP    79      57.020  64.920  34.720  1.00  0.00
ATOM   2767  C18 DMP    79      58.060  65.410  35.740  1.00  0.00
ATOM   2768  C19 DMP    79      57.570  65.940  37.080  1.00  0.00
ATOM   2769 0C11 DMP    79      57.050  64.940  38.120  1.00  0.00
ATOM   2770 1C11 DMP    79      58.200  64.050  38.600  1.00  0.00
ATOM   2771 2C11 DMP    79      58.030  63.290  39.920  1.00  0.00
ATOM   2772 3C11 DMP    79      59.410  62.710  40.220  1.00  0.00
ATOM   2773 4C11 DMP    79      59.430  61.980  41.560  1.00  0.00
ATOM   2774  C33 DMP    80      37.620  39.870  55.250  1.00  0.00
ATOM   2775  C34 DMP    80      35.850  38.820  54.130  1.00  0.00
ATOM   2776  C35 DMP    80      37.400  40.150  52.990  1.00  0.00
ATOM   2777  N   DMP    80      36.600  40.090  54.220  1.00  0.00
ATOM   2778  C32 DMP    80      35.830  41.320  54.420  1.00  0.00
ATOM   2779  C31 DMP    80      35.420  41.640  55.860  1.00  0.00
ATOM   2780  O32 DMP    80      34.520  40.820  56.620  1.00  0.00
ATOM   2781  P   DMP    80      33.990  41.640  57.900  1.00  0.00
ATOM   2782  O33 DMP    80      33.210  40.600  58.610  1.00  0.00
ATOM   2783  O34 DMP    80      35.150  42.340  58.480  1.00  0.00
ATOM   2784  O31 DMP    80      32.950  42.690  57.260  1.00  0.00
ATOM   2785  C3  DMP    80      31.690  42.080  56.970  1.00  0.00
ATOM   2786  C2  DMP    80      30.590  43.030  56.520  1.00  0.00
ATOM   2787  O21 DMP    80      29.390  42.310  56.240  1.00  0.00
ATOM   2788  C21 DMP    80      28.180  42.860  56.230  1.00  0.00
ATOM   2789  O22 DMP    80      27.870  43.590  57.170  1.00  0.00
ATOM   2790  C22 DMP    80      27.180  42.000  55.560  1.00  0.00
ATOM   2791  C23 DMP    80      27.070  42.310  54.070  1.00  0.00
ATOM   2792  C24 DMP    80      25.650  41.830  53.730  1.00  0.00
ATOM   2793  C25 DMP    80      25.400  41.870  52.220  1.00  0.00
ATOM   2794  C26 DMP    80      23.930  41.520  52.000  1.00  0.00
ATOM   2795  C27 DMP    80      23.560  41.380  50.520  1.00  0.00
ATOM   2796  C28 DMP    80      22.050  41.230  50.330  1.00  0.00
ATOM   2797  C29 DMP    80      21.670  41.030  48.860  1.00  0.00
ATOM   2798 0C21 DMP    80      20.200  40.630  48.690  1.00  0.00
ATOM   2799 1C21 DMP    80      19.840  40.960  47.240  1.00  0.00
ATOM   2800 2C21 DMP    80      18.480  40.400  46.820  1.00  0.00
ATOM   2801 3C21 DMP    80      18.070  40.480  45.350  1.00  0.00
ATOM   2802 4C21 DMP    80      16.590  40.110  45.190  1.00  0.00
ATOM   2803  C1  DMP    80      31.070  43.550  55.160  1.00  0.00
ATOM   2804  O11 DMP    80      30.080  44.270  54.420  1.00  0.00
ATOM   2805  C11 DMP    80      30.310  44.560  53.140  1.00  0.00
ATOM   2806  O12 DMP    80      31.120  43.900  52.500  1.00  0.00
ATOM   2807  C12 DMP    80      29.320  45.460  52.510  1.00  0.00
ATOM   2808  C13 DMP    80      29.130  45.370  50.990  1.00  0.00
ATOM   2809  C14 DMP    80      27.890  46.120  50.490  1.00  0.00
ATOM   2810  C15 DMP    80      27.790  46.160  48.970  1.00  0.00
ATOM   2811  C16 DMP    80      26.540  46.750  48.300  1.00  0.00
ATOM   2812  C17 DMP    80      26.920  47.340  46.940  1.00  0.00
ATOM   2813  C18 DMP    80      27.180  46.170  45.990  1.00  0.00
ATOM   2814  C19 DMP    80      27.650  46.620  44.610  1.00  0.00
ATOM   2815 0C11 DMP    80      27.930  45.570  43.530  1.00  0.00
ATOM   2816 1C11 DMP    80      26.620  45.120  42.890  1.00  0.00
ATOM   2817 2C11 DMP    80      26.910  44.110  41.770  1.00  0.00
ATOM   2818 3C11 DMP    80      25.790  43.920  40.750  1.00  0.00
ATOM   2819 4C11 DMP    80      26.360  43.000  39.670  1.00  0.00
ATOM   2820  C33 DMP    81      42.440   8.080  56.380  1.00  0.00
ATOM   2821  C34 DMP    81      40.160   7.440  56.390  1.00  0.00
ATOM   2822  C35 DMP    81      40.680   9.800  56.160  1.00  0.00
ATOM   2823  N   DMP    81      41.090   8.520  56.750  1.00  0.00
ATOM   2824  C32 DMP    81      41.200   8.620  58.210  1.00  0.00
ATOM   2825  C31 DMP    81      41.840   9.740  59.030  1.00  0.00
ATOM   2826  O32 DMP    81      43.200  10.080  58.730  1.00  0.00
ATOM   2827  P   DMP    81      43.870  10.940  59.920  1.00  0.00
ATOM   2828  O33 DMP    81      43.350  12.310  59.700  1.00  0.00
ATOM   2829  O34 DMP    81      43.610  10.190  61.170  1.00  0.00
ATOM   2830  O31 DMP    81      45.400  10.670  59.500  1.00  0.00
ATOM   2831  C3  DMP    81      45.950  11.820  58.850  1.00  0.00
ATOM   2832  C2  DMP    81      47.310  11.520  58.220  1.00  0.00
ATOM   2833  O21 DMP    81      47.990  12.640  57.650  1.00  0.00
ATOM   2834  C21 DMP    81      48.530  13.700  58.230  1.00  0.00
ATOM   2835  O22 DMP    81      48.840  13.690  59.420  1.00  0.00
ATOM   2836  C22 DMP    81      49.030  14.740  57.310  1.00  0.00
ATOM   2837  C23 DMP    81      47.970  15.790  56.990  1.00  0.00
ATOM   2838  C24 DMP    81      48.440  17.140  56.420  1.00  0.00
ATOM   2839  C25 DMP    81      49.070  16.890  55.050  1.00  0.00
ATOM   2840  C26 DMP    81      49.280  18.230  54.340  1.00  0.00
ATOM   2841  C27 DMP    81      49.480  17.910  52.850  1.00  0.00
ATOM   2842  C28 DMP    81      49.290  19.140  51.950  1.00  0.00
ATOM   2843  C29 DMP    81      49.500  18.830  50.470  1.00  0.00
ATOM   2844 0C21 DMP    81      48.910  19.940  49.610  1.00  0.00
ATOM   2845 1C21 DMP    81      49.340  19.810  48.150  1.00  0.00
ATOM   2846 2C21 DMP    81      48.410  20.720  47.340  1.00  0.00
ATOM   2847 3C21 DMP    81      48.410  20.300  45.870  1.00  0.00
ATOM   2848 4C21 DMP    81      47.320  21.130  45.170  1.00  0.00
ATOM   2849  C1  DMP    81      46.940  10.440  57.200  1.00  0.00
ATOM   2850  O11 DMP    81      45.970  10.700  56.190  1.00  0.00
ATOM   2851  C11 DMP    81      45.610   9.740  55.350  1.00  0.00
ATOM   2852  O12 DMP    81      45.970   8.580  55.560  1.00  0.00
ATOM   2853  C12 DMP    81      44.890  10.200  54.140  1.00  0.00
ATOM   2854  C13 DMP    81      45.570   9.820  52.820  1.00  0.00
ATOM   2855  C14 DMP    81      46.860  10.640  52.660  1.00  0.00
ATOM   2856  C15 DMP    81      47.560  10.090  51.420  1.00  0.00
ATOM   2857  C16 DMP    81      46.780  10.450  50.150  1.00  0.00
ATOM   2858  C17 DMP    81      47.690  10.630  48.930  1.00  0.00
ATOM   2859  C18 DMP    81      46.770  10.810  47.720  1.00  0.00
ATOM   2860  C19 DMP    81      47.650  10.800  46.470  1.00  0.00
ATOM   2861 0C11 DMP    81      46.780  10.440  45.260  1.00  0.00
ATOM   2862 1C11 DMP    81      45.560  11.340  45.080  1.00  0.00
ATOM   2863 2C11 DMP    81      44.690  10.980  43.860  1.00  0.00
ATOM   2864 3C11 DMP    81      43.690  12.120  43.720  1.00  0.00
ATOM   2865 4C11 DMP    81      42.800  11.940  42.480  1.00  0.00
ATOM   2866  C33 DMP    82      45.890  14.190  20.260  1.00  0.00
ATOM   2867  C34 DMP    82      47.850  13.440  19.350  1.00  0.00
ATOM   2868  C35 DMP    82      45.760  12.280  18.830  1.00  0.00
ATOM   2869  N   DMP    82      46.570  12.950  19.860  1.00  0.00
ATOM   2870  C32 DMP    82      46.620  11.940  20.940  1.00  0.00
ATOM   2871  C31 DMP    82      47.590  12.270  22.080  1.00  0.00
ATOM   2872  O32 DMP    82      47.490  13.610  22.560  1.00  0.00
ATOM   2873  P   DMP    82      48.420  13.710  23.870  1.00  0.00
ATOM   2874  O33 DMP    82      49.710  13.150  23.430  1.00  0.00
ATOM   2875  O34 DMP    82      48.180  15.160  24.070  1.00  0.00
ATOM   2876  O31 DMP    82      47.660  12.750  24.920  1.00  0.00
ATOM   2877  C3  DMP    82      46.560  13.440  25.530  1.00  0.00
ATOM   2878  C2  DMP    82      45.520  12.520  26.170  1.00  0.00
ATOM   2879  O21 DMP    82      44.600  13.270  26.960  1.00  0.00
ATOM   2880  C21 DMP    82      43.370  12.770  26.900  1.00  0.00
ATOM   2881  O22 DMP    82      42.900  12.560  25.780  1.00  0.00
ATOM   2882  C22 DMP    82      42.700  13.410  28.050  1.00  0.00
ATOM   2883  C23 DMP    82      41.690  12.480  28.740  1.00  0.00
ATOM   2884  C24 DMP    82      42.450  11.440  29.550  1.00  0.00
ATOM   2885  C25 DMP    82      43.050  12.060  30.820  1.00  0.00
ATOM   2886  C26 DMP    82      44.190  11.150  31.290  1.00  0.00
ATOM   2887  C27 DMP    82      44.970  11.720  32.480  1.00  0.00
ATOM   2888  C28 DMP    82      45.870  10.580  32.970  1.00  0.00
ATOM   2889  C29 DMP    82      46.340  10.950  34.380  1.00  0.00
ATOM   2890 0C21 DMP    82      46.650   9.680  35.170  1.00  0.00
ATOM   2891 1C21 DMP    82      47.000   9.950  36.630  1.00  0.00
ATOM   2892 2C21 DMP    82      45.770   9.650  37.500  1.00  0.00
ATOM   2893 3C21 DMP    82      45.890  10.010  38.980  1.00  0.00
ATOM   2894 4C21 DMP    82      44.670   9.440  39.700  1.00  0.00
ATOM   2895  C1  DMP    82      46.300  11.520  27.020  1.00  0.00
ATOM   2896  O11 DMP    82      45.560  10.500  27.680  1.00  0.00
ATOM   2897  C11 DMP    82      46.220   9.410  28.070  1.00  0.00
ATOM   2898  O12 DMP    82      47.350   9.090  27.680  1.00  0.00
ATOM   2899  C12 DMP    82      45.390   8.530  28.920  1.00  0.00
ATOM   2900  C13 DMP    82      46.220   7.840  30.000  1.00  0.00
ATOM   2901  C14 DMP    82      45.230   7.070  30.880  1.00  0.00
ATOM   2902  C15 DMP    82      45.900   6.630  32.180  1.00  0.00
ATOM   2903  C16 DMP    82      44.790   6.150  33.110  1.00  0.00
ATOM   2904  C17 DMP    82      45.260   5.270  34.270  1.00  0.00
ATOM   2905  C18 DMP    82      45.860   5.980  35.490  1.00  0.00
ATOM   2906  C19 DMP    82      46.210   5.030  36.640  1.00  0.00
ATOM   2907 0C11 DMP    82      44.920   4.950  37.460  1.00  0.00
ATOM   2908 1C11 DMP    82      45.130   4.310  38.830  1.00  0.00
ATOM   2909 2C11 DMP    82      43.890   4.120  39.710  1.00  0.00
ATOM   2910 3C11 DMP    82      43.180   5.480  39.700  1.00  0.00
ATOM   2911 4C11 DMP    82      41.890   5.220  40.480  1.00  0.00
ATOM   2912  C33 DMP    83      38.200  24.450  60.920  1.00  0.00
ATOM   2913  C34 DMP    83      39.630  25.630  59.320  1.00  0.00
ATOM   2914  C35 DMP    83      40.190  25.440  61.590  1.00  0.00
ATOM   2915  N   DMP    83      39.060  25.620  60.670  1.00  0.00
ATOM   2916  C32 DMP    83      38.340  26.820  61.130  1.00  0.00
ATOM   2917  C31 DMP    83      37.380  27.470  60.130  1.00  0.00
ATOM   2918  O32 DMP    83      36.380  26.580  59.630  1.00  0.00
ATOM   2919  P   DMP    83      35.530  27.420  58.550  1.00  0.00
ATOM   2920  O33 DMP    83      34.500  28.100  59.370  1.00  0.00
ATOM   2921  O34 DMP    83      36.390  28.160  57.600  1.00  0.00
ATOM   2922  O31 DMP    83      35.060  25.990  57.990  1.00  0.00
ATOM   2923  C3  DMP    83      35.850  25.780  56.810  1.00  0.00
ATOM   2924  C2  DMP    83      36.250  24.300  56.680  1.00  0.00
ATOM   2925  O21 DMP    83      36.950  23.980  55.480  1.00  0.00
ATOM   2926  C21 DMP    83      38.280  24.020  55.440  1.00  0.00
ATOM   2927  O22 DMP    83      38.910  24.210  56.480  1.00  0.00
ATOM   2928  C22 DMP    83      38.850  23.780  54.100  1.00  0.00
ATOM   2929  C23 DMP    83      39.540  22.420  53.970  1.00  0.00
ATOM   2930  C24 DMP    83      39.720  21.880  52.550  1.00  0.00
ATOM   2931  C25 DMP    83      40.470  22.790  51.580  1.00  0.00
ATOM   2932  C26 DMP    83      40.420  22.080  50.230  1.00  0.00
ATOM   2933  C27 DMP    83      41.300  22.790  49.190  1.00  0.00
ATOM   2934  C28 DMP    83      42.750  22.300  49.240  1.00  0.00
ATOM   2935  C29 DMP    83      43.000  20.800  49.060  1.00  0.00
ATOM   2936 0C21 DMP    83      44.480  20.440  49.240  1.00  0.00
ATOM   2937 1C21 DMP    83      45.270  20.910  50.460  1.00  0.00
ATOM   2938 2C21 DMP    83      44.900  20.060  51.680  1.00  0.00
ATOM   2939 3C21 DMP    83      45.820  20.250  52.890  1.00  0.00
ATOM   2940 4C21 DMP    83      45.150  19.370  53.940  1.00  0.00
ATOM   2941  C1  DMP    83      34.900  23.580  56.730  1.00  0.00
ATOM   2942  O11 DMP    83      33.980  23.860  55.670  1.00  0.00
ATOM   2943  C11 DMP    83      32.750  23.350  55.770  1.00  0.00
ATOM   2944  O12 DMP    83      32.560  22.600  56.720  1.00  0.00
ATOM   2945  C12 DMP    83      31.850  23.480  54.610  1.00  0.00
ATOM   2946  C13 DMP    83      31.880  22.290  53.650  1.00  0.00
ATOM   2947  C14 DMP    83      30.510  22.080  53.000  1.00  0.00
ATOM   2948  C15 DMP    83      30.640  20.980  51.950  1.00  0.00
ATOM   2949  C16 DMP    83      29.300  20.350  51.540  1.00  0.00
ATOM   2950  C17 DMP    83      29.490  18.990  50.860  1.00  0.00
ATOM   2951  C18 DMP    83      30.180  17.950  51.750  1.00  0.00
ATOM   2952  C19 DMP    83      30.680  16.630  51.160  1.00  0.00
ATOM   2953 0C11 DMP    83      29.630  15.520  51.220  1.00  0.00
ATOM   2954 1C11 DMP    83      30.240  14.420  50.360  1.00  0.00
ATOM   2955 2C11 DMP    83      29.430  13.140  50.130  1.00  0.00
ATOM   2956 3C11 DMP    83      30.270  12.160  49.320  1.00  0.00
ATOM   2957 4C11 DMP    83      30.490  12.490  47.840  1.00  0.00
ATOM   2958  C33 DMP    84      28.340  34.470  29.280  1.00  0.00
ATOM   2959  C34 DMP    84      25.950  34.590  29.570  1.00  0.00
ATOM   2960  C35 DMP    84      27.230  36.530  29.900  1.00  0.00
ATOM   2961  N   DMP    84      27.250  35.070  30.060  1.00  0.00
ATOM   2962  C32 DMP    84      27.430  34.760  31.490  1.00  0.00
ATOM   2963  C31 DMP    84      28.620  35.190  32.350  1.00  0.00
ATOM   2964  O32 DMP    84      29.870  34.820  31.780  1.00  0.00
ATOM   2965  P   DMP    84      31.000  35.730  32.480  1.00  0.00
ATOM   2966  O33 DMP    84      30.450  37.080  32.220  1.00  0.00
ATOM   2967  O34 DMP    84      31.050  34.970  33.750  1.00  0.00
ATOM   2968  O31 DMP    84      32.110  35.290  31.410  1.00  0.00
ATOM   2969  C3  DMP    84      32.580  33.970  31.700  1.00  0.00
ATOM   2970  C2  DMP    84      33.760  33.570  30.810  1.00  0.00
ATOM   2971  O21 DMP    84      33.950  32.160  30.940  1.00  0.00
ATOM   2972  C21 DMP    84      34.350  31.460  29.880  1.00  0.00
ATOM   2973  O22 DMP    84      33.940  31.780  28.770  1.00  0.00
ATOM   2974  C22 DMP    84      35.020  30.170  30.200  1.00  0.00
ATOM   2975  C23 DMP    84      36.550  30.210  30.130  1.00  0.00
ATOM   2976  C24 DMP    84      37.100  28.830  30.500  1.00  0.00
ATOM   2977  C25 DMP    84      37.050  28.550  32.010  1.00  0.00
ATOM   2978  C26 DMP    84      37.640  27.160  32.270  1.00  0.00
ATOM   2979  C27 DMP    84      37.830  26.890  33.760  1.00  0.00
ATOM   2980  C28 DMP    84      38.370  25.480  34.010  1.00  0.00
ATOM   2981  C29 DMP    84      39.020  25.300  35.380  1.00  0.00
ATOM   2982 0C21 DMP    84      38.050  25.410  36.570  1.00  0.00
ATOM   2983 1C21 DMP    84      38.890  25.270  37.840  1.00  0.00
ATOM   2984 2C21 DMP    84      38.150  25.710  39.100  1.00  0.00
ATOM   2985 3C21 DMP    84      37.130  24.610  39.390  1.00  0.00
ATOM   2986 4C21 DMP    84      36.300  25.040  40.610  1.00  0.00
ATOM   2987  C1  DMP    84      34.930  34.520  31.080  1.00  0.00
ATOM   2988  O11 DMP    84      35.610  34.540  32.340  1.00  0.00
ATOM   2989  C11 DMP    84      36.520  35.490  32.560  1.00  0.00
ATOM   2990  O12 DMP    84      36.650  36.470  31.830  1.00  0.00
ATOM   2991  C12 DMP    84      37.310  35.230  33.780  1.00  0.00
ATOM   2992  C13 DMP    84      38.790  35.120  33.420  1.00  0.00
ATOM   2993  C14 DMP    84      39.620  34.790  34.660  1.00  0.00
ATOM   2994  C15 DMP    84      39.760  36.040  35.530  1.00  0.00
ATOM   2995  C16 DMP    84      40.490  35.640  36.820  1.00  0.00
ATOM   2996  C17 DMP    84      40.320  36.800  37.800  1.00  0.00
ATOM   2997  C18 DMP    84      40.850  36.580  39.220  1.00  0.00
ATOM   2998  C19 DMP    84      42.360  36.410  39.140  1.00  0.00
ATOM   2999 0C11 DMP    84      42.960  36.070  40.510  1.00  0.00
ATOM   3000 1C11 DMP    84      42.550  34.640  40.870  1.00  0.00
ATOM   3001 2C11 DMP    84      43.340  34.300  42.130  1.00  0.00
ATOM   3002 3C11 DMP    84      44.830  34.150  41.810  1.00  0.00
ATOM   3003 4C11 DMP    84      45.770  33.500  42.830  1.00  0.00
ATOM   3004  C33 DMP    85      58.960   7.660  66.710  1.00  0.00
ATOM   3005  C34 DMP    85      58.300   5.720  65.640  1.00  0.00
ATOM   3006  C35 DMP    85      59.810   7.060  64.440  1.00  0.00
ATOM   3007  N   DMP    85      58.680   7.110  65.370  1.00  0.00
ATOM   3008  C32 DMP    85      57.470   7.800  64.880  1.00  0.00
ATOM   3009  C31 DMP    85      56.850   7.550  63.510  1.00  0.00
ATOM   3010  O32 DMP    85      56.550   6.190  63.200  1.00  0.00
ATOM   3011  P   DMP    85      56.350   5.840  61.640  1.00  0.00
ATOM   3012  O33 DMP    85      57.340   6.490  60.760  1.00  0.00
ATOM   3013  O34 DMP    85      56.070   4.390  61.570  1.00  0.00
ATOM   3014  O31 DMP    85      54.990   6.650  61.310  1.00  0.00
ATOM   3015  C3  DMP    85      54.580   6.100  60.050  1.00  0.00
ATOM   3016  C2  DMP    85      53.050   6.110  59.940  1.00  0.00
ATOM   3017  O21 DMP    85      52.660   5.100  59.010  1.00  0.00
ATOM   3018  C21 DMP    85      51.350   4.870  58.910  1.00  0.00
ATOM   3019  O22 DMP    85      50.590   5.170  59.820  1.00  0.00
ATOM   3020  C22 DMP    85      50.960   4.180  57.660  1.00  0.00
ATOM   3021  C23 DMP    85      50.260   5.170  56.730  1.00  0.00
ATOM   3022  C24 DMP    85      49.750   4.600  55.410  1.00  0.00
ATOM   3023  C25 DMP    85      49.490   5.670  54.340  1.00  0.00
ATOM   3024  C26 DMP    85      50.790   6.170  53.710  1.00  0.00
ATOM   3025  C27 DMP    85      50.750   7.020  52.440  1.00  0.00
ATOM   3026  C28 DMP    85      50.170   6.280  51.240  1.00  0.00
ATOM   3027  C29 DMP    85      50.350   7.140  49.990  1.00  0.00
ATOM   3028 0C21 DMP    85      49.480   6.690  48.810  1.00  0.00
ATOM   3029 1C21 DMP    85      49.700   7.590  47.600  1.00  0.00
ATOM   3030 2C21 DMP    85      49.200   6.730  46.440  1.00  0.00
ATOM   3031 3C21 DMP    85      50.210   5.700  45.920  1.00  0.00
ATOM   3032 4C21 DMP    85      49.640   4.730  44.880  1.00  0.00
ATOM   3033  C1  DMP    85      52.480   7.520  59.770  1.00  0.00
ATOM   3034  O11 DMP    85      52.600   8.130  58.490  1.00  0.00
ATOM   3035  C11 DMP    85      52.230   9.410  58.440  1.00  0.00
ATOM   3036  O12 DMP    85      51.460   9.860  59.280  1.00  0.00
ATOM   3037  C12 DMP    85      52.610  10.090  57.190  1.00  0.00
ATOM   3038  C13 DMP    85      51.510  10.100  56.110  1.00  0.00
ATOM   3039  C14 DMP    85      51.640  11.110  54.970  1.00  0.00
ATOM   3040  C15 DMP    85      50.340  11.010  54.160  1.00  0.00
ATOM   3041  C16 DMP    85      50.460  11.750  52.820  1.00  0.00
ATOM   3042  C17 DMP    85      50.460  13.270  52.980  1.00  0.00
ATOM   3043  C18 DMP    85      51.030  13.940  51.730  1.00  0.00
ATOM   3044  C19 DMP    85      49.900  14.100  50.710  1.00  0.00
ATOM   3045 0C11 DMP    85      50.390  14.630  49.360  1.00  0.00
ATOM   3046 1C11 DMP    85      49.270  14.760  48.320  1.00  0.00
ATOM   3047 2C11 DMP    85      49.910  15.470  47.120  1.00  0.00
ATOM   3048 3C11 DMP    85      49.120  15.670  45.830  1.00  0.00
ATOM   3049 4C11 DMP    85      48.580  14.300  45.410  1.00  0.00
ATOM   3050  C33 DMP    86      24.000  44.320  33.440  1.00  0.00
ATOM   3051  C34 DMP    86      22.530  42.580  34.000  1.00  0.00
ATOM   3052  C35 DMP    86      24.400  43.000  35.360  1.00  0.00
ATOM   3053  N   DMP    86      23.960  42.940  33.960  1.00  0.00
ATOM   3054  C32 DMP    86      24.760  41.940  33.250  1.00  0.00
ATOM   3055  C31 DMP    86      26.270  42.150  33.080  1.00  0.00
ATOM   3056  O32 DMP    86      26.620  43.390  32.460  1.00  0.00
ATOM   3057  P   DMP    86      28.200  43.670  32.320  1.00  0.00
ATOM   3058  O33 DMP    86      28.720  42.300  32.140  1.00  0.00
ATOM   3059  O34 DMP    86      28.410  44.830  31.430  1.00  0.00
ATOM   3060  O31 DMP    86      28.460  44.060  33.860  1.00  0.00
ATOM   3061  C3  DMP    86      27.840  45.290  34.240  1.00  0.00
ATOM   3062  C2  DMP    86      27.850  45.470  35.760  1.00  0.00
ATOM   3063  O21 DMP    86      27.240  46.720  36.090  1.00  0.00
ATOM   3064  C21 DMP    86      25.930  46.820  35.890  1.00  0.00
ATOM   3065  O22 DMP    86      25.160  45.920  35.600  1.00  0.00
ATOM   3066  C22 DMP    86      25.540  48.250  35.950  1.00  0.00
ATOM   3067  C23 DMP    86      24.340  48.620  36.820  1.00  0.00
ATOM   3068  C24 DMP    86      24.900  48.570  38.240  1.00  0.00
ATOM   3069  C25 DMP    86      23.770  48.010  39.110  1.00  0.00
ATOM   3070  C26 DMP    86      24.270  47.780  40.530  1.00  0.00
ATOM   3071  C27 DMP    86      24.420  49.120  41.250  1.00  0.00
ATOM   3072  C28 DMP    86      23.130  49.260  42.070  1.00  0.00
ATOM   3073  C29 DMP    86      23.390  50.230  43.220  1.00  0.00
ATOM   3074 0C21 DMP    86      23.890  49.690  44.560  1.00  0.00
ATOM   3075 1C21 DMP    86      23.980  50.910  45.470  1.00  0.00
ATOM   3076 2C21 DMP    86      24.100  50.700  46.980  1.00  0.00
ATOM   3077 3C21 DMP    86      24.040  52.040  47.720  1.00  0.00
ATOM   3078 4C21 DMP    86      22.650  52.670  47.620  1.00  0.00
ATOM   3079  C1  DMP    86      29.320  45.450  36.190  1.00  0.00
ATOM   3080  O11 DMP    86      29.420  45.080  37.570  1.00  0.00
ATOM   3081  C11 DMP    86      30.640  44.700  37.900  1.00  0.00
ATOM   3082  O12 DMP    86      31.290  44.090  37.050  1.00  0.00
ATOM   3083  C12 DMP    86      30.880  44.470  39.340  1.00  0.00
ATOM   3084  C13 DMP    86      30.910  45.880  39.940  1.00  0.00
ATOM   3085  C14 DMP    86      30.950  45.800  41.470  1.00  0.00
ATOM   3086  C15 DMP    86      31.690  47.050  41.940  1.00  0.00
ATOM   3087  C16 DMP    86      31.630  47.010  43.470  1.00  0.00
ATOM   3088  C17 DMP    86      32.320  48.150  44.220  1.00  0.00
ATOM   3089  C18 DMP    86      31.680  49.540  44.170  1.00  0.00
ATOM   3090  C19 DMP    86      32.580  50.640  44.720  1.00  0.00
ATOM   3091 0C11 DMP    86      32.000  52.040  44.520  1.00  0.00
ATOM   3092 1C11 DMP    86      33.010  53.160  44.780  1.00  0.00
ATOM   3093 2C11 DMP    86      32.390  54.500  44.370  1.00  0.00
ATOM   3094 3C11 DMP    86      33.030  55.670  45.120  1.00  0.00
ATOM   3095 4C11 DMP    86      32.540  55.710  46.570  1.00  0.00
ATOM   3096  C33 DMP    87      20.430  39.140  28.060  1.00  0.00
ATOM   3097  C34 DMP    87      19.620  37.680  29.690  1.00  0.00
ATOM   3098  C35 DMP    87      19.360  39.910  30.120  1.00  0.00
ATOM   3099  N   DMP    87      20.310  38.970  29.510  1.00  0.00
ATOM   3100  C32 DMP    87      21.660  39.120  30.080  1.00  0.00
ATOM   3101  C31 DMP    87      22.190  38.460  31.360  1.00  0.00
ATOM   3102  O32 DMP    87      21.280  38.480  32.450  1.00  0.00
ATOM   3103  P   DMP    87      21.950  37.820  33.760  1.00  0.00
ATOM   3104  O33 DMP    87      22.520  36.550  33.270  1.00  0.00
ATOM   3105  O34 DMP    87      22.810  38.870  34.360  1.00  0.00
ATOM   3106  O31 DMP    87      20.600  37.550  34.610  1.00  0.00
ATOM   3107  C3  DMP    87      20.400  38.660  35.490  1.00  0.00
ATOM   3108  C2  DMP    87      19.210  38.350  36.410  1.00  0.00
ATOM   3109  O21 DMP    87      18.800  39.550  37.080  1.00  0.00
ATOM   3110  C21 DMP    87      18.110  40.510  36.490  1.00  0.00
ATOM   3111  O22 DMP    87      17.880  40.560  35.280  1.00  0.00
ATOM   3112  C22 DMP    87      17.880  41.680  37.360  1.00  0.00
ATOM   3113  C23 DMP    87      16.670  42.510  36.930  1.00  0.00
ATOM   3114  C24 DMP    87      16.060  43.460  37.960  1.00  0.00
ATOM   3115  C25 DMP    87      15.300  42.800  39.120  1.00  0.00
ATOM   3116  C26 DMP    87      14.540  43.800  39.990  1.00  0.00
ATOM   3117  C27 DMP    87      13.540  43.090  40.910  1.00  0.00
ATOM   3118  C28 DMP    87      12.560  42.060  40.340  1.00  0.00
ATOM   3119  C29 DMP    87      11.680  41.450  41.440  1.00  0.00
ATOM   3120 0C21 DMP    87      12.350  40.810  42.660  1.00  0.00
ATOM   3121 1C21 DMP    87      11.310  40.420  43.710  1.00  0.00
ATOM   3122 2C21 DMP    87      11.740  39.640  44.960  1.00  0.00
ATOM   3123 3C21 DMP    87      11.070  40.220  46.210  1.00  0.00
ATOM   3124 4C21 DMP    87      11.630  39.560  47.470  1.00  0.00
ATOM   3125  C1  DMP    87      19.520  37.280  37.470  1.00  0.00
ATOM   3126  O11 DMP    87      18.510  36.810  38.350  1.00  0.00
ATOM   3127  C11 DMP    87      17.900  35.710  37.920  1.00  0.00
ATOM   3128  O12 DMP    87      17.870  35.300  36.760  1.00  0.00
ATOM   3129  C12 DMP    87      16.890  35.150  38.850  1.00  0.00
ATOM   3130  C13 DMP    87      17.520  34.120  39.790  1.00  0.00
ATOM   3131  C14 DMP    87      16.630  33.500  40.870  1.00  0.00
ATOM   3132  C15 DMP    87      15.390  32.780  40.350  1.00  0.00
ATOM   3133  C16 DMP    87      14.660  32.030  41.470  1.00  0.00
ATOM   3134  C17 DMP    87      13.260  31.660  40.990  1.00  0.00
ATOM   3135  C18 DMP    87      12.520  30.770  41.990  1.00  0.00
ATOM   3136  C19 DMP    87      11.690  31.570  42.990  1.00  0.00
ATOM   3137 0C11 DMP    87      10.950  30.710  44.020  1.00  0.00
ATOM   3138 1C11 DMP    87       9.950  31.530  44.840  1.00  0.00
ATOM   3139 2C11 DMP    87       9.210  30.860  46.000  1.00  0.00
ATOM   3140 3C11 DMP    87       9.100  31.730  47.250  1.00  0.00
ATOM   3141 4C11 DMP    87       8.300  31.070  48.380  1.00  0.00
ATOM   3142  C33 DMP    88      52.040  11.130  28.010  1.00  0.00
ATOM   3143  C34 DMP    88      54.110  11.990  27.450  1.00  0.00
ATOM   3144  C35 DMP    88      52.810  13.480  28.790  1.00  0.00
ATOM   3145  N   DMP    88      52.740  12.400  27.790  1.00  0.00
ATOM   3146  C32 DMP    88      51.980  12.880  26.630  1.00  0.00
ATOM   3147  C31 DMP    88      52.160  14.230  25.920  1.00  0.00
ATOM   3148  O32 DMP    88      53.480  14.380  25.410  1.00  0.00
ATOM   3149  P   DMP    88      53.640  15.670  24.460  1.00  0.00
ATOM   3150  O33 DMP    88      55.080  15.750  24.130  1.00  0.00
ATOM   3151  O34 DMP    88      52.600  15.640  23.410  1.00  0.00
ATOM   3152  O31 DMP    88      53.350  16.950  25.390  1.00  0.00
ATOM   3153  C3  DMP    88      54.350  17.280  26.370  1.00  0.00
ATOM   3154  C2  DMP    88      54.120  18.650  27.000  1.00  0.00
ATOM   3155  O21 DMP    88      55.210  19.020  27.850  1.00  0.00
ATOM   3156  C21 DMP    88      56.340  19.450  27.300  1.00  0.00
ATOM   3157  O22 DMP    88      56.500  19.340  26.080  1.00  0.00
ATOM   3158  C22 DMP    88      57.420  19.540  28.310  1.00  0.00
ATOM   3159  C23 DMP    88      57.760  20.950  28.800  1.00  0.00
ATOM   3160  C24 DMP    88      58.870  20.960  29.850  1.00  0.00
ATOM   3161  C25 DMP    88      58.800  22.290  30.600  1.00  0.00
ATOM   3162  C26 DMP    88      59.920  22.490  31.630  1.00  0.00
ATOM   3163  C27 DMP    88      59.850  21.540  32.820  1.00  0.00
ATOM   3164  C28 DMP    88      60.550  22.150  34.030  1.00  0.00
ATOM   3165  C29 DMP    88      60.370  21.420  35.360  1.00  0.00
ATOM   3166 0C21 DMP    88      61.620  20.650  35.790  1.00  0.00
ATOM   3167 1C21 DMP    88      61.450  19.910  37.120  1.00  0.00
ATOM   3168 2C21 DMP    88      62.590  18.940  37.430  1.00  0.00
ATOM   3169 3C21 DMP    88      62.050  17.600  37.930  1.00  0.00
ATOM   3170 4C21 DMP    88      61.480  17.700  39.340  1.00  0.00
ATOM   3171  C1  DMP    88      52.810  18.480  27.770  1.00  0.00
ATOM   3172  O11 DMP    88      52.690  17.610  28.890  1.00  0.00
ATOM   3173  C11 DMP    88      51.540  17.650  29.560  1.00  0.00
ATOM   3174  O12 DMP    88      50.650  18.450  29.270  1.00  0.00
ATOM   3175  C12 DMP    88      51.410  16.760  30.740  1.00  0.00
ATOM   3176  C13 DMP    88      51.260  17.600  32.000  1.00  0.00
ATOM   3177  C14 DMP    88      51.320  16.720  33.250  1.00  0.00
ATOM   3178  C15 DMP    88      52.550  15.800  33.190  1.00  0.00
ATOM   3179  C16 DMP    88      52.500  14.790  34.330  1.00  0.00
ATOM   3180  C17 DMP    88      51.380  13.740  34.280  1.00  0.00
ATOM   3181  C18 DMP    88      51.220  12.790  35.460  1.00  0.00
ATOM   3182  C19 DMP    88      50.340  13.250  36.630  1.00  0.00
ATOM   3183 0C11 DMP    88      50.520  12.400  37.880  1.00  0.00
ATOM   3184 1C11 DMP    88      49.700  13.040  39.000  1.00  0.00
ATOM   3185 2C11 DMP    88      49.750  12.250  40.310  1.00  0.00
ATOM   3186 3C11 DMP    88      49.070  12.710  41.600  1.00  0.00
ATOM   3187 4C11 DMP    88      47.550  12.730  41.410  1.00  0.00
ATOM   3188  C33 DMP    89      39.780  52.720  55.390  1.00  0.00
ATOM   3189  C34 DMP    89      41.600  52.050  56.750  1.00  0.00
ATOM   3190  C35 DMP    89      40.680  50.650  55.080  1.00  0.00
ATOM   3191  N   DMP    89      40.330  51.590  56.160  1.00  0.00
ATOM   3192  C32 DMP    89      39.540  51.000  57.250  1.00  0.00
ATOM   3193  C31 DMP    89      38.150  50.400  57.020  1.00  0.00
ATOM   3194  O32 DMP    89      38.210  49.200  56.250  1.00  0.00
ATOM   3195  P   DMP    89      36.790  48.550  55.850  1.00  0.00
ATOM   3196  O33 DMP    89      36.260  48.100  57.160  1.00  0.00
ATOM   3197  O34 DMP    89      36.180  49.630  55.050  1.00  0.00
ATOM   3198  O31 DMP    89      37.390  47.260  55.100  1.00  0.00
ATOM   3199  C3  DMP    89      38.030  47.540  53.850  1.00  0.00
ATOM   3200  C2  DMP    89      39.070  46.510  53.400  1.00  0.00
ATOM   3201  O21 DMP    89      39.770  46.890  52.210  1.00  0.00
ATOM   3202  C21 DMP    89      40.960  47.470  52.300  1.00  0.00
ATOM   3203  O22 DMP    89      41.440  47.780  53.390  1.00  0.00
ATOM   3204  C22 DMP    89      41.660  47.720  51.020  1.00  0.00
ATOM   3205  C23 DMP    89      41.020  48.810  50.150  1.00  0.00
ATOM   3206  C24 DMP    89      40.990  50.220  50.750  1.00  0.00
ATOM   3207  C25 DMP    89      40.360  51.240  49.800  1.00  0.00
ATOM   3208  C26 DMP    89      40.200  52.630  50.410  1.00  0.00
ATOM   3209  C27 DMP    89      41.400  53.360  51.040  1.00  0.00
ATOM   3210  C28 DMP    89      42.470  53.910  50.100  1.00  0.00
ATOM   3211  C29 DMP    89      43.370  55.000  50.670  1.00  0.00
ATOM   3212 0C21 DMP    89      44.470  55.630  49.810  1.00  0.00
ATOM   3213 1C21 DMP    89      43.790  56.300  48.610  1.00  0.00
ATOM   3214 2C21 DMP    89      44.570  56.360  47.290  1.00  0.00
ATOM   3215 3C21 DMP    89      44.940  54.950  46.820  1.00  0.00
ATOM   3216 4C21 DMP    89      45.530  54.890  45.410  1.00  0.00
ATOM   3217  C1  DMP    89      38.320  45.180  53.310  1.00  0.00
ATOM   3218  O11 DMP    89      37.360  45.320  52.260  1.00  0.00
ATOM   3219  C11 DMP    89      36.780  44.190  51.840  1.00  0.00
ATOM   3220  O12 DMP    89      37.180  43.100  52.230  1.00  0.00
ATOM   3221  C12 DMP    89      35.890  44.420  50.680  1.00  0.00
ATOM   3222  C13 DMP    89      36.110  43.550  49.440  1.00  0.00
ATOM   3223  C14 DMP    89      37.440  43.890  48.760  1.00  0.00
ATOM   3224  C15 DMP    89      37.470  42.970  47.540  1.00  0.00
ATOM   3225  C16 DMP    89      38.060  41.590  47.820  1.00  0.00
ATOM   3226  C17 DMP    89      38.280  40.630  46.650  1.00  0.00
ATOM   3227  C18 DMP    89      39.280  41.240  45.670  1.00  0.00
ATOM   3228  C19 DMP    89      39.470  40.250  44.510  1.00  0.00
ATOM   3229 0C11 DMP    89      38.180  40.260  43.700  1.00  0.00
ATOM   3230 1C11 DMP    89      38.080  39.270  42.530  1.00  0.00
ATOM   3231 2C11 DMP    89      36.900  39.760  41.690  1.00  0.00
ATOM   3232 3C11 DMP    89      36.630  39.030  40.380  1.00  0.00
ATOM   3233 4C11 DMP    89      37.540  39.530  39.260  1.00  0.00
ATOM   3234  C33 DMP    90       5.080  41.100  59.700  1.00  0.00
ATOM   3235  C34 DMP    90       3.000  40.940  58.410  1.00  0.00
ATOM   3236  C35 DMP    90       3.130  41.700  60.670  1.00  0.00
ATOM   3237  N   DMP    90       3.660  40.720  59.710  1.00  0.00
ATOM   3238  C32 DMP    90       3.620  39.330  60.170  1.00  0.00
ATOM   3239  C31 DMP    90       2.330  38.500  60.140  1.00  0.00
ATOM   3240  O32 DMP    90       1.130  39.060  60.670  1.00  0.00
ATOM   3241  P   DMP    90      -0.100  38.060  60.400  1.00  0.00
ATOM   3242  O33 DMP    90       0.340  36.650  60.520  1.00  0.00
ATOM   3243  O34 DMP    90      -1.350  38.560  61.030  1.00  0.00
ATOM   3244  O31 DMP    90      -0.180  38.430  58.830  1.00  0.00
ATOM   3245  C3  DMP    90      -1.300  37.760  58.260  1.00  0.00
ATOM   3246  C2  DMP    90      -1.500  38.330  56.860  1.00  0.00
ATOM   3247  O21 DMP    90      -2.830  37.980  56.460  1.00  0.00
ATOM   3248  C21 DMP    90      -3.920  38.530  56.970  1.00  0.00
ATOM   3249  O22 DMP    90      -3.920  39.390  57.850  1.00  0.00
ATOM   3250  C22 DMP    90      -5.120  38.070  56.230  1.00  0.00
ATOM   3251  C23 DMP    90      -5.620  39.140  55.260  1.00  0.00
ATOM   3252  C24 DMP    90      -7.030  39.000  54.670  1.00  0.00
ATOM   3253  C25 DMP    90      -7.040  37.730  53.800  1.00  0.00
ATOM   3254  C26 DMP    90      -8.430  37.560  53.170  1.00  0.00
ATOM   3255  C27 DMP    90      -8.390  36.430  52.150  1.00  0.00
ATOM   3256  C28 DMP    90      -7.460  36.630  50.940  1.00  0.00
ATOM   3257  C29 DMP    90      -7.540  35.640  49.780  1.00  0.00
ATOM   3258 0C21 DMP    90      -6.820  36.230  48.570  1.00  0.00
ATOM   3259 1C21 DMP    90      -7.020  35.320  47.350  1.00  0.00
ATOM   3260 2C21 DMP    90      -6.250  35.800  46.120  1.00  0.00
ATOM   3261 3C21 DMP    90      -6.390  34.750  45.020  1.00  0.00
ATOM   3262 4C21 DMP    90      -6.170  35.310  43.610  1.00  0.00
ATOM   3263  C1  DMP    90      -0.410  37.670  56.010  1.00  0.00
ATOM   3264  O11 DMP    90      -0.140  38.270  54.740  1.00  0.00
ATOM   3265  C11 DMP    90       0.520  37.550  53.840  1.00  0.00
ATOM   3266  O12 DMP    90       1.020  36.470  54.150  1.00  0.00
ATOM   3267  C12 DMP    90       0.730  38.230  52.540  1.00  0.00
ATOM   3268  C13 DMP    90       0.930  37.200  51.430  1.00  0.00
ATOM   3269  C14 DMP    90       1.400  37.820  50.110  1.00  0.00
ATOM   3270  C15 DMP    90       1.330  36.760  49.010  1.00  0.00
ATOM   3271  C16 DMP    90       1.310  37.430  47.630  1.00  0.00
ATOM   3272  C17 DMP    90       2.700  37.750  47.080  1.00  0.00
ATOM   3273  C18 DMP    90       3.360  36.550  46.400  1.00  0.00
ATOM   3274  C19 DMP    90       2.640  36.070  45.140  1.00  0.00
ATOM   3275 0C11 DMP    90       2.910  34.640  44.670  1.00  0.00
ATOM   3276 1C11 DMP    90       2.210  34.270  43.360  1.00  0.00
ATOM   3277 2C11 DMP    90       2.390  32.780  43.060  1.00  0.00
ATOM   3278 3C11 DMP    90       1.460  32.270  41.960  1.00  0.00
ATOM   3279 4C11 DMP    90       1.660  30.750  41.840  1.00  0.00
ATOM   3280  C33 DMP    91      48.660  41.130  57.560  1.00  0.00
ATOM   3281  C34 DMP    91      50.500  40.140  58.620  1.00  0.00
ATOM   3282  C35 DMP    91      48.590  38.820  58.160  1.00  0.00
ATOM   3283  N   DMP    91      49.030  40.150  58.590  1.00  0.00
ATOM   3284  C32 DMP    91      48.540  40.370  59.960  1.00  0.00
ATOM   3285  C31 DMP    91      48.530  41.800  60.520  1.00  0.00
ATOM   3286  O32 DMP    91      49.830  42.400  60.580  1.00  0.00
ATOM   3287  P   DMP    91      49.800  43.980  60.900  1.00  0.00
ATOM   3288  O33 DMP    91      48.600  44.330  61.700  1.00  0.00
ATOM   3289  O34 DMP    91      51.190  44.260  61.330  1.00  0.00
ATOM   3290  O31 DMP    91      49.650  44.550  59.410  1.00  0.00
ATOM   3291  C3  DMP    91      50.710  44.330  58.480  1.00  0.00
ATOM   3292  C2  DMP    91      50.340  44.530  57.000  1.00  0.00
ATOM   3293  O21 DMP    91      51.450  44.350  56.130  1.00  0.00
ATOM   3294  C21 DMP    91      52.100  43.200  55.930  1.00  0.00
ATOM   3295  O22 DMP    91      51.730  42.140  56.430  1.00  0.00
ATOM   3296  C22 DMP    91      53.310  43.320  55.090  1.00  0.00
ATOM   3297  C23 DMP    91      53.180  42.710  53.690  1.00  0.00
ATOM   3298  C24 DMP    91      54.330  43.190  52.800  1.00  0.00
ATOM   3299  C25 DMP    91      54.490  42.520  51.430  1.00  0.00
ATOM   3300  C26 DMP    91      55.840  42.870  50.810  1.00  0.00
ATOM   3301  C27 DMP    91      56.170  41.900  49.670  1.00  0.00
ATOM   3302  C28 DMP    91      55.390  42.210  48.390  1.00  0.00
ATOM   3303  C29 DMP    91      55.890  41.430  47.170  1.00  0.00
ATOM   3304 0C21 DMP    91      55.190  41.870  45.880  1.00  0.00
ATOM   3305 1C21 DMP    91      55.950  41.730  44.570  1.00  0.00
ATOM   3306 2C21 DMP    91      56.040  40.230  44.280  1.00  0.00
ATOM   3307 3C21 DMP    91      56.680  40.150  42.890  1.00  0.00
ATOM   3308 4C21 DMP    91      57.180  38.800  42.370  1.00  0.00
ATOM   3309  C1  DMP    91      49.690  45.910  56.890  1.00  0.00
ATOM   3310  O11 DMP    91      49.210  46.260  55.590  1.00  0.00
ATOM   3311  C11 DMP    91      48.410  47.300  55.400  1.00  0.00
ATOM   3312  O12 DMP    91      47.960  47.900  56.370  1.00  0.00
ATOM   3313  C12 DMP    91      48.050  47.620  54.000  1.00  0.00
ATOM   3314  C13 DMP    91      49.010  48.680  53.430  1.00  0.00
ATOM   3315  C14 DMP    91      48.810  48.900  51.930  1.00  0.00
ATOM   3316  C15 DMP    91      50.030  49.640  51.390  1.00  0.00
ATOM   3317  C16 DMP    91      50.090  49.830  49.870  1.00  0.00
ATOM   3318  C17 DMP    91      51.510  50.230  49.490  1.00  0.00
ATOM   3319  C18 DMP    91      51.470  50.790  48.070  1.00  0.00
ATOM   3320  C19 DMP    91      52.850  51.260  47.610  1.00  0.00
ATOM   3321 0C11 DMP    91      52.860  51.950  46.240  1.00  0.00
ATOM   3322 1C11 DMP    91      54.320  52.130  45.810  1.00  0.00
ATOM   3323 2C11 DMP    91      54.380  52.280  44.290  1.00  0.00
ATOM   3324 3C11 DMP    91      54.300  53.760  43.910  1.00  0.00
ATOM   3325 4C11 DMP    91      54.440  54.010  42.400  1.00  0.00
ATOM   3326  C33 DMP    92      17.580  50.560  19.200  1.00  0.00
ATOM   3327  C34 DMP    92      17.620  52.790  18.740  1.00  0.00
ATOM   3328  C35 DMP    92      18.180  51.960  20.900  1.00  0.00
ATOM   3329  N   DMP    92      17.210  51.850  19.800  1.00  0.00
ATOM   3330  C32 DMP    92      15.780  51.860  20.150  1.00  0.00
ATOM   3331  C31 DMP    92      15.210  51.040  21.310  1.00  0.00
ATOM   3332  O32 DMP    92      15.880  49.810  21.580  1.00  0.00
ATOM   3333  P   DMP    92      14.870  48.820  22.330  1.00  0.00
ATOM   3334  O33 DMP    92      13.590  48.890  21.590  1.00  0.00
ATOM   3335  O34 DMP    92      15.780  47.690  22.630  1.00  0.00
ATOM   3336  O31 DMP    92      14.600  49.640  23.690  1.00  0.00
ATOM   3337  C3  DMP    92      13.860  48.780  24.560  1.00  0.00
ATOM   3338  C2  DMP    92      13.230  49.370  25.830  1.00  0.00
ATOM   3339  O21 DMP    92      12.630  48.350  26.630  1.00  0.00
ATOM   3340  C21 DMP    92      13.130  48.030  27.820  1.00  0.00
ATOM   3341  O22 DMP    92      14.360  48.050  27.900  1.00  0.00
ATOM   3342  C22 DMP    92      12.280  47.140  28.640  1.00  0.00
ATOM   3343  C23 DMP    92      11.230  47.900  29.470  1.00  0.00
ATOM   3344  C24 DMP    92      11.910  47.960  30.840  1.00  0.00
ATOM   3345  C25 DMP    92      10.950  48.650  31.810  1.00  0.00
ATOM   3346  C26 DMP    92      11.300  48.350  33.260  1.00  0.00
ATOM   3347  C27 DMP    92      11.210  46.870  33.650  1.00  0.00
ATOM   3348  C28 DMP    92      11.720  46.710  35.090  1.00  0.00
ATOM   3349  C29 DMP    92      11.130  47.720  36.070  1.00  0.00
ATOM   3350 0C21 DMP    92      11.750  47.590  37.470  1.00  0.00
ATOM   3351 1C21 DMP    92      10.610  47.770  38.460  1.00  0.00
ATOM   3352 2C21 DMP    92      11.280  48.140  39.780  1.00  0.00
ATOM   3353 3C21 DMP    92      10.320  47.840  40.940  1.00  0.00
ATOM   3354 4C21 DMP    92      11.030  48.340  42.200  1.00  0.00
ATOM   3355  C1  DMP    92      12.240  50.470  25.470  1.00  0.00
ATOM   3356  O11 DMP    92      11.540  50.990  26.610  1.00  0.00
ATOM   3357  C11 DMP    92      10.970  52.170  26.400  1.00  0.00
ATOM   3358  O12 DMP    92      11.240  52.750  25.350  1.00  0.00
ATOM   3359  C12 DMP    92      10.020  52.700  27.400  1.00  0.00
ATOM   3360  C13 DMP    92       9.990  54.230  27.480  1.00  0.00
ATOM   3361  C14 DMP    92       8.810  54.840  28.240  1.00  0.00
ATOM   3362  C15 DMP    92       9.030  54.560  29.730  1.00  0.00
ATOM   3363  C16 DMP    92       8.150  55.580  30.450  1.00  0.00
ATOM   3364  C17 DMP    92       7.990  55.340  31.960  1.00  0.00
ATOM   3365  C18 DMP    92       7.290  56.340  32.870  1.00  0.00
ATOM   3366  C19 DMP    92       8.170  57.510  33.310  1.00  0.00
ATOM   3367 0C11 DMP    92       7.280  58.480  34.100  1.00  0.00
ATOM   3368 1C11 DMP    92       7.220  58.070  35.570  1.00  0.00
ATOM   3369 2C11 DMP    92       8.540  58.240  36.330  1.00  0.00
ATOM   3370 3C11 DMP    92       8.270  58.140  37.840  1.00  0.00
ATOM   3371 4C11 DMP    92       8.120  56.670  38.230  1.00  0.00
ATOM   3372  C33 DMP    93      26.820  61.300  23.950  1.00  0.00
ATOM   3373  C34 DMP    93      26.720  60.070  21.960  1.00  0.00
ATOM   3374  C35 DMP    93      27.730  59.180  23.980  1.00  0.00
ATOM   3375  N   DMP    93      27.590  60.360  23.110  1.00  0.00
ATOM   3376  C32 DMP    93      28.850  60.880  22.580  1.00  0.00
ATOM   3377  C31 DMP    93      30.140  61.150  23.350  1.00  0.00
ATOM   3378  O32 DMP    93      29.990  61.510  24.730  1.00  0.00
ATOM   3379  P   DMP    93      31.280  61.180  25.630  1.00  0.00
ATOM   3380  O33 DMP    93      32.320  61.660  24.690  1.00  0.00
ATOM   3381  O34 DMP    93      31.000  61.970  26.850  1.00  0.00
ATOM   3382  O31 DMP    93      30.930  59.620  25.710  1.00  0.00
ATOM   3383  C3  DMP    93      30.540  59.270  27.040  1.00  0.00
ATOM   3384  C2  DMP    93      30.270  57.770  27.220  1.00  0.00
ATOM   3385  O21 DMP    93      29.400  57.600  28.350  1.00  0.00
ATOM   3386  C21 DMP    93      28.090  57.730  28.160  1.00  0.00
ATOM   3387  O22 DMP    93      27.640  57.730  27.020  1.00  0.00
ATOM   3388  C22 DMP    93      27.270  57.460  29.370  1.00  0.00
ATOM   3389  C23 DMP    93      26.210  58.550  29.550  1.00  0.00
ATOM   3390  C24 DMP    93      25.440  58.410  30.860  1.00  0.00
ATOM   3391  C25 DMP    93      26.360  58.420  32.090  1.00  0.00
ATOM   3392  C26 DMP    93      25.720  58.630  33.460  1.00  0.00
ATOM   3393  C27 DMP    93      26.510  58.480  34.760  1.00  0.00
ATOM   3394  C28 DMP    93      25.530  58.750  35.900  1.00  0.00
ATOM   3395  C29 DMP    93      26.100  58.470  37.290  1.00  0.00
ATOM   3396 0C21 DMP    93      25.130  58.710  38.460  1.00  0.00
ATOM   3397 1C21 DMP    93      25.940  58.640  39.750  1.00  0.00
ATOM   3398 2C21 DMP    93      25.030  58.730  40.970  1.00  0.00
ATOM   3399 3C21 DMP    93      25.890  58.420  42.200  1.00  0.00
ATOM   3400 4C21 DMP    93      25.130  58.730  43.490  1.00  0.00
ATOM   3401  C1  DMP    93      31.620  57.060  27.230  1.00  0.00
ATOM   3402  O11 DMP    93      32.560  57.710  28.100  1.00  0.00
ATOM   3403  C11 DMP    93      33.780  57.210  28.250  1.00  0.00
ATOM   3404  O12 DMP    93      34.330  56.430  27.480  1.00  0.00
ATOM   3405  C12 DMP    93      34.510  57.890  29.340  1.00  0.00
ATOM   3406  C13 DMP    93      34.520  56.840  30.450  1.00  0.00
ATOM   3407  C14 DMP    93      35.490  57.320  31.530  1.00  0.00
ATOM   3408  C15 DMP    93      35.700  56.290  32.640  1.00  0.00
ATOM   3409  C16 DMP    93      36.780  56.710  33.640  1.00  0.00
ATOM   3410  C17 DMP    93      36.710  55.940  34.960  1.00  0.00
ATOM   3411  C18 DMP    93      38.000  56.190  35.740  1.00  0.00
ATOM   3412  C19 DMP    93      38.260  55.420  37.030  1.00  0.00
ATOM   3413 0C11 DMP    93      39.640  55.610  37.670  1.00  0.00
ATOM   3414 1C11 DMP    93      39.810  55.240  39.140  1.00  0.00
ATOM   3415 2C11 DMP    93      41.260  55.130  39.610  1.00  0.00
ATOM   3416 3C11 DMP    93      41.500  54.820  41.090  1.00  0.00
ATOM   3417 4C11 DMP    93      42.910  54.270  41.350  1.00  0.00
ATOM   3418  C33 DMP    94      -0.640  22.940  26.430  1.00  0.00
ATOM   3419  C34 DMP    94       1.710  22.610  26.260  1.00  0.00
ATOM   3420  C35 DMP    94       0.530  24.650  25.390  1.00  0.00
ATOM   3421  N   DMP    94       0.540  23.190  25.590  1.00  0.00
ATOM   3422  C32 DMP    94       0.200  22.430  24.380  1.00  0.00
ATOM   3423  C31 DMP    94      -0.880  22.700  23.330  1.00  0.00
ATOM   3424  O32 DMP    94      -1.010  24.000  22.750  1.00  0.00
ATOM   3425  P   DMP    94      -2.510  24.540  22.580  1.00  0.00
ATOM   3426  O33 DMP    94      -2.410  25.890  21.970  1.00  0.00
ATOM   3427  O34 DMP    94      -3.260  23.420  21.970  1.00  0.00
ATOM   3428  O31 DMP    94      -2.760  24.680  24.160  1.00  0.00
ATOM   3429  C3  DMP    94      -2.880  26.010  24.670  1.00  0.00
ATOM   3430  C2  DMP    94      -3.300  26.100  26.140  1.00  0.00
ATOM   3431  O21 DMP    94      -2.320  25.950  27.180  1.00  0.00
ATOM   3432  C21 DMP    94      -1.550  26.990  27.500  1.00  0.00
ATOM   3433  O22 DMP    94      -1.350  27.840  26.630  1.00  0.00
ATOM   3434  C22 DMP    94      -0.780  26.910  28.750  1.00  0.00
ATOM   3435  C23 DMP    94      -0.600  28.270  29.420  1.00  0.00
ATOM   3436  C24 DMP    94       0.200  28.240  30.730  1.00  0.00
ATOM   3437  C25 DMP    94      -0.500  27.510  31.880  1.00  0.00
ATOM   3438  C26 DMP    94       0.560  27.540  32.980  1.00  0.00
ATOM   3439  C27 DMP    94       0.190  27.230  34.430  1.00  0.00
ATOM   3440  C28 DMP    94       1.300  27.530  35.440  1.00  0.00
ATOM   3441  C29 DMP    94       1.030  26.740  36.720  1.00  0.00
ATOM   3442 0C21 DMP    94       2.210  26.370  37.610  1.00  0.00
ATOM   3443 1C21 DMP    94       3.020  27.620  37.980  1.00  0.00
ATOM   3444 2C21 DMP    94       4.320  27.140  38.640  1.00  0.00
ATOM   3445 3C21 DMP    94       5.320  28.300  38.750  1.00  0.00
ATOM   3446 4C21 DMP    94       4.840  29.500  39.560  1.00  0.00
ATOM   3447  C1  DMP    94      -4.470  25.170  26.440  1.00  0.00
ATOM   3448  O11 DMP    94      -5.290  25.580  27.540  1.00  0.00
ATOM   3449  C11 DMP    94      -6.210  24.720  27.960  1.00  0.00
ATOM   3450  O12 DMP    94      -6.420  23.650  27.400  1.00  0.00
ATOM   3451  C12 DMP    94      -6.840  25.030  29.270  1.00  0.00
ATOM   3452  C13 DMP    94      -5.870  25.370  30.400  1.00  0.00
ATOM   3453  C14 DMP    94      -6.760  25.390  31.650  1.00  0.00
ATOM   3454  C15 DMP    94      -5.920  25.730  32.890  1.00  0.00
ATOM   3455  C16 DMP    94      -6.800  26.100  34.080  1.00  0.00
ATOM   3456  C17 DMP    94      -6.310  25.680  35.460  1.00  0.00
ATOM   3457  C18 DMP    94      -5.370  26.750  36.040  1.00  0.00
ATOM   3458  C19 DMP    94      -4.280  26.300  37.010  1.00  0.00
ATOM   3459 0C11 DMP    94      -3.360  25.350  36.250  1.00  0.00
ATOM   3460 1C11 DMP    94      -2.160  24.830  37.040  1.00  0.00
ATOM   3461 2C11 DMP    94      -2.510  23.770  38.090  1.00  0.00
ATOM   3462 3C11 DMP    94      -1.320  23.390  38.970  1.00  0.00
ATOM   3463 4C11 DMP    94      -0.900  24.560  39.870  1.00  0.00
ATOM   3464  C33 DMP    95      50.940  24.330  57.490  1.00  0.00
ATOM   3465  C34 DMP    95      52.790  24.650  55.940  1.00  0.00
ATOM   3466  C35 DMP    95      52.130  22.480  56.750  1.00  0.00
ATOM   3467  N   DMP    95      52.290  23.900  57.110  1.00  0.00
ATOM   3468  C32 DMP    95      53.160  24.000  58.290  1.00  0.00
ATOM   3469  C31 DMP    95      53.680  25.320  58.860  1.00  0.00
ATOM   3470  O32 DMP    95      52.770  26.410  59.030  1.00  0.00
ATOM   3471  P   DMP    95      53.620  27.610  59.670  1.00  0.00
ATOM   3472  O33 DMP    95      52.750  28.810  59.700  1.00  0.00
ATOM   3473  O34 DMP    95      54.290  27.080  60.880  1.00  0.00
ATOM   3474  O31 DMP    95      54.820  27.910  58.640  1.00  0.00
ATOM   3475  C3  DMP    95      54.500  28.860  57.610  1.00  0.00
ATOM   3476  C2  DMP    95      55.600  28.950  56.540  1.00  0.00
ATOM   3477  O21 DMP    95      55.540  30.060  55.650  1.00  0.00
ATOM   3478  C21 DMP    95      56.680  30.640  55.270  1.00  0.00
ATOM   3479  O22 DMP    95      57.670  30.630  55.990  1.00  0.00
ATOM   3480  C22 DMP    95      56.410  31.600  54.180  1.00  0.00
ATOM   3481  C23 DMP    95      55.990  30.830  52.920  1.00  0.00
ATOM   3482  C24 DMP    95      56.190  31.810  51.760  1.00  0.00
ATOM   3483  C25 DMP    95      56.020  31.090  50.420  1.00  0.00
ATOM   3484  C26 DMP    95      57.000  31.480  49.310  1.00  0.00
ATOM   3485  C27 DMP    95      56.740  30.860  47.940  1.00  0.00
ATOM   3486  C28 DMP    95      55.400  31.220  47.280  1.00  0.00
ATOM   3487  C29 DMP    95      55.300  30.560  45.900  1.00  0.00
ATOM   3488 0C21 DMP    95      54.060  31.200  45.260  1.00  0.00
ATOM   3489 1C21 DMP    95      54.020  31.010  43.750  1.00  0.00
ATOM   3490 2C21 DMP    95      52.730  31.460  43.060  1.00  0.00
ATOM   3491 3C21 DMP    95      52.750  31.500  41.530  1.00  0.00
ATOM   3492 4C21 DMP    95      53.980  32.300  41.100  1.00  0.00
ATOM   3493  C1  DMP    95      55.310  27.650  55.780  1.00  0.00
ATOM   3494  O11 DMP    95      56.260  27.100  54.860  1.00  0.00
ATOM   3495  C11 DMP    95      55.800  26.370  53.860  1.00  0.00
ATOM   3496  O12 DMP    95      54.590  26.190  53.680  1.00  0.00
ATOM   3497  C12 DMP    95      56.810  25.870  52.900  1.00  0.00
ATOM   3498  C13 DMP    95      56.790  26.500  51.500  1.00  0.00
ATOM   3499  C14 DMP    95      57.890  25.880  50.640  1.00  0.00
ATOM   3500  C15 DMP    95      57.900  26.590  49.290  1.00  0.00
ATOM   3501  C16 DMP    95      56.660  26.990  48.490  1.00  0.00
ATOM   3502  C17 DMP    95      55.770  25.800  48.130  1.00  0.00
ATOM   3503  C18 DMP    95      54.740  26.210  47.070  1.00  0.00
ATOM   3504  C19 DMP    95      55.410  26.580  45.740  1.00  0.00
ATOM   3505 0C11 DMP    95      54.510  26.600  44.500  1.00  0.00
ATOM   3506 1C11 DMP    95      55.410  27.000  43.330  1.00  0.00
ATOM   3507 2C11 DMP    95      54.660  27.100  42.000  1.00  0.00
ATOM   3508 3C11 DMP    95      55.540  27.920  41.060  1.00  0.00
ATOM   3509 4C11 DMP    95      56.750  27.220  40.450  1.00  0.00
ATOM   3510  C33 DMP    96      51.650  14.620  61.890  1.00  0.00
ATOM   3511  C34 DMP    96      54.020  14.350  61.700  1.00  0.00
ATOM   3512  C35 DMP    96      52.740  15.200  59.900  1.00  0.00
ATOM   3513  N   DMP    96      52.740  14.210  60.990  1.00  0.00
ATOM   3514  C32 DMP    96      52.610  12.810  60.580  1.00  0.00
ATOM   3515  C31 DMP    96      52.500  11.650  61.570  1.00  0.00
ATOM   3516  O32 DMP    96      53.630  11.370  62.400  1.00  0.00
ATOM   3517  P   DMP    96      54.120   9.840  62.340  1.00  0.00
ATOM   3518  O33 DMP    96      55.130   9.920  63.420  1.00  0.00
ATOM   3519  O34 DMP    96      52.790   9.240  62.580  1.00  0.00
ATOM   3520  O31 DMP    96      54.560   9.830  60.790  1.00  0.00
ATOM   3521  C3  DMP    96      55.930  10.240  60.680  1.00  0.00
ATOM   3522  C2  DMP    96      56.490  10.540  59.290  1.00  0.00
ATOM   3523  O21 DMP    96      55.500  11.240  58.530  1.00  0.00
ATOM   3524  C21 DMP    96      55.640  12.560  58.440  1.00  0.00
ATOM   3525  O22 DMP    96      56.140  13.180  59.380  1.00  0.00
ATOM   3526  C22 DMP    96      54.750  13.170  57.430  1.00  0.00
ATOM   3527  C23 DMP    96      55.360  14.080  56.370  1.00  0.00
ATOM   3528  C24 DMP    96      56.460  13.310  55.630  1.00  0.00
ATOM   3529  C25 DMP    96      55.840  12.320  54.640  1.00  0.00
ATOM   3530  C26 DMP    96      55.470  12.980  53.310  1.00  0.00
ATOM   3531  C27 DMP    96      55.040  11.930  52.290  1.00  0.00
ATOM   3532  C28 DMP    96      54.440  12.560  51.030  1.00  0.00
ATOM   3533  C29 DMP    96      54.200  11.400  50.060  1.00  0.00
ATOM   3534 0C21 DMP    96      53.470  11.990  48.840  1.00  0.00
ATOM   3535 1C21 DMP    96      53.340  11.020  47.660  1.00  0.00
ATOM   3536 2C21 DMP    96      52.460  11.520  46.510  1.00  0.00
ATOM   3537 3C21 DMP    96      52.070  10.300  45.670  1.00  0.00
ATOM   3538 4C21 DMP    96      51.320  10.500  44.360  1.00  0.00
ATOM   3539  C1  DMP    96      56.810   9.160  58.700  1.00  0.00
ATOM   3540  O11 DMP    96      57.480   9.280  57.450  1.00  0.00
ATOM   3541  C11 DMP    96      57.870   8.160  56.840  1.00  0.00
ATOM   3542  O12 DMP    96      57.800   7.060  57.390  1.00  0.00
ATOM   3543  C12 DMP    96      58.590   8.260  55.550  1.00  0.00
ATOM   3544  C13 DMP    96      59.870   9.060  55.820  1.00  0.00
ATOM   3545  C14 DMP    96      60.350   9.900  54.640  1.00  0.00
ATOM   3546  C15 DMP    96      59.300  10.870  54.090  1.00  0.00
ATOM   3547  C16 DMP    96      59.750  11.810  52.970  1.00  0.00
ATOM   3548  C17 DMP    96      59.940  11.020  51.670  1.00  0.00
ATOM   3549  C18 DMP    96      60.360  12.080  50.660  1.00  0.00
ATOM   3550  C19 DMP    96      60.440  11.420  49.280  1.00  0.00
ATOM   3551 0C11 DMP    96      60.670  12.360  48.090  1.00  0.00
ATOM   3552 1C11 DMP    96      59.480  13.310  47.940  1.00  0.00
ATOM   3553 2C11 DMP    96      58.300  12.750  47.130  1.00  0.00
ATOM   3554 3C11 DMP    96      57.110  13.710  47.020  1.00  0.00
ATOM   3555 4C11 DMP    96      56.320  13.230  45.800  1.00  0.00
ATOM   3556  C33 DMP    97      61.370  17.710  19.850  1.00  0.00
ATOM   3557  C34 DMP    97      59.340  18.770  19.370  1.00  0.00
ATOM   3558  C35 DMP    97      61.390  19.960  19.810  1.00  0.00
ATOM   3559  N   DMP    97      60.520  18.850  20.240  1.00  0.00
ATOM   3560  C32 DMP    97      60.050  18.950  21.630  1.00  0.00
ATOM   3561  C31 DMP    97      59.620  17.620  22.270  1.00  0.00
ATOM   3562  O32 DMP    97      60.680  16.730  22.620  1.00  0.00
ATOM   3563  P   DMP    97      60.140  15.300  23.120  1.00  0.00
ATOM   3564  O33 DMP    97      59.290  14.940  21.960  1.00  0.00
ATOM   3565  O34 DMP    97      61.450  14.650  23.320  1.00  0.00
ATOM   3566  O31 DMP    97      59.430  15.830  24.470  1.00  0.00
ATOM   3567  C3  DMP    97      60.130  15.320  25.610  1.00  0.00
ATOM   3568  C2  DMP    97      59.490  15.850  26.900  1.00  0.00
ATOM   3569  O21 DMP    97      60.290  15.660  28.070  1.00  0.00
ATOM   3570  C21 DMP    97      61.060  16.660  28.490  1.00  0.00
ATOM   3571  O22 DMP    97      61.480  17.440  27.640  1.00  0.00
ATOM   3572  C22 DMP    97      61.710  16.390  29.790  1.00  0.00
ATOM   3573  C23 DMP    97      60.990  17.200  30.860  1.00  0.00
ATOM   3574  C24 DMP    97      61.670  17.070  32.230  1.00  0.00
ATOM   3575  C25 DMP    97      60.560  16.490  33.110  1.00  0.00
ATOM   3576  C26 DMP    97      60.970  16.610  34.580  1.00  0.00
ATOM   3577  C27 DMP    97      60.040  15.720  35.410  1.00  0.00
ATOM   3578  C28 DMP    97      58.650  16.360  35.530  1.00  0.00
ATOM   3579  C29 DMP    97      57.730  15.860  36.640  1.00  0.00
ATOM   3580 0C21 DMP    97      57.220  14.440  36.420  1.00  0.00
ATOM   3581 1C21 DMP    97      56.430  13.830  37.590  1.00  0.00
ATOM   3582 2C21 DMP    97      55.620  12.610  37.140  1.00  0.00
ATOM   3583 3C21 DMP    97      54.530  12.280  38.150  1.00  0.00
ATOM   3584 4C21 DMP    97      55.040  11.870  39.540  1.00  0.00
ATOM   3585  C1  DMP    97      58.050  15.320  27.000  1.00  0.00
ATOM   3586  O11 DMP    97      57.290  16.030  27.980  1.00  0.00
ATOM   3587  C11 DMP    97      56.450  15.290  28.690  1.00  0.00
ATOM   3588  O12 DMP    97      56.060  14.180  28.330  1.00  0.00
ATOM   3589  C12 DMP    97      55.880  16.160  29.740  1.00  0.00
ATOM   3590  C13 DMP    97      56.280  15.670  31.140  1.00  0.00
ATOM   3591  C14 DMP    97      55.830  16.530  32.320  1.00  0.00
ATOM   3592  C15 DMP    97      56.500  17.900  32.380  1.00  0.00
ATOM   3593  C16 DMP    97      55.610  18.680  33.360  1.00  0.00
ATOM   3594  C17 DMP    97      56.120  20.120  33.310  1.00  0.00
ATOM   3595  C18 DMP    97      55.660  20.860  34.570  1.00  0.00
ATOM   3596  C19 DMP    97      55.880  20.210  35.940  1.00  0.00
ATOM   3597 0C11 DMP    97      55.930  21.240  37.070  1.00  0.00
ATOM   3598 1C11 DMP    97      56.220  20.390  38.300  1.00  0.00
ATOM   3599 2C11 DMP    97      57.730  20.220  38.490  1.00  0.00
ATOM   3600 3C11 DMP    97      58.180  19.350  39.660  1.00  0.00
ATOM   3601 4C11 DMP    97      58.520  20.210  40.880  1.00  0.00
ATOM   3602  C33 DMP    98      25.270  39.090  57.850  1.00  0.00
ATOM   3603  C34 DMP    98      24.550  36.850  58.130  1.00  0.00
ATOM   3604  C35 DMP    98      23.170  38.570  58.790  1.00  0.00
ATOM   3605  N   DMP    98      24.590  38.170  58.770  1.00  0.00
ATOM   3606  C32 DMP    98      25.130  38.090  60.130  1.00  0.00
ATOM   3607  C31 DMP    98      26.640  38.000  60.360  1.00  0.00
ATOM   3608  O32 DMP    98      27.410  38.980  59.670  1.00  0.00
ATOM   3609  P   DMP    98      28.980  39.100  60.030  1.00  0.00
ATOM   3610  O33 DMP    98      29.300  40.540  59.920  1.00  0.00
ATOM   3611  O34 DMP    98      29.210  38.410  61.320  1.00  0.00
ATOM   3612  O31 DMP    98      29.490  38.190  58.800  1.00  0.00
ATOM   3613  C3  DMP    98      29.640  39.080  57.700  1.00  0.00
ATOM   3614  C2  DMP    98      29.590  38.470  56.300  1.00  0.00
ATOM   3615  O21 DMP    98      30.060  39.370  55.300  1.00  0.00
ATOM   3616  C21 DMP    98      30.990  38.930  54.460  1.00  0.00
ATOM   3617  O22 DMP    98      31.680  37.930  54.680  1.00  0.00
ATOM   3618  C22 DMP    98      31.220  39.810  53.300  1.00  0.00
ATOM   3619  C23 DMP    98      29.980  39.790  52.410  1.00  0.00
ATOM   3620  C24 DMP    98      30.300  40.580  51.130  1.00  0.00
ATOM   3621  C25 DMP    98      28.980  40.410  50.380  1.00  0.00
ATOM   3622  C26 DMP    98      28.330  41.660  49.790  1.00  0.00
ATOM   3623  C27 DMP    98      27.170  41.430  48.820  1.00  0.00
ATOM   3624  C28 DMP    98      26.800  42.710  48.070  1.00  0.00
ATOM   3625  C29 DMP    98      25.680  42.730  47.030  1.00  0.00
ATOM   3626 0C21 DMP    98      26.120  41.920  45.810  1.00  0.00
ATOM   3627 1C21 DMP    98      25.090  41.880  44.690  1.00  0.00
ATOM   3628 2C21 DMP    98      23.850  41.030  44.990  1.00  0.00
ATOM   3629 3C21 DMP    98      23.170  40.500  43.720  1.00  0.00
ATOM   3630 4C21 DMP    98      21.990  39.560  43.950  1.00  0.00
ATOM   3631  C1  DMP    98      28.150  38.010  56.040  1.00  0.00
ATOM   3632  O11 DMP    98      27.880  37.580  54.700  1.00  0.00
ATOM   3633  C11 DMP    98      26.580  37.470  54.460  1.00  0.00
ATOM   3634  O12 DMP    98      25.710  37.540  55.330  1.00  0.00
ATOM   3635  C12 DMP    98      26.310  36.950  53.100  1.00  0.00
ATOM   3636  C13 DMP    98      26.320  37.980  51.960  1.00  0.00
ATOM   3637  C14 DMP    98      25.710  37.430  50.680  1.00  0.00
ATOM   3638  C15 DMP    98      24.180  37.490  50.630  1.00  0.00
ATOM   3639  C16 DMP    98      23.730  36.890  49.290  1.00  0.00
ATOM   3640  C17 DMP    98      22.380  36.180  49.290  1.00  0.00
ATOM   3641  C18 DMP    98      21.890  35.750  47.900  1.00  0.00
ATOM   3642  C19 DMP    98      20.670  34.830  47.970  1.00  0.00
ATOM   3643 0C11 DMP    98      20.210  34.710  46.510  1.00  0.00
ATOM   3644 1C11 DMP    98      19.660  36.030  45.990  1.00  0.00
ATOM   3645 2C11 DMP    98      19.500  35.990  44.470  1.00  0.00
ATOM   3646 3C11 DMP    98      20.840  35.850  43.750  1.00  0.00
ATOM   3647 4C11 DMP    98      20.900  36.000  42.230  1.00  0.00
ATOM   3648  C33 DMP    99       7.360  21.830  65.810  1.00  0.00
ATOM   3649  C34 DMP    99       9.210  23.230  65.110  1.00  0.00
ATOM   3650  C35 DMP    99       7.450  24.000  66.570  1.00  0.00
ATOM   3651  N   DMP    99       7.780  23.170  65.400  1.00  0.00
ATOM   3652  C32 DMP    99       7.000  23.710  64.270  1.00  0.00
ATOM   3653  C31 DMP    99       6.920  22.870  63.000  1.00  0.00
ATOM   3654  O32 DMP    99       5.910  21.860  63.100  1.00  0.00
ATOM   3655  P   DMP    99       5.600  21.190  61.680  1.00  0.00
ATOM   3656  O33 DMP    99       4.520  20.260  62.110  1.00  0.00
ATOM   3657  O34 DMP    99       5.390  22.280  60.700  1.00  0.00
ATOM   3658  O31 DMP    99       6.990  20.380  61.580  1.00  0.00
ATOM   3659  C3  DMP    99       7.050  19.920  60.220  1.00  0.00
ATOM   3660  C2  DMP    99       8.230  18.980  60.010  1.00  0.00
ATOM   3661  O21 DMP    99       8.520  18.840  58.620  1.00  0.00
ATOM   3662  C21 DMP    99       9.800  18.710  58.280  1.00  0.00
ATOM   3663  O22 DMP    99      10.660  18.690  59.160  1.00  0.00
ATOM   3664  C22 DMP    99       9.930  18.500  56.820  1.00  0.00
ATOM   3665  C23 DMP    99      11.000  17.420  56.650  1.00  0.00
ATOM   3666  C24 DMP    99      10.840  16.840  55.240  1.00  0.00
ATOM   3667  C25 DMP    99      12.020  16.000  54.760  1.00  0.00
ATOM   3668  C26 DMP    99      11.870  15.720  53.270  1.00  0.00
ATOM   3669  C27 DMP    99      12.900  14.720  52.750  1.00  0.00
ATOM   3670  C28 DMP    99      12.480  14.180  51.390  1.00  0.00
ATOM   3671  C29 DMP    99      13.710  13.610  50.690  1.00  0.00
ATOM   3672 0C21 DMP    99      14.260  12.400  51.440  1.00  0.00
ATOM   3673 1C21 DMP    99      15.420  11.770  50.660  1.00  0.00
ATOM   3674 2C21 DMP    99      14.940  11.150  49.350  1.00  0.00
ATOM   3675 3C21 DMP    99      16.080  10.310  48.760  1.00  0.00
ATOM   3676 4C21 DMP    99      15.670   9.810  47.370  1.00  0.00
ATOM   3677  C1  DMP    99       7.960  17.600  60.620  1.00  0.00
ATOM   3678  O11 DMP    99       6.790  17.060  59.980  1.00  0.00
ATOM   3679  C11 DMP    99       7.130  16.140  59.090  1.00  0.00
ATOM   3680  O12 DMP    99       8.220  15.570  59.150  1.00  0.00
ATOM   3681  C12 DMP    99       6.050  15.710  58.170  1.00  0.00
ATOM   3682  C13 DMP    99       6.400  15.480  56.700  1.00  0.00
ATOM   3683  C14 DMP    99       6.440  16.800  55.930  1.00  0.00
ATOM   3684  C15 DMP    99       6.140  16.830  54.430  1.00  0.00
ATOM   3685  C16 DMP    99       4.670  16.480  54.230  1.00  0.00
ATOM   3686  C17 DMP    99       3.700  17.630  54.540  1.00  0.00
ATOM   3687  C18 DMP    99       3.540  18.440  53.260  1.00  0.00
ATOM   3688  C19 DMP    99       3.110  19.870  53.600  1.00  0.00
ATOM   3689 0C11 DMP    99       3.040  20.600  52.260  1.00  0.00
ATOM   3690 1C11 DMP    99       4.460  20.940  51.810  1.00  0.00
ATOM   3691 2C11 DMP    99       4.580  22.180  50.930  1.00  0.00
ATOM   3692 3C11 DMP    99       5.960  22.380  50.300  1.00  0.00
ATOM   3693 4C11 DMP    99       6.070  23.520  49.280  1.00  0.00
ATOM   3694  C33 DMP   100      39.830  30.390  27.040  1.00  0.00
ATOM   3695  C34 DMP   100      40.610  32.370  25.910  1.00  0.00
ATOM   3696  C35 DMP   100      38.320  32.240  26.420  1.00  0.00
ATOM   3697  N   DMP   100      39.490  31.430  26.060  1.00  0.00
ATOM   3698  C32 DMP   100      39.320  30.820  24.740  1.00  0.00
ATOM   3699  C31 DMP   100      38.310  29.690  24.570  1.00  0.00
ATOM   3700  O32 DMP   100      36.960  29.840  25.040  1.00  0.00
ATOM   3701  P   DMP   100      36.110  28.490  24.810  1.00  0.00
ATOM   3702  O33 DMP   100      34.710  28.660  25.290  1.00  0.00
ATOM   3703  O34 DMP   100      36.400  28.200  23.390  1.00  0.00
ATOM   3704  O31 DMP   100      36.990  27.540  25.770  1.00  0.00
ATOM   3705  C3  DMP   100      36.350  27.300  27.030  1.00  0.00
ATOM   3706  C2  DMP   100      36.480  25.910  27.660  1.00  0.00
ATOM   3707  O21 DMP   100      35.760  25.750  28.880  1.00  0.00
ATOM   3708  C21 DMP   100      34.440  25.760  28.980  1.00  0.00
ATOM   3709  O22 DMP   100      33.780  25.940  27.960  1.00  0.00
ATOM   3710  C22 DMP   100      33.920  25.690  30.370  1.00  0.00
ATOM   3711  C23 DMP   100      33.210  26.990  30.780  1.00  0.00
ATOM   3712  C24 DMP   100      32.640  26.920  32.200  1.00  0.00
ATOM   3713  C25 DMP   100      33.750  26.990  33.240  1.00  0.00
ATOM   3714  C26 DMP   100      33.180  26.730  34.640  1.00  0.00
ATOM   3715  C27 DMP   100      34.350  26.570  35.610  1.00  0.00
ATOM   3716  C28 DMP   100      33.770  26.070  36.930  1.00  0.00
ATOM   3717  C29 DMP   100      32.980  24.760  36.900  1.00  0.00
ATOM   3718 0C21 DMP   100      32.290  24.340  38.200  1.00  0.00
ATOM   3719 1C21 DMP   100      31.500  23.040  38.000  1.00  0.00
ATOM   3720 2C21 DMP   100      30.590  22.850  39.210  1.00  0.00
ATOM   3721 3C21 DMP   100      31.210  22.210  40.450  1.00  0.00
ATOM   3722 4C21 DMP   100      30.280  21.680  41.550  1.00  0.00
ATOM   3723  C1  DMP   100      37.970  25.560  27.690  1.00  0.00
ATOM   3724  O11 DMP   100      38.880  26.440  28.350  1.00  0.00
ATOM   3725  C11 DMP   100      40.170  26.130  28.220  1.00  0.00
ATOM   3726  O12 DMP   100      40.650  25.190  27.580  1.00  0.00
ATOM   3727  C12 DMP   100      40.990  26.990  29.100  1.00  0.00
ATOM   3728  C13 DMP   100      41.240  26.420  30.490  1.00  0.00
ATOM   3729  C14 DMP   100      42.280  27.150  31.340  1.00  0.00
ATOM   3730  C15 DMP   100      42.230  26.640  32.780  1.00  0.00
ATOM   3731  C16 DMP   100      43.300  27.370  33.590  1.00  0.00
ATOM   3732  C17 DMP   100      43.210  27.040  35.080  1.00  0.00
ATOM   3733  C18 DMP   100      43.530  25.560  35.270  1.00  0.00
ATOM   3734  C19 DMP   100      43.030  24.960  36.590  1.00  0.00
ATOM   3735 0C11 DMP   100      43.710  23.610  36.770  1.00  0.00
ATOM   3736 1C11 DMP   100      43.400  22.900  38.090  1.00  0.00
ATOM   3737 2C11 DMP   100      41.930  22.480  38.050  1.00  0.00
ATOM   3738 3C11 DMP   100      41.710  21.530  39.230  1.00  0.00
ATOM   3739 4C11 DMP   100      40.220  21.360  39.560  1.00  0.00
ATOM   3740  C33 DMP   101      58.440  31.240  23.240  1.00  0.00
ATOM   3741  C34 DMP   101      59.860  29.460  23.080  1.00  0.00
ATOM   3742  C35 DMP   101      59.520  30.790  21.120  1.00  0.00
ATOM   3743  N   DMP   101      58.860  30.190  22.290  1.00  0.00
ATOM   3744  C32 DMP   101      57.710  29.310  22.030  1.00  0.00
ATOM   3745  C31 DMP   101      56.480  29.650  21.190  1.00  0.00
ATOM   3746  O32 DMP   101      56.010  31.000  21.190  1.00  0.00
ATOM   3747  P   DMP   101      54.620  31.160  20.380  1.00  0.00
ATOM   3748  O33 DMP   101      54.750  32.550  19.890  1.00  0.00
ATOM   3749  O34 DMP   101      54.420  29.980  19.500  1.00  0.00
ATOM   3750  O31 DMP   101      53.620  31.140  21.640  1.00  0.00
ATOM   3751  C3  DMP   101      53.790  32.220  22.560  1.00  0.00
ATOM   3752  C2  DMP   101      53.490  31.960  24.040  1.00  0.00
ATOM   3753  O21 DMP   101      53.260  33.130  24.830  1.00  0.00
ATOM   3754  C21 DMP   101      52.260  33.150  25.710  1.00  0.00
ATOM   3755  O22 DMP   101      51.280  32.470  25.430  1.00  0.00
ATOM   3756  C22 DMP   101      52.250  34.470  26.370  1.00  0.00
ATOM   3757  C23 DMP   101      51.760  34.430  27.820  1.00  0.00
ATOM   3758  C24 DMP   101      52.580  33.780  28.940  1.00  0.00
ATOM   3759  C25 DMP   101      51.770  33.910  30.220  1.00  0.00
ATOM   3760  C26 DMP   101      50.990  32.610  30.380  1.00  0.00
ATOM   3761  C27 DMP   101      50.890  32.290  31.880  1.00  0.00
ATOM   3762  C28 DMP   101      52.180  31.690  32.430  1.00  0.00
ATOM   3763  C29 DMP   101      51.960  31.260  33.880  1.00  0.00
ATOM   3764 0C21 DMP   101      53.250  30.660  34.450  1.00  0.00
ATOM   3765 1C21 DMP   101      53.360  30.330  35.940  1.00  0.00
ATOM   3766 2C21 DMP   101      52.420  29.260  36.490  1.00  0.00
ATOM   3767 3C21 DMP   101      52.640  29.290  38.010  1.00  0.00
ATOM   3768 4C21 DMP   101      51.530  28.410  38.610  1.00  0.00
ATOM   3769  C1  DMP   101      54.600  31.010  24.480  1.00  0.00
ATOM   3770  O11 DMP   101      54.520  30.320  25.730  1.00  0.00
ATOM   3771  C11 DMP   101      55.700  29.840  26.110  1.00  0.00
ATOM   3772  O12 DMP   101      56.750  30.220  25.610  1.00  0.00
ATOM   3773  C12 DMP   101      55.630  29.240  27.460  1.00  0.00
ATOM   3774  C13 DMP   101      54.760  29.900  28.530  1.00  0.00
ATOM   3775  C14 DMP   101      55.060  29.380  29.940  1.00  0.00
ATOM   3776  C15 DMP   101      56.410  29.910  30.440  1.00  0.00
ATOM   3777  C16 DMP   101      56.730  29.410  31.850  1.00  0.00
ATOM   3778  C17 DMP   101      57.580  30.430  32.620  1.00  0.00
ATOM   3779  C18 DMP   101      58.300  29.850  33.830  1.00  0.00
ATOM   3780  C19 DMP   101      59.070  30.970  34.520  1.00  0.00
ATOM   3781 0C11 DMP   101      60.160  30.270  35.340  1.00  0.00
ATOM   3782 1C11 DMP   101      60.750  31.350  36.250  1.00  0.00
ATOM   3783 2C11 DMP   101      61.790  30.640  37.120  1.00  0.00
ATOM   3784 3C11 DMP   101      62.410  31.410  38.280  1.00  0.00
ATOM   3785 4C11 DMP   101      63.420  32.420  37.720  1.00  0.00
ATOM   3786  C33 DMP   102      12.360   5.620  22.190  1.00  0.00
ATOM   3787  C34 DMP   102      10.820   4.420  23.560  1.00  0.00
ATOM   3788  C35 DMP   102      11.360   6.740  23.920  1.00  0.00
ATOM   3789  N   DMP   102      11.900   5.410  23.570  1.00  0.00
ATOM   3790  C32 DMP   102      12.890   5.020  24.590  1.00  0.00
ATOM   3791  C31 DMP   102      14.110   4.110  24.450  1.00  0.00
ATOM   3792  O32 DMP   102      13.800   2.840  23.870  1.00  0.00
ATOM   3793  P   DMP   102      14.730   1.660  24.470  1.00  0.00
ATOM   3794  O33 DMP   102      15.740   1.600  23.390  1.00  0.00
ATOM   3795  O34 DMP   102      15.010   2.080  25.860  1.00  0.00
ATOM   3796  O31 DMP   102      13.450   0.700  24.240  1.00  0.00
ATOM   3797  C3  DMP   102      12.580   0.670  25.370  1.00  0.00
ATOM   3798  C2  DMP   102      11.330  -0.200  25.190  1.00  0.00
ATOM   3799  O21 DMP   102      10.260   0.100  26.100  1.00  0.00
ATOM   3800  C21 DMP   102       9.380   0.980  25.640  1.00  0.00
ATOM   3801  O22 DMP   102       9.750   1.850  24.860  1.00  0.00
ATOM   3802  C22 DMP   102       8.160   1.080  26.480  1.00  0.00
ATOM   3803  C23 DMP   102       8.150   2.070  27.650  1.00  0.00
ATOM   3804  C24 DMP   102       6.810   2.050  28.380  1.00  0.00
ATOM   3805  C25 DMP   102       6.750   2.920  29.630  1.00  0.00
ATOM   3806  C26 DMP   102       5.530   2.680  30.530  1.00  0.00
ATOM   3807  C27 DMP   102       5.510   3.510  31.820  1.00  0.00
ATOM   3808  C28 DMP   102       4.510   3.050  32.880  1.00  0.00
ATOM   3809  C29 DMP   102       4.780   3.780  34.200  1.00  0.00
ATOM   3810 0C21 DMP   102       4.980   5.290  34.320  1.00  0.00
ATOM   3811 1C21 DMP   102       5.670   5.620  35.650  1.00  0.00
ATOM   3812 2C21 DMP   102       4.820   5.350  36.890  1.00  0.00
ATOM   3813 3C21 DMP   102       5.630   5.230  38.180  1.00  0.00
ATOM   3814 4C21 DMP   102       4.620   5.140  39.330  1.00  0.00
ATOM   3815  C1  DMP   102      11.840  -1.630  25.360  1.00  0.00
ATOM   3816  O11 DMP   102      12.310  -2.060  26.640  1.00  0.00
ATOM   3817  C11 DMP   102      12.170  -3.330  27.010  1.00  0.00
ATOM   3818  O12 DMP   102      11.420  -4.050  26.350  1.00  0.00
ATOM   3819  C12 DMP   102      12.670  -3.620  28.370  1.00  0.00
ATOM   3820  C13 DMP   102      11.540  -4.150  29.250  1.00  0.00
ATOM   3821  C14 DMP   102      12.050  -4.380  30.670  1.00  0.00
ATOM   3822  C15 DMP   102      12.390  -3.160  31.540  1.00  0.00
ATOM   3823  C16 DMP   102      12.510  -3.320  33.050  1.00  0.00
ATOM   3824  C17 DMP   102      12.360  -1.900  33.590  1.00  0.00
ATOM   3825  C18 DMP   102      12.720  -1.950  35.080  1.00  0.00
ATOM   3826  C19 DMP   102      12.680  -0.610  35.820  1.00  0.00
ATOM   3827 0C11 DMP   102      12.830  -0.720  37.340  1.00  0.00
ATOM   3828 1C11 DMP   102      11.950  -1.800  37.970  1.00  0.00
ATOM   3829 2C11 DMP   102      12.020  -1.580  39.480  1.00  0.00
ATOM   3830 3C11 DMP   102      11.560  -0.290  40.170  1.00  0.00
ATOM   3831 4C11 DMP   102      11.830  -0.410  41.670  1.00  0.00
ATOM   3832  C33 DMP   103      31.750   5.580  19.090  1.00  0.00
ATOM   3833  C34 DMP   103      29.520   5.200  18.560  1.00  0.00
ATOM   3834  C35 DMP   103      30.120   7.430  18.720  1.00  0.00
ATOM   3835  N   DMP   103      30.390   6.110  19.310  1.00  0.00
ATOM   3836  C32 DMP   103      29.870   6.080  20.680  1.00  0.00
ATOM   3837  C31 DMP   103      30.580   7.030  21.640  1.00  0.00
ATOM   3838  O32 DMP   103      31.950   6.730  21.930  1.00  0.00
ATOM   3839  P   DMP   103      32.550   8.010  22.710  1.00  0.00
ATOM   3840  O33 DMP   103      32.460   9.040  21.650  1.00  0.00
ATOM   3841  O34 DMP   103      31.660   8.230  23.870  1.00  0.00
ATOM   3842  O31 DMP   103      34.040   7.450  22.930  1.00  0.00
ATOM   3843  C3  DMP   103      34.300   7.400  24.330  1.00  0.00
ATOM   3844  C2  DMP   103      35.630   6.670  24.550  1.00  0.00
ATOM   3845  O21 DMP   103      35.580   5.840  25.710  1.00  0.00
ATOM   3846  C21 DMP   103      36.550   5.040  26.130  1.00  0.00
ATOM   3847  O22 DMP   103      37.540   4.870  25.410  1.00  0.00
ATOM   3848  C22 DMP   103      36.290   4.380  27.430  1.00  0.00
ATOM   3849  C23 DMP   103      37.180   5.090  28.450  1.00  0.00
ATOM   3850  C24 DMP   103      37.110   4.520  29.870  1.00  0.00
ATOM   3851  C25 DMP   103      37.900   5.460  30.780  1.00  0.00
ATOM   3852  C26 DMP   103      37.690   5.000  32.230  1.00  0.00
ATOM   3853  C27 DMP   103      38.640   5.810  33.120  1.00  0.00
ATOM   3854  C28 DMP   103      38.220   5.530  34.560  1.00  0.00
ATOM   3855  C29 DMP   103      39.080   6.230  35.620  1.00  0.00
ATOM   3856 0C21 DMP   103      38.200   6.250  36.880  1.00  0.00
ATOM   3857 1C21 DMP   103      38.690   7.020  38.100  1.00  0.00
ATOM   3858 2C21 DMP   103      37.980   6.710  39.420  1.00  0.00
ATOM   3859 3C21 DMP   103      36.590   7.370  39.430  1.00  0.00
ATOM   3860 4C21 DMP   103      36.070   7.280  40.860  1.00  0.00
ATOM   3861  C1  DMP   103      36.750   7.700  24.700  1.00  0.00
ATOM   3862  O11 DMP   103      36.560   8.600  25.800  1.00  0.00
ATOM   3863  C11 DMP   103      37.600   9.410  26.020  1.00  0.00
ATOM   3864  O12 DMP   103      38.510   9.410  25.190  1.00  0.00
ATOM   3865  C12 DMP   103      37.410  10.380  27.120  1.00  0.00
ATOM   3866  C13 DMP   103      37.510   9.670  28.470  1.00  0.00
ATOM   3867  C14 DMP   103      37.270  10.690  29.590  1.00  0.00
ATOM   3868  C15 DMP   103      37.330   9.800  30.830  1.00  0.00
ATOM   3869  C16 DMP   103      37.050  10.730  32.010  1.00  0.00
ATOM   3870  C17 DMP   103      37.150   9.960  33.330  1.00  0.00
ATOM   3871  C18 DMP   103      36.590  10.890  34.410  1.00  0.00
ATOM   3872  C19 DMP   103      35.980  10.080  35.550  1.00  0.00
ATOM   3873 0C11 DMP   103      35.230  10.930  36.590  1.00  0.00
ATOM   3874 1C11 DMP   103      34.710  10.170  37.810  1.00  0.00
ATOM   3875 2C11 DMP   103      34.260  11.160  38.890  1.00  0.00
ATOM   3876 3C11 DMP   103      33.410  10.530  40.000  1.00  0.00
ATOM   3877 4C11 DMP   103      33.320  11.390  41.260  1.00  0.00
ATOM   3878  C33 DMP   104      44.730  36.360  22.540  1.00  0.00
ATOM   3879  C34 DMP   104      42.490  35.530  22.230  1.00  0.00
ATOM   3880  C35 DMP   104      44.190  35.440  20.540  1.00  0.00
ATOM   3881  N   DMP   104      43.600  36.270  21.600  1.00  0.00
ATOM   3882  C32 DMP   104      43.230  37.520  20.920  1.00  0.00
ATOM   3883  C31 DMP   104      42.970  38.770  21.760  1.00  0.00
ATOM   3884  O32 DMP   104      42.080  38.540  22.860  1.00  0.00
ATOM   3885  P   DMP   104      41.830  39.750  23.900  1.00  0.00
ATOM   3886  O33 DMP   104      41.550  40.910  23.030  1.00  0.00
ATOM   3887  O34 DMP   104      40.900  38.980  24.760  1.00  0.00
ATOM   3888  O31 DMP   104      43.300  39.740  24.560  1.00  0.00
ATOM   3889  C3  DMP   104      43.530  39.490  25.950  1.00  0.00
ATOM   3890  C2  DMP   104      44.700  38.800  26.650  1.00  0.00
ATOM   3891  O21 DMP   104      44.520  38.470  28.030  1.00  0.00
ATOM   3892  C21 DMP   104      43.640  37.580  28.480  1.00  0.00
ATOM   3893  O22 DMP   104      42.790  37.100  27.730  1.00  0.00
ATOM   3894  C22 DMP   104      43.910  37.280  29.900  1.00  0.00
ATOM   3895  C23 DMP   104      45.010  36.220  29.900  1.00  0.00
ATOM   3896  C24 DMP   104      45.390  35.730  31.300  1.00  0.00
ATOM   3897  C25 DMP   104      44.260  35.070  32.080  1.00  0.00
ATOM   3898  C26 DMP   104      44.800  34.400  33.350  1.00  0.00
ATOM   3899  C27 DMP   104      43.670  33.980  34.290  1.00  0.00
ATOM   3900  C28 DMP   104      44.150  33.160  35.490  1.00  0.00
ATOM   3901  C29 DMP   104      43.000  32.690  36.390  1.00  0.00
ATOM   3902 0C21 DMP   104      43.410  31.850  37.590  1.00  0.00
ATOM   3903 1C21 DMP   104      42.230  31.250  38.360  1.00  0.00
ATOM   3904 2C21 DMP   104      42.860  30.330  39.410  1.00  0.00
ATOM   3905 3C21 DMP   104      41.940  29.250  39.960  1.00  0.00
ATOM   3906 4C21 DMP   104      41.640  28.310  38.790  1.00  0.00
ATOM   3907  C1  DMP   104      45.930  39.690  26.430  1.00  0.00
ATOM   3908  O11 DMP   104      45.770  41.000  26.970  1.00  0.00
ATOM   3909  C11 DMP   104      46.810  41.830  27.000  1.00  0.00
ATOM   3910  O12 DMP   104      47.780  41.700  26.250  1.00  0.00
ATOM   3911  C12 DMP   104      46.400  43.140  27.550  1.00  0.00
ATOM   3912  C13 DMP   104      47.510  44.070  28.050  1.00  0.00
ATOM   3913  C14 DMP   104      48.370  43.680  29.250  1.00  0.00
ATOM   3914  C15 DMP   104      47.520  43.960  30.500  1.00  0.00
ATOM   3915  C16 DMP   104      48.140  43.250  31.710  1.00  0.00
ATOM   3916  C17 DMP   104      47.210  43.520  32.890  1.00  0.00
ATOM   3917  C18 DMP   104      47.220  42.400  33.920  1.00  0.00
ATOM   3918  C19 DMP   104      48.280  42.420  35.030  1.00  0.00
ATOM   3919 0C11 DMP   104      48.270  41.190  35.940  1.00  0.00
ATOM   3920 1C11 DMP   104      49.540  41.070  36.780  1.00  0.00
ATOM   3921 2C11 DMP   104      49.380  39.800  37.610  1.00  0.00
ATOM   3922 3C11 DMP   104      50.380  39.620  38.750  1.00  0.00
ATOM   3923 4C11 DMP   104      50.870  38.180  38.930  1.00  0.00
ATOM   3924  C33 DMP   105       6.110   6.660  21.060  1.00  0.00
ATOM   3925  C34 DMP   105       7.740   7.260  22.720  1.00  0.00
ATOM   3926  C35 DMP   105       5.390   6.980  23.220  1.00  0.00
ATOM   3927  N   DMP   105       6.370   7.480  22.250  1.00  0.00
ATOM   3928  C32 DMP   105       6.180   8.880  21.820  1.00  0.00
ATOM   3929  C31 DMP   105       5.000   9.730  22.250  1.00  0.00
ATOM   3930  O32 DMP   105       3.740   9.180  21.840  1.00  0.00
ATOM   3931  P   DMP   105       2.550  10.150  22.320  1.00  0.00
ATOM   3932  O33 DMP   105       2.890  11.580  22.230  1.00  0.00
ATOM   3933  O34 DMP   105       1.240   9.730  21.760  1.00  0.00
ATOM   3934  O31 DMP   105       2.580   9.770  23.890  1.00  0.00
ATOM   3935  C3  DMP   105       1.830  10.750  24.610  1.00  0.00
ATOM   3936  C2  DMP   105       1.810  10.600  26.130  1.00  0.00
ATOM   3937  O21 DMP   105       0.980  11.580  26.760  1.00  0.00
ATOM   3938  C21 DMP   105       0.110  11.210  27.690  1.00  0.00
ATOM   3939  O22 DMP   105      -0.190  10.030  27.850  1.00  0.00
ATOM   3940  C22 DMP   105      -0.600  12.330  28.350  1.00  0.00
ATOM   3941  C23 DMP   105      -0.830  11.980  29.820  1.00  0.00
ATOM   3942  C24 DMP   105      -1.900  12.860  30.480  1.00  0.00
ATOM   3943  C25 DMP   105      -1.900  12.820  32.010  1.00  0.00
ATOM   3944  C26 DMP   105      -2.200  11.430  32.570  1.00  0.00
ATOM   3945  C27 DMP   105      -2.420  11.510  34.090  1.00  0.00
ATOM   3946  C28 DMP   105      -2.620  10.070  34.560  1.00  0.00
ATOM   3947  C29 DMP   105      -3.490  10.150  35.810  1.00  0.00
ATOM   3948 0C21 DMP   105      -3.600   8.850  36.610  1.00  0.00
ATOM   3949 1C21 DMP   105      -4.660   9.000  37.710  1.00  0.00
ATOM   3950 2C21 DMP   105      -4.780   7.710  38.510  1.00  0.00
ATOM   3951 3C21 DMP   105      -5.960   7.740  39.490  1.00  0.00
ATOM   3952 4C21 DMP   105      -5.700   6.530  40.390  1.00  0.00
ATOM   3953  C1  DMP   105       3.260  10.790  26.590  1.00  0.00
ATOM   3954  O11 DMP   105       3.640  10.730  27.970  1.00  0.00
ATOM   3955  C11 DMP   105       3.830  11.950  28.480  1.00  0.00
ATOM   3956  O12 DMP   105       3.880  12.940  27.750  1.00  0.00
ATOM   3957  C12 DMP   105       3.860  11.950  29.960  1.00  0.00
ATOM   3958  C13 DMP   105       3.150  13.200  30.480  1.00  0.00
ATOM   3959  C14 DMP   105       3.260  13.380  32.000  1.00  0.00
ATOM   3960  C15 DMP   105       2.380  12.300  32.630  1.00  0.00
ATOM   3961  C16 DMP   105       2.420  12.520  34.150  1.00  0.00
ATOM   3962  C17 DMP   105       1.340  11.750  34.910  1.00  0.00
ATOM   3963  C18 DMP   105       1.540  12.190  36.370  1.00  0.00
ATOM   3964  C19 DMP   105       0.230  11.980  37.120  1.00  0.00
ATOM   3965 0C11 DMP   105       0.400  12.880  38.340  1.00  0.00
ATOM   3966 1C11 DMP   105      -0.820  13.100  39.240  1.00  0.00
ATOM   3967 2C11 DMP   105      -1.420  11.770  39.700  1.00  0.00
ATOM   3968 3C11 DMP   105      -2.790  12.170  40.270  1.00  0.00
ATOM   3969 4C11 DMP   105      -3.340  11.200  41.310  1.00  0.00
ATOM   3970  C33 DMP   106      23.340  14.490  20.650  1.00  0.00
ATOM   3971  C34 DMP   106      22.660  13.140  22.490  1.00  0.00
ATOM   3972  C35 DMP   106      23.140  12.150  20.450  1.00  0.00
ATOM   3973  N   DMP   106      22.510  13.340  21.040  1.00  0.00
ATOM   3974  C32 DMP   106      21.180  13.730  20.560  1.00  0.00
ATOM   3975  C31 DMP   106      20.090  12.820  21.140  1.00  0.00
ATOM   3976  O32 DMP   106      20.250  11.440  20.790  1.00  0.00
ATOM   3977  P   DMP   106      19.060  10.630  21.520  1.00  0.00
ATOM   3978  O33 DMP   106      17.880  11.500  21.730  1.00  0.00
ATOM   3979  O34 DMP   106      19.030   9.460  20.610  1.00  0.00
ATOM   3980  O31 DMP   106      19.780  10.370  22.930  1.00  0.00
ATOM   3981  C3  DMP   106      20.690   9.270  22.950  1.00  0.00
ATOM   3982  C2  DMP   106      21.890   9.470  23.890  1.00  0.00
ATOM   3983  O21 DMP   106      22.950   8.510  23.800  1.00  0.00
ATOM   3984  C21 DMP   106      24.170   8.910  23.440  1.00  0.00
ATOM   3985  O22 DMP   106      24.290   9.750  22.560  1.00  0.00
ATOM   3986  C22 DMP   106      25.100   7.780  23.680  1.00  0.00
ATOM   3987  C23 DMP   106      26.500   8.220  24.120  1.00  0.00
ATOM   3988  C24 DMP   106      26.380   8.850  25.520  1.00  0.00
ATOM   3989  C25 DMP   106      27.850   9.140  25.860  1.00  0.00
ATOM   3990  C26 DMP   106      28.680   7.910  26.240  1.00  0.00
ATOM   3991  C27 DMP   106      28.130   7.310  27.530  1.00  0.00
ATOM   3992  C28 DMP   106      29.150   6.280  28.040  1.00  0.00
ATOM   3993  C29 DMP   106      28.560   5.600  29.280  1.00  0.00
ATOM   3994 0C21 DMP   106      29.730   5.030  30.080  1.00  0.00
ATOM   3995 1C21 DMP   106      29.210   4.250  31.290  1.00  0.00
ATOM   3996 2C21 DMP   106      30.420   3.830  32.120  1.00  0.00
ATOM   3997 3C21 DMP   106      30.010   3.190  33.440  1.00  0.00
ATOM   3998 4C21 DMP   106      31.150   2.630  34.300  1.00  0.00
ATOM   3999  C1  DMP   106      21.250   9.640  25.270  1.00  0.00
ATOM   4000  O11 DMP   106      21.990  10.570  26.060  1.00  0.00
ATOM   4001  C11 DMP   106      21.940  10.380  27.370  1.00  0.00
ATOM   4002  O12 DMP   106      21.250   9.480  27.850  1.00  0.00
ATOM   4003  C12 DMP   106      22.790  11.330  28.120  1.00  0.00
ATOM   4004  C13 DMP   106      22.000  12.190  29.110  1.00  0.00
ATOM   4005  C14 DMP   106      21.740  11.480  30.450  1.00  0.00
ATOM   4006  C15 DMP   106      21.180  12.460  31.490  1.00  0.00
ATOM   4007  C16 DMP   106      20.640  11.720  32.720  1.00  0.00
ATOM   4008  C17 DMP   106      20.240  12.630  33.890  1.00  0.00
ATOM   4009  C18 DMP   106      18.970  13.420  33.560  1.00  0.00
ATOM   4010  C19 DMP   106      18.630  14.150  34.850  1.00  0.00
ATOM   4011 0C11 DMP   106      19.190  15.580  34.830  1.00  0.00
ATOM   4012 1C11 DMP   106      19.060  16.250  36.200  1.00  0.00
ATOM   4013 2C11 DMP   106      17.680  16.470  36.820  1.00  0.00
ATOM   4014 3C11 DMP   106      17.710  16.670  38.330  1.00  0.00
ATOM   4015 4C11 DMP   106      17.250  15.370  39.000  1.00  0.00
ATOM   4016  C33 DMP   107      30.780  47.210  56.050  1.00  0.00
ATOM   4017  C34 DMP   107      30.940  48.260  58.260  1.00  0.00
ATOM   4018  C35 DMP   107      32.430  48.810  56.600  1.00  0.00
ATOM   4019  N   DMP   107      31.670  47.670  57.120  1.00  0.00
ATOM   4020  C32 DMP   107      32.590  46.610  57.560  1.00  0.00
ATOM   4021  C31 DMP   107      33.730  46.030  56.710  1.00  0.00
ATOM   4022  O32 DMP   107      33.350  45.360  55.510  1.00  0.00
ATOM   4023  P   DMP   107      34.590  45.140  54.510  1.00  0.00
ATOM   4024  O33 DMP   107      35.830  44.890  55.270  1.00  0.00
ATOM   4025  O34 DMP   107      34.100  44.110  53.560  1.00  0.00
ATOM   4026  O31 DMP   107      34.530  46.580  53.810  1.00  0.00
ATOM   4027  C3  DMP   107      33.600  46.670  52.720  1.00  0.00
ATOM   4028  C2  DMP   107      33.280  48.130  52.400  1.00  0.00
ATOM   4029  O21 DMP   107      32.080  48.330  51.650  1.00  0.00
ATOM   4030  C21 DMP   107      31.140  49.090  52.200  1.00  0.00
ATOM   4031  O22 DMP   107      31.200  49.360  53.390  1.00  0.00
ATOM   4032  C22 DMP   107      30.100  49.550  51.240  1.00  0.00
ATOM   4033  C23 DMP   107      30.540  50.770  50.430  1.00  0.00
ATOM   4034  C24 DMP   107      29.390  51.090  49.470  1.00  0.00
ATOM   4035  C25 DMP   107      29.800  52.280  48.610  1.00  0.00
ATOM   4036  C26 DMP   107      28.730  52.390  47.520  1.00  0.00
ATOM   4037  C27 DMP   107      28.820  53.720  46.760  1.00  0.00
ATOM   4038  C28 DMP   107      27.760  53.570  45.670  1.00  0.00
ATOM   4039  C29 DMP   107      27.460  54.890  44.970  1.00  0.00
ATOM   4040 0C21 DMP   107      28.610  55.600  44.250  1.00  0.00
ATOM   4041 1C21 DMP   107      28.810  54.990  42.860  1.00  0.00
ATOM   4042 2C21 DMP   107      29.750  56.020  42.240  1.00  0.00
ATOM   4043 3C21 DMP   107      30.520  55.760  40.940  1.00  0.00
ATOM   4044 4C21 DMP   107      32.030  55.680  41.160  1.00  0.00
ATOM   4045  C1  DMP   107      34.530  48.840  51.880  1.00  0.00
ATOM   4046  O11 DMP   107      35.200  48.300  50.730  1.00  0.00
ATOM   4047  C11 DMP   107      36.490  48.620  50.590  1.00  0.00
ATOM   4048  O12 DMP   107      36.960  49.600  51.160  1.00  0.00
ATOM   4049  C12 DMP   107      37.110  47.950  49.430  1.00  0.00
ATOM   4050  C13 DMP   107      36.260  48.420  48.240  1.00  0.00
ATOM   4051  C14 DMP   107      36.710  47.660  46.990  1.00  0.00
ATOM   4052  C15 DMP   107      38.060  48.060  46.390  1.00  0.00
ATOM   4053  C16 DMP   107      38.370  47.220  45.160  1.00  0.00
ATOM   4054  C17 DMP   107      39.720  47.460  44.470  1.00  0.00
ATOM   4055  C18 DMP   107      39.410  47.690  42.990  1.00  0.00
ATOM   4056  C19 DMP   107      40.500  48.400  42.190  1.00  0.00
ATOM   4057 0C11 DMP   107      40.110  48.450  40.710  1.00  0.00
ATOM   4058 1C11 DMP   107      40.100  49.840  40.070  1.00  0.00
ATOM   4059 2C11 DMP   107      39.360  49.800  38.730  1.00  0.00
ATOM   4060 3C11 DMP   107      39.170  51.190  38.110  1.00  0.00
ATOM   4061 4C11 DMP   107      39.030  50.970  36.610  1.00  0.00
ATOM   4062  C33 DMP   108      31.690  40.840  36.020  1.00  0.00
ATOM   4063  C34 DMP   108      31.180  42.360  34.430  1.00  0.00
ATOM   4064  C35 DMP   108      29.550  41.630  36.040  1.00  0.00
ATOM   4065  N   DMP   108      30.600  41.190  35.100  1.00  0.00
ATOM   4066  C32 DMP   108      30.270  40.130  34.140  1.00  0.00
ATOM   4067  C31 DMP   108      29.630  38.800  34.550  1.00  0.00
ATOM   4068  O32 DMP   108      30.150  38.060  35.660  1.00  0.00
ATOM   4069  P   DMP   108      29.160  37.040  36.410  1.00  0.00
ATOM   4070  O33 DMP   108      28.410  36.440  35.290  1.00  0.00
ATOM   4071  O34 DMP   108      29.990  36.230  37.330  1.00  0.00
ATOM   4072  O31 DMP   108      28.240  38.160  37.120  1.00  0.00
ATOM   4073  C3  DMP   108      27.890  37.750  38.440  1.00  0.00
ATOM   4074  C2  DMP   108      27.190  38.840  39.250  1.00  0.00
ATOM   4075  O21 DMP   108      25.940  39.320  38.750  1.00  0.00
ATOM   4076  C21 DMP   108      24.820  38.620  38.610  1.00  0.00
ATOM   4077  O22 DMP   108      24.860  37.460  39.010  1.00  0.00
ATOM   4078  C22 DMP   108      23.750  39.470  38.040  1.00  0.00
ATOM   4079  C23 DMP   108      22.710  39.770  39.120  1.00  0.00
ATOM   4080  C24 DMP   108      21.770  40.920  38.740  1.00  0.00
ATOM   4081  C25 DMP   108      22.590  42.210  38.820  1.00  0.00
ATOM   4082  C26 DMP   108      21.700  43.340  38.290  1.00  0.00
ATOM   4083  C27 DMP   108      22.390  44.710  38.310  1.00  0.00
ATOM   4084  C28 DMP   108      21.420  45.790  37.840  1.00  0.00
ATOM   4085  C29 DMP   108      21.470  45.680  36.320  1.00  0.00
ATOM   4086 0C21 DMP   108      20.640  46.660  35.490  1.00  0.00
ATOM   4087 1C21 DMP   108      21.400  47.970  35.260  1.00  0.00
ATOM   4088 2C21 DMP   108      20.680  49.090  34.490  1.00  0.00
ATOM   4089 3C21 DMP   108      21.530  50.360  34.500  1.00  0.00
ATOM   4090 4C21 DMP   108      21.590  50.920  35.920  1.00  0.00
ATOM   4091  C1  DMP   108      28.020  40.110  39.490  1.00  0.00
ATOM   4092  O11 DMP   108      29.240  39.740  40.150  1.00  0.00
ATOM   4093  C11 DMP   108      30.320  40.450  39.850  1.00  0.00
ATOM   4094  O12 DMP   108      30.330  41.350  39.020  1.00  0.00
ATOM   4095  C12 DMP   108      31.410  39.850  40.670  1.00  0.00
ATOM   4096  C13 DMP   108      32.350  40.910  41.230  1.00  0.00
ATOM   4097  C14 DMP   108      31.670  41.670  42.370  1.00  0.00
ATOM   4098  C15 DMP   108      31.370  40.890  43.650  1.00  0.00
ATOM   4099  C16 DMP   108      30.580  41.810  44.590  1.00  0.00
ATOM   4100  C17 DMP   108      30.280  41.250  45.980  1.00  0.00
ATOM   4101  C18 DMP   108      31.470  41.480  46.930  1.00  0.00
ATOM   4102  C19 DMP   108      31.340  42.890  47.500  1.00  0.00
ATOM   4103 0C11 DMP   108      32.600  43.470  48.160  1.00  0.00
ATOM   4104 1C11 DMP   108      32.350  44.880  48.680  1.00  0.00
ATOM   4105 2C11 DMP   108      31.800  46.010  47.790  1.00  0.00
ATOM   4106 3C11 DMP   108      31.590  47.240  48.680  1.00  0.00
ATOM   4107 4C11 DMP   108      31.050  48.360  47.790  1.00  0.00
ATOM   4108  C33 DMP   109      22.110  30.380  56.160  1.00  0.00
ATOM   4109  C34 DMP   109      21.420  28.390  57.060  1.00  0.00
ATOM   4110  C35 DMP   109      22.320  28.510  54.740  1.00  0.00
ATOM   4111  N   DMP   109      21.480  29.110  55.780  1.00  0.00
ATOM   4112  C32 DMP   109      20.070  29.370  55.440  1.00  0.00
ATOM   4113  C31 DMP   109      19.260  28.460  54.520  1.00  0.00
ATOM   4114  O32 DMP   109      19.780  28.250  53.210  1.00  0.00
ATOM   4115  P   DMP   109      18.520  27.910  52.260  1.00  0.00
ATOM   4116  O33 DMP   109      17.930  26.710  52.890  1.00  0.00
ATOM   4117  O34 DMP   109      17.840  29.230  52.260  1.00  0.00
ATOM   4118  O31 DMP   109      19.290  27.510  50.900  1.00  0.00
ATOM   4119  C3  DMP   109      19.760  26.160  50.900  1.00  0.00
ATOM   4120  C2  DMP   109      20.990  25.840  50.050  1.00  0.00
ATOM   4121  O21 DMP   109      22.200  26.410  50.550  1.00  0.00
ATOM   4122  C21 DMP   109      22.780  25.770  51.560  1.00  0.00
ATOM   4123  O22 DMP   109      22.330  24.780  52.130  1.00  0.00
ATOM   4124  C22 DMP   109      24.090  26.380  51.890  1.00  0.00
ATOM   4125  C23 DMP   109      25.280  25.480  51.550  1.00  0.00
ATOM   4126  C24 DMP   109      26.720  25.880  51.870  1.00  0.00
ATOM   4127  C25 DMP   109      27.680  24.690  51.980  1.00  0.00
ATOM   4128  C26 DMP   109      28.000  23.950  50.680  1.00  0.00
ATOM   4129  C27 DMP   109      28.990  24.740  49.820  1.00  0.00
ATOM   4130  C28 DMP   109      29.450  24.010  48.550  1.00  0.00
ATOM   4131  C29 DMP   109      30.480  24.710  47.650  1.00  0.00
ATOM   4132 0C21 DMP   109      31.310  23.660  46.920  1.00  0.00
ATOM   4133 1C21 DMP   109      32.470  24.240  46.120  1.00  0.00
ATOM   4134 2C21 DMP   109      33.440  23.170  45.590  1.00  0.00
ATOM   4135 3C21 DMP   109      34.460  23.730  44.590  1.00  0.00
ATOM   4136 4C21 DMP   109      33.890  24.000  43.200  1.00  0.00
ATOM   4137  C1  DMP   109      20.650  26.130  48.590  1.00  0.00
ATOM   4138  O11 DMP   109      19.400  25.620  48.130  1.00  0.00
ATOM   4139  C11 DMP   109      18.960  26.190  47.010  1.00  0.00
ATOM   4140  O12 DMP   109      19.580  27.090  46.440  1.00  0.00
ATOM   4141  C12 DMP   109      17.740  25.520  46.510  1.00  0.00
ATOM   4142  C13 DMP   109      18.030  24.350  45.580  1.00  0.00
ATOM   4143  C14 DMP   109      18.660  24.830  44.270  1.00  0.00
ATOM   4144  C15 DMP   109      18.520  23.790  43.160  1.00  0.00
ATOM   4145  C16 DMP   109      18.900  24.280  41.760  1.00  0.00
ATOM   4146  C17 DMP   109      19.060  23.110  40.800  1.00  0.00
ATOM   4147  C18 DMP   109      20.420  22.420  40.870  1.00  0.00
ATOM   4148  C19 DMP   109      20.280  21.230  39.910  1.00  0.00
ATOM   4149 0C11 DMP   109      21.480  20.320  40.150  1.00  0.00
ATOM   4150 1C11 DMP   109      22.810  20.810  39.560  1.00  0.00
ATOM   4151 2C11 DMP   109      22.880  21.090  38.050  1.00  0.00
ATOM   4152 3C11 DMP   109      23.090  19.810  37.240  1.00  0.00
ATOM   4153 4C11 DMP   109      23.320  20.050  35.750  1.00  0.00
ATOM   4154  C33 DMP   110      42.060  13.360  65.760  1.00  0.00
ATOM   4155  C34 DMP   110      40.150  14.370  64.690  1.00  0.00
ATOM   4156  C35 DMP   110      40.200  12.050  65.160  1.00  0.00
ATOM   4157  N   DMP   110      41.030  13.190  64.730  1.00  0.00
ATOM   4158  C32 DMP   110      41.690  12.850  63.460  1.00  0.00
ATOM   4159  C31 DMP   110      40.930  12.150  62.330  1.00  0.00
ATOM   4160  O32 DMP   110      39.830  12.810  61.700  1.00  0.00
ATOM   4161  P   DMP   110      39.080  11.850  60.650  1.00  0.00
ATOM   4162  O33 DMP   110      39.380  10.420  60.900  1.00  0.00
ATOM   4163  O34 DMP   110      37.720  12.410  60.520  1.00  0.00
ATOM   4164  O31 DMP   110      40.000  12.380  59.440  1.00  0.00
ATOM   4165  C3  DMP   110      39.530  13.640  58.970  1.00  0.00
ATOM   4166  C2  DMP   110      40.690  14.470  58.410  1.00  0.00
ATOM   4167  O21 DMP   110      40.110  15.550  57.690  1.00  0.00
ATOM   4168  C21 DMP   110      40.130  16.810  58.130  1.00  0.00
ATOM   4169  O22 DMP   110      40.140  17.040  59.340  1.00  0.00
ATOM   4170  C22 DMP   110      39.600  17.740  57.110  1.00  0.00
ATOM   4171  C23 DMP   110      40.850  18.320  56.460  1.00  0.00
ATOM   4172  C24 DMP   110      40.280  19.070  55.260  1.00  0.00
ATOM   4173  C25 DMP   110      40.220  18.260  53.960  1.00  0.00
ATOM   4174  C26 DMP   110      41.610  18.060  53.360  1.00  0.00
ATOM   4175  C27 DMP   110      41.640  17.170  52.120  1.00  0.00
ATOM   4176  C28 DMP   110      41.120  17.640  50.760  1.00  0.00
ATOM   4177  C29 DMP   110      40.950  16.370  49.930  1.00  0.00
ATOM   4178 0C21 DMP   110      40.040  16.550  48.710  1.00  0.00
ATOM   4179 1C21 DMP   110      38.580  16.780  49.110  1.00  0.00
ATOM   4180 2C21 DMP   110      37.790  16.980  47.810  1.00  0.00
ATOM   4181 3C21 DMP   110      37.900  18.430  47.360  1.00  0.00
ATOM   4182 4C21 DMP   110      37.050  18.860  46.160  1.00  0.00
ATOM   4183  C1  DMP   110      41.610  13.560  57.590  1.00  0.00
ATOM   4184  O11 DMP   110      42.820  14.110  57.070  1.00  0.00
ATOM   4185  C11 DMP   110      43.430  13.330  56.180  1.00  0.00
ATOM   4186  O12 DMP   110      43.190  12.150  55.920  1.00  0.00
ATOM   4187  C12 DMP   110      44.640  13.990  55.650  1.00  0.00
ATOM   4188  C13 DMP   110      44.910  13.730  54.170  1.00  0.00
ATOM   4189  C14 DMP   110      46.290  14.150  53.660  1.00  0.00
ATOM   4190  C15 DMP   110      46.360  14.100  52.130  1.00  0.00
ATOM   4191  C16 DMP   110      45.620  15.280  51.510  1.00  0.00
ATOM   4192  C17 DMP   110      45.510  15.150  49.990  1.00  0.00
ATOM   4193  C18 DMP   110      45.250  16.540  49.410  1.00  0.00
ATOM   4194  C19 DMP   110      45.320  16.490  47.880  1.00  0.00
ATOM   4195 0C11 DMP   110      44.240  15.710  47.140  1.00  0.00
ATOM   4196 1C11 DMP   110      44.400  15.270  45.680  1.00  0.00
ATOM   4197 2C11 DMP   110      44.950  16.370  44.770  1.00  0.00
ATOM   4198 3C11 DMP   110      44.780  15.800  43.360  1.00  0.00
ATOM   4199 4C11 DMP   110      45.670  16.480  42.320  1.00  0.00
ATOM   4200  C33 DMP   111      17.360  26.300  62.440  1.00  0.00
ATOM   4201  C34 DMP   111      15.040  26.090  62.690  1.00  0.00
ATOM   4202  C35 DMP   111      15.870  26.300  60.500  1.00  0.00
ATOM   4203  N   DMP   111      16.080  26.750  61.880  1.00  0.00
ATOM   4204  C32 DMP   111      15.900  28.180  62.160  1.00  0.00
ATOM   4205  C31 DMP   111      14.930  29.090  61.390  1.00  0.00
ATOM   4206  O32 DMP   111      15.210  29.240  60.000  1.00  0.00
ATOM   4207  P   DMP   111      14.170  30.190  59.220  1.00  0.00
ATOM   4208  O33 DMP   111      13.670  31.220  60.150  1.00  0.00
ATOM   4209  O34 DMP   111      15.060  30.670  58.140  1.00  0.00
ATOM   4210  O31 DMP   111      13.110  29.000  58.980  1.00  0.00
ATOM   4211  C3  DMP   111      13.570  28.170  57.910  1.00  0.00
ATOM   4212  C2  DMP   111      12.660  26.960  57.660  1.00  0.00
ATOM   4213  O21 DMP   111      13.290  26.130  56.690  1.00  0.00
ATOM   4214  C21 DMP   111      14.190  25.190  56.980  1.00  0.00
ATOM   4215  O22 DMP   111      14.320  24.810  58.140  1.00  0.00
ATOM   4216  C22 DMP   111      14.890  24.550  55.840  1.00  0.00
ATOM   4217  C23 DMP   111      14.940  23.040  56.100  1.00  0.00
ATOM   4218  C24 DMP   111      15.960  22.550  55.070  1.00  0.00
ATOM   4219  C25 DMP   111      15.950  21.040  54.850  1.00  0.00
ATOM   4220  C26 DMP   111      14.680  20.490  54.210  1.00  0.00
ATOM   4221  C27 DMP   111      14.800  20.460  52.690  1.00  0.00
ATOM   4222  C28 DMP   111      13.930  19.400  52.020  1.00  0.00
ATOM   4223  C29 DMP   111      14.580  18.030  51.770  1.00  0.00
ATOM   4224 0C21 DMP   111      15.760  18.250  50.830  1.00  0.00
ATOM   4225 1C21 DMP   111      16.090  17.010  49.980  1.00  0.00
ATOM   4226 2C21 DMP   111      17.150  17.380  48.940  1.00  0.00
ATOM   4227 3C21 DMP   111      17.480  16.390  47.820  1.00  0.00
ATOM   4228 4C21 DMP   111      18.130  15.150  48.420  1.00  0.00
ATOM   4229  C1  DMP   111      11.310  27.540  57.230  1.00  0.00
ATOM   4230  O11 DMP   111      11.190  28.310  56.030  1.00  0.00
ATOM   4231  C11 DMP   111       9.920  28.430  55.630  1.00  0.00
ATOM   4232  O12 DMP   111       8.930  28.170  56.310  1.00  0.00
ATOM   4233  C12 DMP   111       9.680  29.220  54.400  1.00  0.00
ATOM   4234  C13 DMP   111      10.140  28.290  53.270  1.00  0.00
ATOM   4235  C14 DMP   111      10.100  28.950  51.890  1.00  0.00
ATOM   4236  C15 DMP   111      11.240  29.960  51.740  1.00  0.00
ATOM   4237  C16 DMP   111      11.250  30.680  50.390  1.00  0.00
ATOM   4238  C17 DMP   111      12.490  31.580  50.290  1.00  0.00
ATOM   4239  C18 DMP   111      13.750  30.780  49.990  1.00  0.00
ATOM   4240  C19 DMP   111      13.780  30.130  48.600  1.00  0.00
ATOM   4241 0C11 DMP   111      14.380  30.910  47.430  1.00  0.00
ATOM   4242 1C11 DMP   111      15.790  31.420  47.730  1.00  0.00
ATOM   4243 2C11 DMP   111      16.610  31.650  46.460  1.00  0.00
ATOM   4244 3C11 DMP   111      18.100  31.310  46.470  1.00  0.00
ATOM   4245 4C11 DMP   111      18.460  31.270  44.980  1.00  0.00
ATOM   4246  C33 DMP   112       4.750  60.400  18.960  1.00  0.00
ATOM   4247  C34 DMP   112       3.140  59.310  20.560  1.00  0.00
ATOM   4248  C35 DMP   112       2.510  60.820  18.830  1.00  0.00
ATOM   4249  N   DMP   112       3.560  60.510  19.820  1.00  0.00
ATOM   4250  C32 DMP   112       3.470  61.680  20.700  1.00  0.00
ATOM   4251  C31 DMP   112       4.700  61.990  21.560  1.00  0.00
ATOM   4252  O32 DMP   112       5.110  61.070  22.570  1.00  0.00
ATOM   4253  P   DMP   112       5.310  61.830  23.970  1.00  0.00
ATOM   4254  O33 DMP   112       6.250  62.960  23.760  1.00  0.00
ATOM   4255  O34 DMP   112       3.920  62.080  24.420  1.00  0.00
ATOM   4256  O31 DMP   112       6.170  60.790  24.850  1.00  0.00
ATOM   4257  C3  DMP   112       5.340  59.830  25.520  1.00  0.00
ATOM   4258  C2  DMP   112       6.070  58.560  25.940  1.00  0.00
ATOM   4259  O21 DMP   112       5.370  57.450  26.500  1.00  0.00
ATOM   4260  C21 DMP   112       5.260  56.260  25.920  1.00  0.00
ATOM   4261  O22 DMP   112       5.890  56.050  24.890  1.00  0.00
ATOM   4262  C22 DMP   112       4.150  55.400  26.400  1.00  0.00
ATOM   4263  C23 DMP   112       4.710  54.630  27.600  1.00  0.00
ATOM   4264  C24 DMP   112       3.670  54.770  28.720  1.00  0.00
ATOM   4265  C25 DMP   112       4.180  54.290  30.080  1.00  0.00
ATOM   4266  C26 DMP   112       3.340  54.960  31.160  1.00  0.00
ATOM   4267  C27 DMP   112       3.890  54.640  32.550  1.00  0.00
ATOM   4268  C28 DMP   112       3.170  55.320  33.720  1.00  0.00
ATOM   4269  C29 DMP   112       3.040  56.840  33.550  1.00  0.00
ATOM   4270 0C21 DMP   112       2.230  57.380  34.730  1.00  0.00
ATOM   4271 1C21 DMP   112       3.120  57.210  35.960  1.00  0.00
ATOM   4272 2C21 DMP   112       2.340  57.650  37.210  1.00  0.00
ATOM   4273 3C21 DMP   112       3.330  57.730  38.380  1.00  0.00
ATOM   4274 4C21 DMP   112       3.800  56.370  38.890  1.00  0.00
ATOM   4275  C1  DMP   112       7.290  58.940  26.790  1.00  0.00
ATOM   4276  O11 DMP   112       6.920  59.440  28.080  1.00  0.00
ATOM   4277  C11 DMP   112       7.870  59.960  28.850  1.00  0.00
ATOM   4278  O12 DMP   112       9.050  59.920  28.490  1.00  0.00
ATOM   4279  C12 DMP   112       7.450  60.650  30.100  1.00  0.00
ATOM   4280  C13 DMP   112       8.550  61.420  30.840  1.00  0.00
ATOM   4281  C14 DMP   112       8.090  62.090  32.130  1.00  0.00
ATOM   4282  C15 DMP   112       9.210  62.980  32.670  1.00  0.00
ATOM   4283  C16 DMP   112       8.760  63.700  33.940  1.00  0.00
ATOM   4284  C17 DMP   112       8.680  62.800  35.170  1.00  0.00
ATOM   4285  C18 DMP   112       8.390  63.590  36.450  1.00  0.00
ATOM   4286  C19 DMP   112       8.240  62.700  37.690  1.00  0.00
ATOM   4287 0C11 DMP   112       7.560  63.480  38.820  1.00  0.00
ATOM   4288 1C11 DMP   112       7.400  62.470  39.960  1.00  0.00
ATOM   4289 2C11 DMP   112       6.530  62.730  41.200  1.00  0.00
ATOM   4290 3C11 DMP   112       6.670  64.060  41.930  1.00  0.00
ATOM   4291 4C11 DMP   112       6.220  63.820  43.370  1.00  0.00
ATOM   4292  C33 DMP   113      29.890  24.430  19.590  1.00  0.00
ATOM   4293  C34 DMP   113      28.080  25.240  20.850  1.00  0.00
ATOM   4294  C35 DMP   113      30.290  26.110  21.200  1.00  0.00
ATOM   4295  N   DMP   113      29.510  24.900  20.930  1.00  0.00
ATOM   4296  C32 DMP   113      30.010  23.950  21.940  1.00  0.00
ATOM   4297  C31 DMP   113      29.100  22.750  22.240  1.00  0.00
ATOM   4298  O32 DMP   113      27.790  23.020  22.730  1.00  0.00
ATOM   4299  P   DMP   113      27.060  21.770  23.430  1.00  0.00
ATOM   4300  O33 DMP   113      25.700  22.240  23.760  1.00  0.00
ATOM   4301  O34 DMP   113      27.290  20.520  22.670  1.00  0.00
ATOM   4302  O31 DMP   113      27.920  21.820  24.800  1.00  0.00
ATOM   4303  C3  DMP   113      27.720  20.760  25.730  1.00  0.00
ATOM   4304  C2  DMP   113      28.850  20.540  26.750  1.00  0.00
ATOM   4305  O21 DMP   113      28.470  19.470  27.630  1.00  0.00
ATOM   4306  C21 DMP   113      28.890  18.220  27.470  1.00  0.00
ATOM   4307  O22 DMP   113      29.430  17.950  26.390  1.00  0.00
ATOM   4308  C22 DMP   113      28.580  17.240  28.530  1.00  0.00
ATOM   4309  C23 DMP   113      29.880  17.020  29.310  1.00  0.00
ATOM   4310  C24 DMP   113      29.660  16.080  30.490  1.00  0.00
ATOM   4311  C25 DMP   113      29.100  16.970  31.610  1.00  0.00
ATOM   4312  C26 DMP   113      28.950  16.170  32.900  1.00  0.00
ATOM   4313  C27 DMP   113      30.360  15.970  33.460  1.00  0.00
ATOM   4314  C28 DMP   113      30.340  14.890  34.540  1.00  0.00
ATOM   4315  C29 DMP   113      31.590  15.040  35.410  1.00  0.00
ATOM   4316 0C21 DMP   113      31.230  14.470  36.780  1.00  0.00
ATOM   4317 1C21 DMP   113      30.990  12.960  36.750  1.00  0.00
ATOM   4318 2C21 DMP   113      30.450  12.280  38.010  1.00  0.00
ATOM   4319 3C21 DMP   113      29.970  10.830  37.840  1.00  0.00
ATOM   4320 4C21 DMP   113      29.260  10.270  39.070  1.00  0.00
ATOM   4321  C1  DMP   113      29.140  21.830  27.510  1.00  0.00
ATOM   4322  O11 DMP   113      30.130  21.780  28.540  1.00  0.00
ATOM   4323  C11 DMP   113      29.900  22.560  29.600  1.00  0.00
ATOM   4324  O12 DMP   113      28.840  23.170  29.710  1.00  0.00
ATOM   4325  C12 DMP   113      31.030  22.560  30.550  1.00  0.00
ATOM   4326  C13 DMP   113      30.810  21.360  31.470  1.00  0.00
ATOM   4327  C14 DMP   113      31.780  21.110  32.620  1.00  0.00
ATOM   4328  C15 DMP   113      31.190  20.180  33.680  1.00  0.00
ATOM   4329  C16 DMP   113      32.100  20.190  34.910  1.00  0.00
ATOM   4330  C17 DMP   113      31.360  19.470  36.040  1.00  0.00
ATOM   4331  C18 DMP   113      32.260  19.270  37.260  1.00  0.00
ATOM   4332  C19 DMP   113      31.590  18.310  38.240  1.00  0.00
ATOM   4333 0C11 DMP   113      32.770  17.810  39.080  1.00  0.00
ATOM   4334 1C11 DMP   113      32.300  17.260  40.420  1.00  0.00
ATOM   4335 2C11 DMP   113      31.640  18.350  41.270  1.00  0.00
ATOM   4336 3C11 DMP   113      30.810  17.760  42.400  1.00  0.00
ATOM   4337 4C11 DMP   113      30.200  18.730  43.410  1.00  0.00
ATOM   4338  C33 DMP   114      54.940  38.090  62.180  1.00  0.00
ATOM   4339  C34 DMP   114      55.950  40.070  61.290  1.00  0.00
ATOM   4340  C35 DMP   114      56.380  37.920  60.280  1.00  0.00
ATOM   4341  N   DMP   114      56.150  38.630  61.550  1.00  0.00
ATOM   4342  C32 DMP   114      57.180  38.360  62.560  1.00  0.00
ATOM   4343  C31 DMP   114      58.040  37.100  62.490  1.00  0.00
ATOM   4344  O32 DMP   114      57.290  35.880  62.360  1.00  0.00
ATOM   4345  P   DMP   114      58.230  34.630  61.960  1.00  0.00
ATOM   4346  O33 DMP   114      59.640  34.900  62.300  1.00  0.00
ATOM   4347  O34 DMP   114      57.650  33.430  62.600  1.00  0.00
ATOM   4348  O31 DMP   114      58.060  34.690  60.360  1.00  0.00
ATOM   4349  C3  DMP   114      57.230  33.700  59.740  1.00  0.00
ATOM   4350  C2  DMP   114      56.740  33.950  58.320  1.00  0.00
ATOM   4351  O21 DMP   114      55.640  33.100  57.950  1.00  0.00
ATOM   4352  C21 DMP   114      54.580  33.680  57.400  1.00  0.00
ATOM   4353  O22 DMP   114      54.270  34.800  57.820  1.00  0.00
ATOM   4354  C22 DMP   114      53.640  32.670  56.860  1.00  0.00
ATOM   4355  C23 DMP   114      52.220  33.230  56.750  1.00  0.00
ATOM   4356  C24 DMP   114      51.860  33.860  55.400  1.00  0.00
ATOM   4357  C25 DMP   114      52.280  32.990  54.210  1.00  0.00
ATOM   4358  C26 DMP   114      51.590  33.360  52.890  1.00  0.00
ATOM   4359  C27 DMP   114      52.390  32.660  51.790  1.00  0.00
ATOM   4360  C28 DMP   114      51.400  32.460  50.630  1.00  0.00
ATOM   4361  C29 DMP   114      51.750  33.070  49.270  1.00  0.00
ATOM   4362 0C21 DMP   114      50.640  32.730  48.280  1.00  0.00
ATOM   4363 1C21 DMP   114      50.590  33.830  47.220  1.00  0.00
ATOM   4364 2C21 DMP   114      49.760  33.540  45.970  1.00  0.00
ATOM   4365 3C21 DMP   114      50.190  34.540  44.900  1.00  0.00
ATOM   4366 4C21 DMP   114      49.700  34.160  43.500  1.00  0.00
ATOM   4367  C1  DMP   114      57.930  33.860  57.370  1.00  0.00
ATOM   4368  O11 DMP   114      57.570  34.380  56.090  1.00  0.00
ATOM   4369  C11 DMP   114      58.620  34.720  55.340  1.00  0.00
ATOM   4370  O12 DMP   114      59.750  34.430  55.730  1.00  0.00
ATOM   4371  C12 DMP   114      58.400  35.460  54.080  1.00  0.00
ATOM   4372  C13 DMP   114      58.670  34.580  52.850  1.00  0.00
ATOM   4373  C14 DMP   114      58.640  35.350  51.530  1.00  0.00
ATOM   4374  C15 DMP   114      59.000  34.490  50.320  1.00  0.00
ATOM   4375  C16 DMP   114      58.930  35.360  49.070  1.00  0.00
ATOM   4376  C17 DMP   114      59.540  34.680  47.840  1.00  0.00
ATOM   4377  C18 DMP   114      59.650  35.500  46.560  1.00  0.00
ATOM   4378  C19 DMP   114      59.610  34.660  45.280  1.00  0.00
ATOM   4379 0C11 DMP   114      59.730  35.620  44.100  1.00  0.00
ATOM   4380 1C11 DMP   114      59.810  34.790  42.810  1.00  0.00
ATOM   4381 2C11 DMP   114      60.430  35.690  41.740  1.00  0.00
ATOM   4382 3C11 DMP   114      60.690  34.910  40.450  1.00  0.00
ATOM   4383 4C11 DMP   114      61.490  35.810  39.500  1.00  0.00
ATOM   4384  C33 DMP   115      29.060  48.510  21.740  1.00  0.00
ATOM   4385  C34 DMP   115      30.840  47.780  23.010  1.00  0.00
ATOM   4386  C35 DMP   115      30.060  49.890  23.420  1.00  0.00
ATOM   4387  N   DMP   115      30.340  48.970  22.310  1.00  0.00
ATOM   4388  C32 DMP   115      31.290  49.550  21.350  1.00  0.00
ATOM   4389  C31 DMP   115      32.660  50.060  21.810  1.00  0.00
ATOM   4390  O32 DMP   115      32.610  51.160  22.720  1.00  0.00
ATOM   4391  P   DMP   115      34.080  51.350  23.360  1.00  0.00
ATOM   4392  O33 DMP   115      34.960  51.280  22.160  1.00  0.00
ATOM   4393  O34 DMP   115      33.850  52.670  23.980  1.00  0.00
ATOM   4394  O31 DMP   115      33.970  50.060  24.310  1.00  0.00
ATOM   4395  C3  DMP   115      33.410  50.400  25.580  1.00  0.00
ATOM   4396  C2  DMP   115      32.880  49.160  26.310  1.00  0.00
ATOM   4397  O21 DMP   115      32.020  49.500  27.400  1.00  0.00
ATOM   4398  C21 DMP   115      30.720  49.700  27.160  1.00  0.00
ATOM   4399  O22 DMP   115      30.180  49.230  26.170  1.00  0.00
ATOM   4400  C22 DMP   115      30.200  50.550  28.260  1.00  0.00
ATOM   4401  C23 DMP   115      29.670  51.860  27.670  1.00  0.00
ATOM   4402  C24 DMP   115      28.960  52.790  28.660  1.00  0.00
ATOM   4403  C25 DMP   115      30.010  53.450  29.560  1.00  0.00
ATOM   4404  C26 DMP   115      29.470  54.630  30.380  1.00  0.00
ATOM   4405  C27 DMP   115      30.560  55.110  31.350  1.00  0.00
ATOM   4406  C28 DMP   115      29.950  56.110  32.330  1.00  0.00
ATOM   4407  C29 DMP   115      28.850  55.440  33.160  1.00  0.00
ATOM   4408 0C21 DMP   115      29.450  54.480  34.190  1.00  0.00
ATOM   4409 1C21 DMP   115      30.270  55.110  35.320  1.00  0.00
ATOM   4410 2C21 DMP   115      29.460  55.820  36.410  1.00  0.00
ATOM   4411 3C21 DMP   115      28.950  54.770  37.400  1.00  0.00
ATOM   4412 4C21 DMP   115      27.980  55.460  38.370  1.00  0.00
ATOM   4413  C1  DMP   115      34.110  48.360  26.760  1.00  0.00
ATOM   4414  O11 DMP   115      35.030  48.890  27.720  1.00  0.00
ATOM   4415  C11 DMP   115      36.000  48.050  28.040  1.00  0.00
ATOM   4416  O12 DMP   115      36.130  46.870  27.720  1.00  0.00
ATOM   4417  C12 DMP   115      36.570  48.560  29.310  1.00  0.00
ATOM   4418  C13 DMP   115      36.410  47.630  30.510  1.00  0.00
ATOM   4419  C14 DMP   115      36.860  48.470  31.710  1.00  0.00
ATOM   4420  C15 DMP   115      36.560  47.840  33.070  1.00  0.00
ATOM   4421  C16 DMP   115      37.350  48.500  34.200  1.00  0.00
ATOM   4422  C17 DMP   115      37.830  47.560  35.320  1.00  0.00
ATOM   4423  C18 DMP   115      38.830  46.530  34.810  1.00  0.00
ATOM   4424  C19 DMP   115      39.000  45.340  35.770  1.00  0.00
ATOM   4425 0C11 DMP   115      39.760  45.650  37.060  1.00  0.00
ATOM   4426 1C11 DMP   115      39.550  44.610  38.160  1.00  0.00
ATOM   4427 2C11 DMP   115      40.630  45.040  39.150  1.00  0.00
ATOM   4428 3C11 DMP   115      40.640  44.210  40.440  1.00  0.00
ATOM   4429 4C11 DMP   115      42.060  44.300  41.000  1.00  0.00
ATOM   4430  C33 DMP   116      40.260  15.030  22.690  1.00  0.00
ATOM   4431  C34 DMP   116      40.290  13.320  24.340  1.00  0.00
ATOM   4432  C35 DMP   116      39.470  12.820  22.190  1.00  0.00
ATOM   4433  N   DMP   116      39.520  13.870  23.210  1.00  0.00
ATOM   4434  C32 DMP   116      38.270  14.390  23.790  1.00  0.00
ATOM   4435  C31 DMP   116      37.290  15.090  22.850  1.00  0.00
ATOM   4436  O32 DMP   116      37.740  16.400  22.480  1.00  0.00
ATOM   4437  P   DMP   116      36.670  17.150  21.540  1.00  0.00
ATOM   4438  O33 DMP   116      37.250  18.500  21.370  1.00  0.00
ATOM   4439  O34 DMP   116      36.360  16.260  20.400  1.00  0.00
ATOM   4440  O31 DMP   116      35.440  17.190  22.580  1.00  0.00
ATOM   4441  C3  DMP   116      35.640  18.220  23.550  1.00  0.00
ATOM   4442  C2  DMP   116      34.410  18.860  24.200  1.00  0.00
ATOM   4443  O21 DMP   116      34.710  19.790  25.250  1.00  0.00
ATOM   4444  C21 DMP   116      33.900  20.700  25.770  1.00  0.00
ATOM   4445  O22 DMP   116      32.750  20.880  25.360  1.00  0.00
ATOM   4446  C22 DMP   116      34.520  21.490  26.860  1.00  0.00
ATOM   4447  C23 DMP   116      34.110  21.040  28.260  1.00  0.00
ATOM   4448  C24 DMP   116      34.500  19.620  28.670  1.00  0.00
ATOM   4449  C25 DMP   116      33.920  19.270  30.040  1.00  0.00
ATOM   4450  C26 DMP   116      34.760  18.160  30.670  1.00  0.00
ATOM   4451  C27 DMP   116      33.910  17.790  31.880  1.00  0.00
ATOM   4452  C28 DMP   116      34.750  16.970  32.850  1.00  0.00
ATOM   4453  C29 DMP   116      35.890  17.780  33.460  1.00  0.00
ATOM   4454 0C21 DMP   116      36.690  17.030  34.530  1.00  0.00
ATOM   4455 1C21 DMP   116      35.750  16.520  35.620  1.00  0.00
ATOM   4456 2C21 DMP   116      36.350  15.250  36.230  1.00  0.00
ATOM   4457 3C21 DMP   116      35.640  14.820  37.520  1.00  0.00
ATOM   4458 4C21 DMP   116      35.760  15.790  38.700  1.00  0.00
ATOM   4459  C1  DMP   116      33.620  17.670  24.720  1.00  0.00
ATOM   4460  O11 DMP   116      34.170  16.950  25.830  1.00  0.00
ATOM   4461  C11 DMP   116      33.610  15.780  26.150  1.00  0.00
ATOM   4462  O12 DMP   116      32.920  15.160  25.340  1.00  0.00
ATOM   4463  C12 DMP   116      34.080  15.200  27.430  1.00  0.00
ATOM   4464  C13 DMP   116      33.250  14.210  28.230  1.00  0.00
ATOM   4465  C14 DMP   116      33.560  14.110  29.730  1.00  0.00
ATOM   4466  C15 DMP   116      32.540  13.310  30.540  1.00  0.00
ATOM   4467  C16 DMP   116      32.710  11.830  30.210  1.00  0.00
ATOM   4468  C17 DMP   116      31.720  10.930  30.950  1.00  0.00
ATOM   4469  C18 DMP   116      32.030  10.850  32.450  1.00  0.00
ATOM   4470  C19 DMP   116      30.830  10.560  33.350  1.00  0.00
ATOM   4471 0C11 DMP   116      30.440   9.090  33.160  1.00  0.00
ATOM   4472 1C11 DMP   116      29.350   8.700  34.170  1.00  0.00
ATOM   4473 2C11 DMP   116      29.060   7.200  34.130  1.00  0.00
ATOM   4474 3C11 DMP   116      27.560   6.910  34.190  1.00  0.00
ATOM   4475 4C11 DMP   116      26.950   7.150  32.800  1.00  0.00
ATOM   4476  C33 DMP   117       8.180   4.170  63.620  1.00  0.00
ATOM   4477  C34 DMP   117       7.210   5.470  61.750  1.00  0.00
ATOM   4478  C35 DMP   117       5.970   3.830  62.940  1.00  0.00
ATOM   4479  N   DMP   117       7.310   4.180  62.440  1.00  0.00
ATOM   4480  C32 DMP   117       7.840   3.150  61.540  1.00  0.00
ATOM   4481  C31 DMP   117       7.350   2.920  60.110  1.00  0.00
ATOM   4482  O32 DMP   117       5.990   2.490  60.110  1.00  0.00
ATOM   4483  P   DMP   117       5.610   1.440  58.950  1.00  0.00
ATOM   4484  O33 DMP   117       6.600   0.330  58.870  1.00  0.00
ATOM   4485  O34 DMP   117       4.160   1.180  59.110  1.00  0.00
ATOM   4486  O31 DMP   117       5.870   2.410  57.690  1.00  0.00
ATOM   4487  C3  DMP   117       4.850   3.380  57.430  1.00  0.00
ATOM   4488  C2  DMP   117       5.290   4.540  56.520  1.00  0.00
ATOM   4489  O21 DMP   117       4.160   5.360  56.230  1.00  0.00
ATOM   4490  C21 DMP   117       4.360   6.370  55.380  1.00  0.00
ATOM   4491  O22 DMP   117       5.480   6.700  55.000  1.00  0.00
ATOM   4492  C22 DMP   117       3.050   6.960  55.050  1.00  0.00
ATOM   4493  C23 DMP   117       2.410   6.260  53.850  1.00  0.00
ATOM   4494  C24 DMP   117       0.960   6.650  53.540  1.00  0.00
ATOM   4495  C25 DMP   117       0.490   6.180  52.160  1.00  0.00
ATOM   4496  C26 DMP   117      -0.800   6.790  51.630  1.00  0.00
ATOM   4497  C27 DMP   117      -1.200   6.510  50.180  1.00  0.00
ATOM   4498  C28 DMP   117      -1.380   5.020  49.860  1.00  0.00
ATOM   4499  C29 DMP   117      -1.440   4.840  48.340  1.00  0.00
ATOM   4500 0C21 DMP   117      -1.380   3.360  47.980  1.00  0.00
ATOM   4501 1C21 DMP   117      -1.280   3.040  46.490  1.00  0.00
ATOM   4502 2C21 DMP   117      -2.570   3.400  45.740  1.00  0.00
ATOM   4503 3C21 DMP   117      -2.400   3.850  44.290  1.00  0.00
ATOM   4504 4C21 DMP   117      -3.750   4.270  43.700  1.00  0.00
ATOM   4505  C1  DMP   117       5.850   3.760  55.330  1.00  0.00
ATOM   4506  O11 DMP   117       4.910   3.070  54.500  1.00  0.00
ATOM   4507  C11 DMP   117       5.480   2.870  53.310  1.00  0.00
ATOM   4508  O12 DMP   117       6.580   2.340  53.250  1.00  0.00
ATOM   4509  C12 DMP   117       4.430   2.650  52.280  1.00  0.00
ATOM   4510  C13 DMP   117       4.960   2.930  50.870  1.00  0.00
ATOM   4511  C14 DMP   117       3.710   2.970  49.990  1.00  0.00
ATOM   4512  C15 DMP   117       3.910   3.150  48.490  1.00  0.00
ATOM   4513  C16 DMP   117       2.580   3.050  47.750  1.00  0.00
ATOM   4514  C17 DMP   117       2.680   2.720  46.260  1.00  0.00
ATOM   4515  C18 DMP   117       2.730   1.240  45.860  1.00  0.00
ATOM   4516  C19 DMP   117       1.420   0.460  45.970  1.00  0.00
ATOM   4517 0C11 DMP   117       1.570  -0.950  45.400  1.00  0.00
ATOM   4518 1C11 DMP   117       1.880  -0.780  43.920  1.00  0.00
ATOM   4519 2C11 DMP   117       1.750  -1.960  42.960  1.00  0.00
ATOM   4520 3C11 DMP   117       0.270  -2.130  42.590  1.00  0.00
ATOM   4521 4C11 DMP   117       0.130  -3.330  41.650  1.00  0.00
ATOM   4522  C33 DMP   118      24.600  42.150  61.060  1.00  0.00
ATOM   4523  C34 DMP   118      24.590  43.780  62.680  1.00  0.00
ATOM   4524  C35 DMP   118      22.570  42.820  62.120  1.00  0.00
ATOM   4525  N   DMP   118      23.830  43.310  61.520  1.00  0.00
ATOM   4526  C32 DMP   118      23.850  44.320  60.460  1.00  0.00
ATOM   4527  C31 DMP   118      22.740  44.220  59.410  1.00  0.00
ATOM   4528  O32 DMP   118      22.760  42.910  58.820  1.00  0.00
ATOM   4529  P   DMP   118      22.960  43.020  57.230  1.00  0.00
ATOM   4530  O33 DMP   118      23.790  44.170  56.800  1.00  0.00
ATOM   4531  O34 DMP   118      23.070  41.650  56.680  1.00  0.00
ATOM   4532  O31 DMP   118      21.440  43.350  56.790  1.00  0.00
ATOM   4533  C3  DMP   118      21.090  43.250  55.410  1.00  0.00
ATOM   4534  C2  DMP   118      19.570  43.100  55.360  1.00  0.00
ATOM   4535  O21 DMP   118      19.120  42.460  54.160  1.00  0.00
ATOM   4536  C21 DMP   118      18.360  41.370  54.230  1.00  0.00
ATOM   4537  O22 DMP   118      18.420  40.680  55.240  1.00  0.00
ATOM   4538  C22 DMP   118      17.790  41.010  52.910  1.00  0.00
ATOM   4539  C23 DMP   118      16.370  40.540  53.230  1.00  0.00
ATOM   4540  C24 DMP   118      15.690  40.040  51.950  1.00  0.00
ATOM   4541  C25 DMP   118      15.120  41.150  51.050  1.00  0.00
ATOM   4542  C26 DMP   118      14.640  40.680  49.680  1.00  0.00
ATOM   4543  C27 DMP   118      14.080  41.900  48.930  1.00  0.00
ATOM   4544  C28 DMP   118      12.820  42.510  49.530  1.00  0.00
ATOM   4545  C29 DMP   118      12.620  43.960  49.080  1.00  0.00
ATOM   4546 0C21 DMP   118      11.520  44.710  49.830  1.00  0.00
ATOM   4547 1C21 DMP   118      11.840  46.170  49.520  1.00  0.00
ATOM   4548 2C21 DMP   118      10.890  47.120  50.250  1.00  0.00
ATOM   4549 3C21 DMP   118      11.490  47.650  51.560  1.00  0.00
ATOM   4550 4C21 DMP   118      10.430  47.790  52.650  1.00  0.00
ATOM   4551  C1  DMP   118      19.030  44.520  55.490  1.00  0.00
ATOM   4552  O11 DMP   118      19.550  45.570  54.660  1.00  0.00
ATOM   4553  C11 DMP   118      18.940  46.740  54.600  1.00  0.00
ATOM   4554  O12 DMP   118      17.970  47.100  55.270  1.00  0.00
ATOM   4555  C12 DMP   118      19.470  47.490  53.440  1.00  0.00
ATOM   4556  C13 DMP   118      19.250  49.000  53.350  1.00  0.00
ATOM   4557  C14 DMP   118      19.500  49.520  51.930  1.00  0.00
ATOM   4558  C15 DMP   118      20.940  49.330  51.460  1.00  0.00
ATOM   4559  C16 DMP   118      21.090  49.700  49.980  1.00  0.00
ATOM   4560  C17 DMP   118      20.040  49.130  49.020  1.00  0.00
ATOM   4561  C18 DMP   118      20.420  49.500  47.590  1.00  0.00
ATOM   4562  C19 DMP   118      19.550  48.720  46.610  1.00  0.00
ATOM   4563 0C11 DMP   118      19.930  48.930  45.140  1.00  0.00
ATOM   4564 1C11 DMP   118      18.930  48.260  44.210  1.00  0.00
ATOM   4565 2C11 DMP   118      19.270  48.460  42.730  1.00  0.00
ATOM   4566 3C11 DMP   118      18.330  47.570  41.920  1.00  0.00
ATOM   4567 4C11 DMP   118      18.570  47.800  40.430  1.00  0.00
ATOM   4568  C33 DMP   119      42.800   5.260  22.310  1.00  0.00
ATOM   4569  C34 DMP   119      41.720   7.140  21.430  1.00  0.00
ATOM   4570  C35 DMP   119      41.660   5.100  20.270  1.00  0.00
ATOM   4571  N   DMP   119      42.540   5.980  21.050  1.00  0.00
ATOM   4572  C32 DMP   119      43.720   6.440  20.320  1.00  0.00
ATOM   4573  C31 DMP   119      44.950   7.140  20.900  1.00  0.00
ATOM   4574  O32 DMP   119      44.750   8.360  21.620  1.00  0.00
ATOM   4575  P   DMP   119      45.990   8.760  22.570  1.00  0.00
ATOM   4576  O33 DMP   119      47.170   8.610  21.680  1.00  0.00
ATOM   4577  O34 DMP   119      45.810  10.080  23.220  1.00  0.00
ATOM   4578  O31 DMP   119      46.010   7.590  23.670  1.00  0.00
ATOM   4579  C3  DMP   119      45.120   7.910  24.740  1.00  0.00
ATOM   4580  C2  DMP   119      44.550   6.720  25.520  1.00  0.00
ATOM   4581  O21 DMP   119      43.470   7.310  26.250  1.00  0.00
ATOM   4582  C21 DMP   119      42.270   7.450  25.700  1.00  0.00
ATOM   4583  O22 DMP   119      42.050   7.100  24.550  1.00  0.00
ATOM   4584  C22 DMP   119      41.280   8.010  26.650  1.00  0.00
ATOM   4585  C23 DMP   119      40.620   6.940  27.520  1.00  0.00
ATOM   4586  C24 DMP   119      41.180   6.860  28.940  1.00  0.00
ATOM   4587  C25 DMP   119      40.750   8.110  29.720  1.00  0.00
ATOM   4588  C26 DMP   119      41.200   7.760  31.140  1.00  0.00
ATOM   4589  C27 DMP   119      40.980   8.890  32.140  1.00  0.00
ATOM   4590  C28 DMP   119      41.700   8.560  33.440  1.00  0.00
ATOM   4591  C29 DMP   119      41.810   9.790  34.340  1.00  0.00
ATOM   4592 0C21 DMP   119      41.740   9.140  35.720  1.00  0.00
ATOM   4593 1C21 DMP   119      41.890  10.210  36.810  1.00  0.00
ATOM   4594 2C21 DMP   119      40.710  11.080  37.220  1.00  0.00
ATOM   4595 3C21 DMP   119      41.120  11.780  38.520  1.00  0.00
ATOM   4596 4C21 DMP   119      39.910  12.540  39.070  1.00  0.00
ATOM   4597  C1  DMP   119      45.620   5.890  26.230  1.00  0.00
ATOM   4598  O11 DMP   119      45.250   4.810  27.080  1.00  0.00
ATOM   4599  C11 DMP   119      46.240   4.160  27.690  1.00  0.00
ATOM   4600  O12 DMP   119      47.390   4.480  27.390  1.00  0.00
ATOM   4601  C12 DMP   119      45.930   3.120  28.690  1.00  0.00
ATOM   4602  C13 DMP   119      46.910   1.940  28.640  1.00  0.00
ATOM   4603  C14 DMP   119      46.560   0.780  29.570  1.00  0.00
ATOM   4604  C15 DMP   119      46.860   1.040  31.050  1.00  0.00
ATOM   4605  C16 DMP   119      46.140   0.120  32.040  1.00  0.00
ATOM   4606  C17 DMP   119      46.100   0.720  33.450  1.00  0.00
ATOM   4607  C18 DMP   119      45.590  -0.200  34.560  1.00  0.00
ATOM   4608  C19 DMP   119      45.700   0.500  35.910  1.00  0.00
ATOM   4609 0C11 DMP   119      47.140   0.680  36.390  1.00  0.00
ATOM   4610 1C11 DMP   119      46.930   1.230  37.810  1.00  0.00
ATOM   4611 2C11 DMP   119      48.190   1.160  38.680  1.00  0.00
ATOM   4612 3C11 DMP   119      48.120   2.040  39.930  1.00  0.00
ATOM   4613 4C11 DMP   119      49.390   2.070  40.790  1.00  0.00
ATOM   4614  C33 DMP   120      50.470  44.380  13.960  1.00  0.00
ATOM   4615  C34 DMP   120      52.100  42.760  14.150  1.00  0.00
ATOM   4616  C35 DMP   120      50.680  43.060  16.080  1.00  0.00
ATOM   4617  N   DMP   120      51.340  43.730  14.950  1.00  0.00
ATOM   4618  C32 DMP   120      52.330  44.670  15.490  1.00  0.00
ATOM   4619  C31 DMP   120      52.000  45.990  16.180  1.00  0.00
ATOM   4620  O32 DMP   120      51.220  45.890  17.380  1.00  0.00
ATOM   4621  P   DMP   120      50.620  47.300  17.890  1.00  0.00
ATOM   4622  O33 DMP   120      50.270  48.090  16.690  1.00  0.00
ATOM   4623  O34 DMP   120      49.650  46.870  18.930  1.00  0.00
ATOM   4624  O31 DMP   120      51.950  47.980  18.480  1.00  0.00
ATOM   4625  C3  DMP   120      52.010  47.790  19.900  1.00  0.00
ATOM   4626  C2  DMP   120      53.330  48.280  20.510  1.00  0.00
ATOM   4627  O21 DMP   120      53.520  47.930  21.890  1.00  0.00
ATOM   4628  C21 DMP   120      54.470  47.090  22.270  1.00  0.00
ATOM   4629  O22 DMP   120      55.190  46.460  21.500  1.00  0.00
ATOM   4630  C22 DMP   120      54.200  46.890  23.710  1.00  0.00
ATOM   4631  C23 DMP   120      55.260  46.040  24.420  1.00  0.00
ATOM   4632  C24 DMP   120      54.840  45.280  25.680  1.00  0.00
ATOM   4633  C25 DMP   120      54.440  46.160  26.860  1.00  0.00
ATOM   4634  C26 DMP   120      55.760  46.780  27.320  1.00  0.00
ATOM   4635  C27 DMP   120      55.770  47.570  28.630  1.00  0.00
ATOM   4636  C28 DMP   120      55.390  46.750  29.860  1.00  0.00
ATOM   4637  C29 DMP   120      55.220  47.670  31.070  1.00  0.00
ATOM   4638 0C21 DMP   120      55.360  46.880  32.380  1.00  0.00
ATOM   4639 1C21 DMP   120      55.230  47.860  33.550  1.00  0.00
ATOM   4640 2C21 DMP   120      54.900  47.080  34.820  1.00  0.00
ATOM   4641 3C21 DMP   120      56.140  46.270  35.200  1.00  0.00
ATOM   4642 4C21 DMP   120      55.870  45.590  36.550  1.00  0.00
ATOM   4643  C1  DMP   120      53.390  49.790  20.290  1.00  0.00
ATOM   4644  O11 DMP   120      52.500  50.480  21.170  1.00  0.00
ATOM   4645  C11 DMP   120      52.320  51.780  20.950  1.00  0.00
ATOM   4646  O12 DMP   120      53.130  52.390  20.260  1.00  0.00
ATOM   4647  C12 DMP   120      51.430  52.500  21.890  1.00  0.00
ATOM   4648  C13 DMP   120      52.080  52.890  23.220  1.00  0.00
ATOM   4649  C14 DMP   120      51.280  54.010  23.890  1.00  0.00
ATOM   4650  C15 DMP   120      52.020  54.330  25.190  1.00  0.00
ATOM   4651  C16 DMP   120      51.380  55.570  25.830  1.00  0.00
ATOM   4652  C17 DMP   120      52.180  55.870  27.090  1.00  0.00
ATOM   4653  C18 DMP   120      51.980  57.240  27.740  1.00  0.00
ATOM   4654  C19 DMP   120      52.910  57.470  28.930  1.00  0.00
ATOM   4655 0C11 DMP   120      52.690  56.530  30.120  1.00  0.00
ATOM   4656 1C11 DMP   120      52.600  57.350  31.410  1.00  0.00
ATOM   4657 2C11 DMP   120      52.600  56.390  32.600  1.00  0.00
ATOM   4658 3C11 DMP   120      51.380  55.490  32.790  1.00  0.00
ATOM   4659 4C11 DMP   120      51.060  55.370  34.280  1.00  0.00
ATOM   4660  C33 DMP   121      37.750  49.300  62.840  1.00  0.00
ATOM   4661  C34 DMP   121      38.950  51.150  62.200  1.00  0.00
ATOM   4662  C35 DMP   121      37.060  51.490  63.640  1.00  0.00
ATOM   4663  N   DMP   121      37.580  50.720  62.500  1.00  0.00
ATOM   4664  C32 DMP   121      36.680  50.810  61.340  1.00  0.00
ATOM   4665  C31 DMP   121      36.550  52.160  60.620  1.00  0.00
ATOM   4666  O32 DMP   121      37.710  52.530  59.880  1.00  0.00
ATOM   4667  P   DMP   121      38.040  54.100  59.910  1.00  0.00
ATOM   4668  O33 DMP   121      37.920  54.530  61.320  1.00  0.00
ATOM   4669  O34 DMP   121      39.200  54.370  59.030  1.00  0.00
ATOM   4670  O31 DMP   121      36.740  54.670  59.150  1.00  0.00
ATOM   4671  C3  DMP   121      36.750  54.190  57.800  1.00  0.00
ATOM   4672  C2  DMP   121      35.430  54.300  57.020  1.00  0.00
ATOM   4673  O21 DMP   121      35.310  53.540  55.820  1.00  0.00
ATOM   4674  C21 DMP   121      34.250  52.740  55.810  1.00  0.00
ATOM   4675  O22 DMP   121      33.560  52.420  56.770  1.00  0.00
ATOM   4676  C22 DMP   121      34.120  52.320  54.390  1.00  0.00
ATOM   4677  C23 DMP   121      33.420  53.470  53.670  1.00  0.00
ATOM   4678  C24 DMP   121      33.150  52.970  52.250  1.00  0.00
ATOM   4679  C25 DMP   121      34.460  52.960  51.450  1.00  0.00
ATOM   4680  C26 DMP   121      34.340  52.380  50.040  1.00  0.00
ATOM   4681  C27 DMP   121      35.420  52.860  49.070  1.00  0.00
ATOM   4682  C28 DMP   121      35.190  52.270  47.680  1.00  0.00
ATOM   4683  C29 DMP   121      36.540  52.400  46.970  1.00  0.00
ATOM   4684 0C21 DMP   121      36.450  51.550  45.710  1.00  0.00
ATOM   4685 1C21 DMP   121      37.560  51.720  44.670  1.00  0.00
ATOM   4686 2C21 DMP   121      38.930  51.720  45.340  1.00  0.00
ATOM   4687 3C21 DMP   121      40.140  51.650  44.400  1.00  0.00
ATOM   4688 4C21 DMP   121      41.450  51.930  45.150  1.00  0.00
ATOM   4689  C1  DMP   121      35.230  55.810  56.800  1.00  0.00
ATOM   4690  O11 DMP   121      34.160  56.180  55.940  1.00  0.00
ATOM   4691  C11 DMP   121      34.090  57.460  55.580  1.00  0.00
ATOM   4692  O12 DMP   121      34.570  58.370  56.250  1.00  0.00
ATOM   4693  C12 DMP   121      33.140  57.740  54.480  1.00  0.00
ATOM   4694  C13 DMP   121      33.780  57.630  53.090  1.00  0.00
ATOM   4695  C14 DMP   121      33.390  58.550  51.930  1.00  0.00
ATOM   4696  C15 DMP   121      34.080  58.010  50.670  1.00  0.00
ATOM   4697  C16 DMP   121      33.850  58.870  49.430  1.00  0.00
ATOM   4698  C17 DMP   121      34.790  58.500  48.280  1.00  0.00
ATOM   4699  C18 DMP   121      34.510  59.280  46.990  1.00  0.00
ATOM   4700  C19 DMP   121      35.800  59.510  46.190  1.00  0.00
ATOM   4701 0C11 DMP   121      35.580  60.290  44.900  1.00  0.00
ATOM   4702 1C11 DMP   121      36.900  60.360  44.130  1.00  0.00
ATOM   4703 2C11 DMP   121      36.910  61.140  42.810  1.00  0.00
ATOM   4704 3C11 DMP   121      36.980  62.650  43.040  1.00  0.00
ATOM   4705 4C11 DMP   121      38.380  63.150  42.670  1.00  0.00
ATOM   4706  C33 DMP   122      13.370  32.060  24.630  1.00  0.00
ATOM   4707  C34 DMP   122      14.910  30.790  23.370  1.00  0.00
ATOM   4708  C35 DMP   122      15.660  32.400  24.940  1.00  0.00
ATOM   4709  N   DMP   122      14.650  32.140  23.910  1.00  0.00
ATOM   4710  C32 DMP   122      14.650  33.150  22.850  1.00  0.00
ATOM   4711  C31 DMP   122      14.400  34.610  23.230  1.00  0.00
ATOM   4712  O32 DMP   122      13.160  34.790  23.920  1.00  0.00
ATOM   4713  P   DMP   122      13.030  36.290  24.490  1.00  0.00
ATOM   4714  O33 DMP   122      13.540  37.310  23.530  1.00  0.00
ATOM   4715  O34 DMP   122      11.720  36.350  25.160  1.00  0.00
ATOM   4716  O31 DMP   122      14.110  36.140  25.680  1.00  0.00
ATOM   4717  C3  DMP   122      13.510  35.670  26.880  1.00  0.00
ATOM   4718  C2  DMP   122      14.320  35.150  28.070  1.00  0.00
ATOM   4719  O21 DMP   122      13.530  34.930  29.240  1.00  0.00
ATOM   4720  C21 DMP   122      14.190  34.690  30.370  1.00  0.00
ATOM   4721  O22 DMP   122      15.340  34.270  30.470  1.00  0.00
ATOM   4722  C22 DMP   122      13.250  34.550  31.500  1.00  0.00
ATOM   4723  C23 DMP   122      13.720  35.230  32.790  1.00  0.00
ATOM   4724  C24 DMP   122      13.870  36.750  32.750  1.00  0.00
ATOM   4725  C25 DMP   122      14.250  36.970  34.220  1.00  0.00
ATOM   4726  C26 DMP   122      14.850  38.340  34.520  1.00  0.00
ATOM   4727  C27 DMP   122      14.290  38.930  35.820  1.00  0.00
ATOM   4728  C28 DMP   122      14.990  38.280  37.010  1.00  0.00
ATOM   4729  C29 DMP   122      14.200  38.590  38.280  1.00  0.00
ATOM   4730 0C21 DMP   122      14.670  38.130  39.660  1.00  0.00
ATOM   4731 1C21 DMP   122      15.970  38.880  39.930  1.00  0.00
ATOM   4732 2C21 DMP   122      16.540  38.650  41.330  1.00  0.00
ATOM   4733 3C21 DMP   122      17.980  38.140  41.410  1.00  0.00
ATOM   4734 4C21 DMP   122      18.990  39.280  41.280  1.00  0.00
ATOM   4735  C1  DMP   122      15.490  36.140  28.160  1.00  0.00
ATOM   4736  O11 DMP   122      14.980  37.390  28.630  1.00  0.00
ATOM   4737  C11 DMP   122      15.850  38.390  28.730  1.00  0.00
ATOM   4738  O12 DMP   122      16.970  38.250  28.250  1.00  0.00
ATOM   4739  C12 DMP   122      15.190  39.710  28.920  1.00  0.00
ATOM   4740  C13 DMP   122      15.320  40.180  30.370  1.00  0.00
ATOM   4741  C14 DMP   122      14.880  41.620  30.630  1.00  0.00
ATOM   4742  C15 DMP   122      15.010  41.940  32.120  1.00  0.00
ATOM   4743  C16 DMP   122      14.360  43.270  32.510  1.00  0.00
ATOM   4744  C17 DMP   122      14.060  43.380  34.010  1.00  0.00
ATOM   4745  C18 DMP   122      12.760  42.730  34.500  1.00  0.00
ATOM   4746  C19 DMP   122      12.440  43.350  35.870  1.00  0.00
ATOM   4747 0C11 DMP   122      10.980  43.010  36.190  1.00  0.00
ATOM   4748 1C11 DMP   122      10.480  43.510  37.540  1.00  0.00
ATOM   4749 2C11 DMP   122       9.200  44.330  37.380  1.00  0.00
ATOM   4750 3C11 DMP   122       8.580  44.800  38.690  1.00  0.00
ATOM   4751 4C11 DMP   122       8.150  43.730  39.700  1.00  0.00
ATOM   4752  C33 DMP   123      21.520  50.850  22.910  1.00  0.00
ATOM   4753  C34 DMP   123      20.950  51.020  25.190  1.00  0.00
ATOM   4754  C35 DMP   123      23.290  51.040  24.440  1.00  0.00
ATOM   4755  N   DMP   123      21.950  50.470  24.260  1.00  0.00
ATOM   4756  C32 DMP   123      22.020  49.000  24.320  1.00  0.00
ATOM   4757  C31 DMP   123      22.280  48.390  25.700  1.00  0.00
ATOM   4758  O32 DMP   123      23.620  48.490  26.190  1.00  0.00
ATOM   4759  P   DMP   123      23.590  48.430  27.800  1.00  0.00
ATOM   4760  O33 DMP   123      22.750  47.270  28.200  1.00  0.00
ATOM   4761  O34 DMP   123      25.020  48.630  28.120  1.00  0.00
ATOM   4762  O31 DMP   123      22.840  49.840  28.000  1.00  0.00
ATOM   4763  C3  DMP   123      23.230  50.510  29.200  1.00  0.00
ATOM   4764  C2  DMP   123      22.370  51.760  29.380  1.00  0.00
ATOM   4765  O21 DMP   123      23.000  52.650  30.310  1.00  0.00
ATOM   4766  C21 DMP   123      24.200  53.180  30.100  1.00  0.00
ATOM   4767  O22 DMP   123      24.720  53.250  28.980  1.00  0.00
ATOM   4768  C22 DMP   123      24.500  53.980  31.300  1.00  0.00
ATOM   4769  C23 DMP   123      25.940  53.750  31.780  1.00  0.00
ATOM   4770  C24 DMP   123      26.220  52.350  32.340  1.00  0.00
ATOM   4771  C25 DMP   123      25.420  51.860  33.550  1.00  0.00
ATOM   4772  C26 DMP   123      26.110  52.300  34.840  1.00  0.00
ATOM   4773  C27 DMP   123      25.190  52.000  36.020  1.00  0.00
ATOM   4774  C28 DMP   123      25.430  52.930  37.210  1.00  0.00
ATOM   4775  C29 DMP   123      24.220  52.890  38.150  1.00  0.00
ATOM   4776 0C21 DMP   123      24.510  53.850  39.300  1.00  0.00
ATOM   4777 1C21 DMP   123      23.350  53.640  40.280  1.00  0.00
ATOM   4778 2C21 DMP   123      23.500  54.610  41.460  1.00  0.00
ATOM   4779 3C21 DMP   123      22.480  54.240  42.530  1.00  0.00
ATOM   4780 4C21 DMP   123      22.540  55.250  43.680  1.00  0.00
ATOM   4781  C1  DMP   123      21.120  51.040  29.890  1.00  0.00
ATOM   4782  O11 DMP   123      19.980  51.770  30.340  1.00  0.00
ATOM   4783  C11 DMP   123      19.090  51.080  31.040  1.00  0.00
ATOM   4784  O12 DMP   123      19.260  49.870  31.140  1.00  0.00
ATOM   4785  C12 DMP   123      17.890  51.800  31.530  1.00  0.00
ATOM   4786  C13 DMP   123      17.890  51.960  33.050  1.00  0.00
ATOM   4787  C14 DMP   123      16.900  53.100  33.270  1.00  0.00
ATOM   4788  C15 DMP   123      16.830  53.490  34.750  1.00  0.00
ATOM   4789  C16 DMP   123      15.880  54.670  34.940  1.00  0.00
ATOM   4790  C17 DMP   123      15.740  55.010  36.430  1.00  0.00
ATOM   4791  C18 DMP   123      14.640  56.060  36.620  1.00  0.00
ATOM   4792  C19 DMP   123      14.350  56.350  38.100  1.00  0.00
ATOM   4793 0C11 DMP   123      13.440  55.280  38.720  1.00  0.00
ATOM   4794 1C11 DMP   123      13.600  55.150  40.240  1.00  0.00
ATOM   4795 2C11 DMP   123      14.520  53.970  40.540  1.00  0.00
ATOM   4796 3C11 DMP   123      14.670  53.790  42.050  1.00  0.00
ATOM   4797 4C11 DMP   123      15.670  54.880  42.440  1.00  0.00
ATOM   4798  C33 DMP   124      52.580  58.200  58.990  1.00  0.00
ATOM   4799  C34 DMP   124      53.610  58.220  56.860  1.00  0.00
ATOM   4800  C35 DMP   124      54.270  56.600  58.400  1.00  0.00
ATOM   4801  N   DMP   124      53.860  58.010  58.290  1.00  0.00
ATOM   4802  C32 DMP   124      54.890  58.890  58.860  1.00  0.00
ATOM   4803  C31 DMP   124      54.960  60.390  58.550  1.00  0.00
ATOM   4804  O32 DMP   124      53.780  61.200  58.570  1.00  0.00
ATOM   4805  P   DMP   124      53.990  62.790  58.660  1.00  0.00
ATOM   4806  O33 DMP   124      52.630  63.350  58.810  1.00  0.00
ATOM   4807  O34 DMP   124      55.010  62.940  59.730  1.00  0.00
ATOM   4808  O31 DMP   124      54.490  63.060  57.150  1.00  0.00
ATOM   4809  C3  DMP   124      53.410  63.430  56.300  1.00  0.00
ATOM   4810  C2  DMP   124      53.540  63.330  54.770  1.00  0.00
ATOM   4811  O21 DMP   124      54.100  62.080  54.360  1.00  0.00
ATOM   4812  C21 DMP   124      53.320  61.050  54.040  1.00  0.00
ATOM   4813  O22 DMP   124      52.120  61.240  54.230  1.00  0.00
ATOM   4814  C22 DMP   124      54.040  59.900  53.430  1.00  0.00
ATOM   4815  C23 DMP   124      54.810  60.170  52.140  1.00  0.00
ATOM   4816  C24 DMP   124      55.400  58.790  51.840  1.00  0.00
ATOM   4817  C25 DMP   124      56.600  58.760  50.890  1.00  0.00
ATOM   4818  C26 DMP   124      56.220  58.970  49.420  1.00  0.00
ATOM   4819  C27 DMP   124      57.000  60.140  48.840  1.00  0.00
ATOM   4820  C28 DMP   124      56.920  59.870  47.330  1.00  0.00
ATOM   4821  C29 DMP   124      57.720  60.890  46.520  1.00  0.00
ATOM   4822 0C21 DMP   124      57.440  60.800  45.020  1.00  0.00
ATOM   4823 1C21 DMP   124      56.100  61.420  44.630  1.00  0.00
ATOM   4824 2C21 DMP   124      55.890  61.480  43.110  1.00  0.00
ATOM   4825 3C21 DMP   124      56.010  60.070  42.540  1.00  0.00
ATOM   4826 4C21 DMP   124      55.380  60.070  41.150  1.00  0.00
ATOM   4827  C1  DMP   124      54.530  64.470  54.530  1.00  0.00
ATOM   4828  O11 DMP   124      54.000  65.770  54.840  1.00  0.00
ATOM   4829  C11 DMP   124      54.850  66.770  55.020  1.00  0.00
ATOM   4830  O12 DMP   124      56.070  66.610  55.060  1.00  0.00
ATOM   4831  C12 DMP   124      54.270  68.090  55.360  1.00  0.00
ATOM   4832  C13 DMP   124      54.900  69.110  54.410  1.00  0.00
ATOM   4833  C14 DMP   124      54.670  68.810  52.920  1.00  0.00
ATOM   4834  C15 DMP   124      55.660  69.690  52.150  1.00  0.00
ATOM   4835  C16 DMP   124      55.530  69.320  50.670  1.00  0.00
ATOM   4836  C17 DMP   124      56.600  70.150  49.970  1.00  0.00
ATOM   4837  C18 DMP   124      56.610  70.010  48.440  1.00  0.00
ATOM   4838  C19 DMP   124      57.970  70.120  47.740  1.00  0.00
ATOM   4839 0C11 DMP   124      57.710  70.370  46.250  1.00  0.00
ATOM   4840 1C11 DMP   124      59.000  70.110  45.470  1.00  0.00
ATOM   4841 2C11 DMP   124      58.630  69.730  44.030  1.00  0.00
ATOM   4842 3C11 DMP   124      59.830  69.450  43.120  1.00  0.00
ATOM   4843 4C11 DMP   124      59.260  69.570  41.710  1.00  0.00
ATOM   4844  C33 DMP   125      10.570  55.930  24.150  1.00  0.00
ATOM   4845  C34 DMP   125       9.300  57.700  23.100  1.00  0.00
ATOM   4846  C35 DMP   125      10.080  55.670  21.890  1.00  0.00
ATOM   4847  N   DMP   125      10.360  56.690  22.910  1.00  0.00
ATOM   4848  C32 DMP   125      11.530  57.490  22.510  1.00  0.00
ATOM   4849  C31 DMP   125      12.870  56.830  22.180  1.00  0.00
ATOM   4850  O32 DMP   125      13.300  55.930  23.210  1.00  0.00
ATOM   4851  P   DMP   125      14.480  54.960  22.700  1.00  0.00
ATOM   4852  O33 DMP   125      13.860  53.690  22.270  1.00  0.00
ATOM   4853  O34 DMP   125      15.320  55.780  21.790  1.00  0.00
ATOM   4854  O31 DMP   125      15.240  54.700  24.100  1.00  0.00
ATOM   4855  C3  DMP   125      14.420  54.140  25.130  1.00  0.00
ATOM   4856  C2  DMP   125      14.980  54.130  26.550  1.00  0.00
ATOM   4857  O21 DMP   125      14.110  53.370  27.390  1.00  0.00
ATOM   4858  C21 DMP   125      14.620  52.830  28.490  1.00  0.00
ATOM   4859  O22 DMP   125      15.850  52.760  28.550  1.00  0.00
ATOM   4860  C22 DMP   125      13.750  52.310  29.560  1.00  0.00
ATOM   4861  C23 DMP   125      13.530  53.330  30.690  1.00  0.00
ATOM   4862  C24 DMP   125      12.440  52.800  31.620  1.00  0.00
ATOM   4863  C25 DMP   125      12.270  53.750  32.800  1.00  0.00
ATOM   4864  C26 DMP   125      11.210  53.240  33.780  1.00  0.00
ATOM   4865  C27 DMP   125      11.570  51.970  34.550  1.00  0.00
ATOM   4866  C28 DMP   125      10.540  51.580  35.600  1.00  0.00
ATOM   4867  C29 DMP   125      10.540  52.530  36.800  1.00  0.00
ATOM   4868 0C21 DMP   125       9.510  52.040  37.820  1.00  0.00
ATOM   4869 1C21 DMP   125      10.150  52.650  39.070  1.00  0.00
ATOM   4870 2C21 DMP   125       9.710  51.990  40.370  1.00  0.00
ATOM   4871 3C21 DMP   125      10.360  52.980  41.340  1.00  0.00
ATOM   4872 4C21 DMP   125      10.930  52.250  42.550  1.00  0.00
ATOM   4873  C1  DMP   125      14.870  55.630  26.850  1.00  0.00
ATOM   4874  O11 DMP   125      15.200  56.020  28.180  1.00  0.00
ATOM   4875  C11 DMP   125      16.470  56.090  28.570  1.00  0.00
ATOM   4876  O12 DMP   125      17.300  56.560  27.800  1.00  0.00
ATOM   4877  C12 DMP   125      16.730  55.980  30.020  1.00  0.00
ATOM   4878  C13 DMP   125      16.670  57.390  30.630  1.00  0.00
ATOM   4879  C14 DMP   125      17.140  57.290  32.080  1.00  0.00
ATOM   4880  C15 DMP   125      16.560  58.320  33.040  1.00  0.00
ATOM   4881  C16 DMP   125      17.380  58.150  34.320  1.00  0.00
ATOM   4882  C17 DMP   125      16.880  59.210  35.310  1.00  0.00
ATOM   4883  C18 DMP   125      17.860  59.060  36.480  1.00  0.00
ATOM   4884  C19 DMP   125      17.790  60.020  37.670  1.00  0.00
ATOM   4885 0C11 DMP   125      16.370  60.230  38.210  1.00  0.00
ATOM   4886 1C11 DMP   125      16.250  60.990  39.530  1.00  0.00
ATOM   4887 2C11 DMP   125      16.670  60.200  40.780  1.00  0.00
ATOM   4888 3C11 DMP   125      16.300  60.800  42.140  1.00  0.00
ATOM   4889 4C11 DMP   125      17.200  62.030  42.320  1.00  0.00
ATOM   4890  C33 DMP   126      52.950  20.820  64.960  1.00  0.00
ATOM   4891  C34 DMP   126      51.590  19.740  66.460  1.00  0.00
ATOM   4892  C35 DMP   126      50.980  19.510  64.190  1.00  0.00
ATOM   4893  N   DMP   126      51.540  20.450  65.170  1.00  0.00
ATOM   4894  C32 DMP   126      50.720  21.660  65.280  1.00  0.00
ATOM   4895  C31 DMP   126      50.120  22.310  64.030  1.00  0.00
ATOM   4896  O32 DMP   126      51.120  22.750  63.110  1.00  0.00
ATOM   4897  P   DMP   126      50.390  23.290  61.780  1.00  0.00
ATOM   4898  O33 DMP   126      49.260  24.160  62.180  1.00  0.00
ATOM   4899  O34 DMP   126      51.560  23.720  60.980  1.00  0.00
ATOM   4900  O31 DMP   126      49.780  21.970  61.100  1.00  0.00
ATOM   4901  C3  DMP   126      50.720  21.130  60.420  1.00  0.00
ATOM   4902  C2  DMP   126      50.200  20.160  59.360  1.00  0.00
ATOM   4903  O21 DMP   126      51.320  19.750  58.570  1.00  0.00
ATOM   4904  C21 DMP   126      52.180  18.840  59.020  1.00  0.00
ATOM   4905  O22 DMP   126      51.720  18.040  59.840  1.00  0.00
ATOM   4906  C22 DMP   126      53.360  18.670  58.150  1.00  0.00
ATOM   4907  C23 DMP   126      52.960  17.610  57.120  1.00  0.00
ATOM   4908  C24 DMP   126      54.180  17.260  56.260  1.00  0.00
ATOM   4909  C25 DMP   126      53.750  16.930  54.830  1.00  0.00
ATOM   4910  C26 DMP   126      54.100  18.140  53.960  1.00  0.00
ATOM   4911  C27 DMP   126      53.560  18.070  52.540  1.00  0.00
ATOM   4912  C28 DMP   126      54.070  16.840  51.780  1.00  0.00
ATOM   4913  C29 DMP   126      53.730  17.090  50.300  1.00  0.00
ATOM   4914 0C21 DMP   126      53.910  16.030  49.210  1.00  0.00
ATOM   4915 1C21 DMP   126      53.710  16.670  47.840  1.00  0.00
ATOM   4916 2C21 DMP   126      53.650  15.710  46.650  1.00  0.00
ATOM   4917 3C21 DMP   126      53.900  16.330  45.270  1.00  0.00
ATOM   4918 4C21 DMP   126      52.870  17.330  44.750  1.00  0.00
ATOM   4919  C1  DMP   126      48.930  20.600  58.640  1.00  0.00
ATOM   4920  O11 DMP   126      49.140  21.520  57.570  1.00  0.00
ATOM   4921  C11 DMP   126      48.120  21.800  56.770  1.00  0.00
ATOM   4922  O12 DMP   126      47.030  21.230  56.880  1.00  0.00
ATOM   4923  C12 DMP   126      48.330  23.000  55.930  1.00  0.00
ATOM   4924  C13 DMP   126      48.860  22.590  54.550  1.00  0.00
ATOM   4925  C14 DMP   126      49.590  23.730  53.840  1.00  0.00
ATOM   4926  C15 DMP   126      49.830  23.400  52.360  1.00  0.00
ATOM   4927  C16 DMP   126      50.750  24.460  51.740  1.00  0.00
ATOM   4928  C17 DMP   126      50.500  24.800  50.270  1.00  0.00
ATOM   4929  C18 DMP   126      50.950  23.680  49.320  1.00  0.00
ATOM   4930  C19 DMP   126      50.840  24.350  47.950  1.00  0.00
ATOM   4931 0C11 DMP   126      51.200  23.500  46.730  1.00  0.00
ATOM   4932 1C11 DMP   126      51.160  24.200  45.370  1.00  0.00
ATOM   4933 2C11 DMP   126      51.380  23.270  44.180  1.00  0.00
ATOM   4934 3C11 DMP   126      51.140  24.180  42.970  1.00  0.00
ATOM   4935 4C11 DMP   126      49.710  24.460  42.530  1.00  0.00
ATOM   4936  C33 DMP   127      23.310  30.910  37.470  1.00  0.00
ATOM   4937  C34 DMP   127      23.070  28.510  37.170  1.00  0.00
ATOM   4938  C35 DMP   127      25.230  29.600  37.380  1.00  0.00
ATOM   4939  N   DMP   127      23.870  29.700  36.840  1.00  0.00
ATOM   4940  C32 DMP   127      24.060  29.860  35.390  1.00  0.00
ATOM   4941  C31 DMP   127      22.880  30.280  34.510  1.00  0.00
ATOM   4942  O32 DMP   127      21.670  29.530  34.650  1.00  0.00
ATOM   4943  P   DMP   127      20.410  30.080  33.830  1.00  0.00
ATOM   4944  O33 DMP   127      20.920  30.840  32.660  1.00  0.00
ATOM   4945  O34 DMP   127      19.530  28.900  33.730  1.00  0.00
ATOM   4946  O31 DMP   127      19.770  30.960  35.020  1.00  0.00
ATOM   4947  C3  DMP   127      19.180  30.030  35.930  1.00  0.00
ATOM   4948  C2  DMP   127      19.200  30.790  37.260  1.00  0.00
ATOM   4949  O21 DMP   127      19.130  29.930  38.400  1.00  0.00
ATOM   4950  C21 DMP   127      19.530  30.300  39.610  1.00  0.00
ATOM   4951  O22 DMP   127      20.280  31.250  39.820  1.00  0.00
ATOM   4952  C22 DMP   127      19.120  29.170  40.470  1.00  0.00
ATOM   4953  C23 DMP   127      17.840  29.420  41.280  1.00  0.00
ATOM   4954  C24 DMP   127      17.510  28.450  42.410  1.00  0.00
ATOM   4955  C25 DMP   127      16.060  28.590  42.860  1.00  0.00
ATOM   4956  C26 DMP   127      15.640  27.540  43.900  1.00  0.00
ATOM   4957  C27 DMP   127      14.460  28.020  44.740  1.00  0.00
ATOM   4958  C28 DMP   127      13.930  26.810  45.520  1.00  0.00
ATOM   4959  C29 DMP   127      12.670  27.240  46.270  1.00  0.00
ATOM   4960 0C21 DMP   127      11.610  26.140  46.310  1.00  0.00
ATOM   4961 1C21 DMP   127      10.390  26.710  47.040  1.00  0.00
ATOM   4962 2C21 DMP   127       9.250  25.700  46.920  1.00  0.00
ATOM   4963 3C21 DMP   127       8.650  25.430  45.540  1.00  0.00
ATOM   4964 4C21 DMP   127       7.500  24.440  45.710  1.00  0.00
ATOM   4965  C1  DMP   127      18.110  31.850  37.090  1.00  0.00
ATOM   4966  O11 DMP   127      16.820  31.310  36.810  1.00  0.00
ATOM   4967  C11 DMP   127      15.930  31.950  36.050  1.00  0.00
ATOM   4968  O12 DMP   127      16.240  32.860  35.290  1.00  0.00
ATOM   4969  C12 DMP   127      14.700  31.150  35.840  1.00  0.00
ATOM   4970  C13 DMP   127      13.640  31.630  36.840  1.00  0.00
ATOM   4971  C14 DMP   127      12.890  32.870  36.340  1.00  0.00
ATOM   4972  C15 DMP   127      11.900  33.330  37.410  1.00  0.00
ATOM   4973  C16 DMP   127      11.490  34.800  37.370  1.00  0.00
ATOM   4974  C17 DMP   127      10.750  35.350  38.590  1.00  0.00
ATOM   4975  C18 DMP   127      11.200  35.140  40.040  1.00  0.00
ATOM   4976  C19 DMP   127      10.300  35.900  41.020  1.00  0.00
ATOM   4977 0C11 DMP   127      11.090  35.780  42.320  1.00  0.00
ATOM   4978 1C11 DMP   127      10.090  36.140  43.420  1.00  0.00
ATOM   4979 2C11 DMP   127       9.040  35.050  43.660  1.00  0.00
ATOM   4980 3C11 DMP   127       8.110  35.410  44.820  1.00  0.00
ATOM   4981 4C11 DMP   127       6.830  34.580  44.900  1.00  0.00
ATOM   4982  C33 DMP   128      19.260  57.350  25.730  1.00  0.00
ATOM   4983  C34 DMP   128      20.800  57.240  24.030  1.00  0.00
ATOM   4984  C35 DMP   128      19.760  59.190  24.560  1.00  0.00
ATOM   4985  N   DMP   128      19.460  57.760  24.330  1.00  0.00
ATOM   4986  C32 DMP   128      18.380  57.410  23.410  1.00  0.00
ATOM   4987  C31 DMP   128      16.960  57.800  23.840  1.00  0.00
ATOM   4988  O32 DMP   128      16.770  59.130  24.320  1.00  0.00
ATOM   4989  P   DMP   128      15.250  59.500  24.730  1.00  0.00
ATOM   4990  O33 DMP   128      14.490  60.000  23.560  1.00  0.00
ATOM   4991  O34 DMP   128      14.830  58.310  25.500  1.00  0.00
ATOM   4992  O31 DMP   128      15.720  60.620  25.780  1.00  0.00
ATOM   4993  C3  DMP   128      16.250  60.000  26.960  1.00  0.00
ATOM   4994  C2  DMP   128      16.260  60.970  28.140  1.00  0.00
ATOM   4995  O21 DMP   128      17.090  60.630  29.250  1.00  0.00
ATOM   4996  C21 DMP   128      18.340  61.090  29.310  1.00  0.00
ATOM   4997  O22 DMP   128      18.830  61.900  28.530  1.00  0.00
ATOM   4998  C22 DMP   128      19.080  60.550  30.470  1.00  0.00
ATOM   4999  C23 DMP   128      19.570  61.640  31.430  1.00  0.00
ATOM   5000  C24 DMP   128      20.040  60.960  32.710  1.00  0.00
ATOM   5001  C25 DMP   128      20.710  61.990  33.620  1.00  0.00
ATOM   5002  C26 DMP   128      21.390  61.170  34.720  1.00  0.00
ATOM   5003  C27 DMP   128      21.860  62.140  35.800  1.00  0.00
ATOM   5004  C28 DMP   128      22.280  61.330  37.030  1.00  0.00
ATOM   5005  C29 DMP   128      22.550  62.310  38.170  1.00  0.00
ATOM   5006 0C21 DMP   128      21.250  62.900  38.740  1.00  0.00
ATOM   5007 1C21 DMP   128      21.650  63.570  40.050  1.00  0.00
ATOM   5008 2C21 DMP   128      20.440  64.290  40.650  1.00  0.00
ATOM   5009 3C21 DMP   128      20.600  65.270  41.810  1.00  0.00
ATOM   5010 4C21 DMP   128      20.840  64.700  43.210  1.00  0.00
ATOM   5011  C1  DMP   128      14.840  61.440  28.480  1.00  0.00
ATOM   5012  O11 DMP   128      14.760  62.580  29.330  1.00  0.00
ATOM   5013  C11 DMP   128      14.040  62.430  30.450  1.00  0.00
ATOM   5014  O12 DMP   128      13.300  61.450  30.490  1.00  0.00
ATOM   5015  C12 DMP   128      13.980  63.620  31.330  1.00  0.00
ATOM   5016  C13 DMP   128      14.750  63.220  32.590  1.00  0.00
ATOM   5017  C14 DMP   128      14.640  64.060  33.860  1.00  0.00
ATOM   5018  C15 DMP   128      15.730  63.640  34.840  1.00  0.00
ATOM   5019  C16 DMP   128      15.660  64.480  36.120  1.00  0.00
ATOM   5020  C17 DMP   128      16.970  64.240  36.890  1.00  0.00
ATOM   5021  C18 DMP   128      17.030  65.260  38.030  1.00  0.00
ATOM   5022  C19 DMP   128      17.370  66.670  37.520  1.00  0.00
ATOM   5023 0C11 DMP   128      17.030  67.620  38.670  1.00  0.00
ATOM   5024 1C11 DMP   128      16.920  69.030  38.100  1.00  0.00
ATOM   5025 2C11 DMP   128      15.750  69.120  37.110  1.00  0.00
ATOM   5026 3C11 DMP   128      15.320  70.520  36.670  1.00  0.00
ATOM   5027 4C11 DMP   128      13.980  70.530  35.930  1.00  0.00
ATOM   5028  C33 DMP   129      48.750  30.340  24.020  1.00  0.00
ATOM   5029  C34 DMP   129      46.600  29.670  23.720  1.00  0.00
ATOM   5030  C35 DMP   129      47.160  31.290  25.410  1.00  0.00
ATOM   5031  N   DMP   129      47.540  30.010  24.800  1.00  0.00
ATOM   5032  C32 DMP   129      47.840  28.910  25.720  1.00  0.00
ATOM   5033  C31 DMP   129      46.800  28.140  26.540  1.00  0.00
ATOM   5034  O32 DMP   129      46.020  27.310  25.670  1.00  0.00
ATOM   5035  P   DMP   129      44.870  26.500  26.450  1.00  0.00
ATOM   5036  O33 DMP   129      44.160  27.560  27.210  1.00  0.00
ATOM   5037  O34 DMP   129      44.110  25.500  25.660  1.00  0.00
ATOM   5038  O31 DMP   129      45.870  25.770  27.470  1.00  0.00
ATOM   5039  C3  DMP   129      45.190  25.550  28.710  1.00  0.00
ATOM   5040  C2  DMP   129      46.160  25.200  29.840  1.00  0.00
ATOM   5041  O21 DMP   129      45.490  24.610  30.960  1.00  0.00
ATOM   5042  C21 DMP   129      45.020  23.370  31.000  1.00  0.00
ATOM   5043  O22 DMP   129      45.160  22.560  30.080  1.00  0.00
ATOM   5044  C22 DMP   129      44.350  23.220  32.310  1.00  0.00
ATOM   5045  C23 DMP   129      43.220  22.180  32.240  1.00  0.00
ATOM   5046  C24 DMP   129      42.490  22.100  33.590  1.00  0.00
ATOM   5047  C25 DMP   129      41.320  21.120  33.420  1.00  0.00
ATOM   5048  C26 DMP   129      40.720  20.520  34.690  1.00  0.00
ATOM   5049  C27 DMP   129      41.650  19.600  35.480  1.00  0.00
ATOM   5050  C28 DMP   129      40.830  18.870  36.540  1.00  0.00
ATOM   5051  C29 DMP   129      41.950  18.270  37.390  1.00  0.00
ATOM   5052 0C21 DMP   129      41.380  17.190  38.310  1.00  0.00
ATOM   5053 1C21 DMP   129      42.340  16.780  39.430  1.00  0.00
ATOM   5054 2C21 DMP   129      41.680  15.700  40.300  1.00  0.00
ATOM   5055 3C21 DMP   129      40.780  16.360  41.340  1.00  0.00
ATOM   5056 4C21 DMP   129      40.300  15.630  42.590  1.00  0.00
ATOM   5057  C1  DMP   129      46.910  26.460  30.270  1.00  0.00
ATOM   5058  O11 DMP   129      46.070  27.550  30.660  1.00  0.00
ATOM   5059  C11 DMP   129      46.740  28.690  30.810  1.00  0.00
ATOM   5060  O12 DMP   129      47.940  28.860  30.610  1.00  0.00
ATOM   5061  C12 DMP   129      45.870  29.800  31.260  1.00  0.00
ATOM   5062  C13 DMP   129      46.400  30.740  32.340  1.00  0.00
ATOM   5063  C14 DMP   129      46.850  29.930  33.550  1.00  0.00
ATOM   5064  C15 DMP   129      47.450  30.870  34.590  1.00  0.00
ATOM   5065  C16 DMP   129      47.920  30.170  35.870  1.00  0.00
ATOM   5066  C17 DMP   129      46.750  29.610  36.670  1.00  0.00
ATOM   5067  C18 DMP   129      47.200  28.540  37.680  1.00  0.00
ATOM   5068  C19 DMP   129      45.960  27.920  38.320  1.00  0.00
ATOM   5069 0C11 DMP   129      46.600  27.130  39.450  1.00  0.00
ATOM   5070 1C11 DMP   129      45.450  26.630  40.330  1.00  0.00
ATOM   5071 2C11 DMP   129      45.890  25.850  41.580  1.00  0.00
ATOM   5072 3C11 DMP   129      45.160  24.510  41.760  1.00  0.00
ATOM   5073 4C11 DMP   129      45.980  23.540  42.610  1.00  0.00
ATOM   5074  C33 DMP   130      10.970  36.600  58.260  1.00  0.00
ATOM   5075  C34 DMP   130      10.510  36.260  60.500  1.00  0.00
ATOM   5076  C35 DMP   130      12.570  37.320  59.870  1.00  0.00
ATOM   5077  N   DMP   130      11.620  36.250  59.540  1.00  0.00
ATOM   5078  C32 DMP   130      12.340  34.970  59.430  1.00  0.00
ATOM   5079  C31 DMP   130      11.710  33.600  59.190  1.00  0.00
ATOM   5080  O32 DMP   130      11.070  33.350  57.940  1.00  0.00
ATOM   5081  P   DMP   130      10.630  31.830  57.660  1.00  0.00
ATOM   5082  O33 DMP   130      10.370  31.170  58.960  1.00  0.00
ATOM   5083  O34 DMP   130       9.540  31.820  56.660  1.00  0.00
ATOM   5084  O31 DMP   130      12.020  31.250  57.090  1.00  0.00
ATOM   5085  C3  DMP   130      12.250  31.580  55.720  1.00  0.00
ATOM   5086  C2  DMP   130      13.700  31.890  55.350  1.00  0.00
ATOM   5087  O21 DMP   130      13.710  32.750  54.200  1.00  0.00
ATOM   5088  C21 DMP   130      14.300  33.920  54.410  1.00  0.00
ATOM   5089  O22 DMP   130      15.200  34.100  55.240  1.00  0.00
ATOM   5090  C22 DMP   130      14.010  34.830  53.280  1.00  0.00
ATOM   5091  C23 DMP   130      12.540  34.930  52.880  1.00  0.00
ATOM   5092  C24 DMP   130      12.460  35.760  51.590  1.00  0.00
ATOM   5093  C25 DMP   130      11.010  36.150  51.320  1.00  0.00
ATOM   5094  C26 DMP   130      10.090  35.000  50.940  1.00  0.00
ATOM   5095  C27 DMP   130       8.760  35.580  50.440  1.00  0.00
ATOM   5096  C28 DMP   130       7.700  34.490  50.300  1.00  0.00
ATOM   5097  C29 DMP   130       6.300  34.890  49.830  1.00  0.00
ATOM   5098 0C21 DMP   130       5.280  33.780  50.100  1.00  0.00
ATOM   5099 1C21 DMP   130       3.850  34.150  49.700  1.00  0.00
ATOM   5100 2C21 DMP   130       2.950  33.010  50.190  1.00  0.00
ATOM   5101 3C21 DMP   130       1.450  33.200  50.440  1.00  0.00
ATOM   5102 4C21 DMP   130       1.240  33.910  51.780  1.00  0.00
ATOM   5103  C1  DMP   130      14.610  30.670  55.230  1.00  0.00
ATOM   5104  O11 DMP   130      14.180  29.530  54.480  1.00  0.00
ATOM   5105  C11 DMP   130      15.050  28.530  54.350  1.00  0.00
ATOM   5106  O12 DMP   130      15.970  28.450  55.150  1.00  0.00
ATOM   5107  C12 DMP   130      14.560  27.470  53.440  1.00  0.00
ATOM   5108  C13 DMP   130      15.110  27.690  52.030  1.00  0.00
ATOM   5109  C14 DMP   130      14.790  26.600  51.000  1.00  0.00
ATOM   5110  C15 DMP   130      15.250  25.290  51.660  1.00  0.00
ATOM   5111  C16 DMP   130      15.160  24.090  50.720  1.00  0.00
ATOM   5112  C17 DMP   130      16.140  23.900  49.560  1.00  0.00
ATOM   5113  C18 DMP   130      15.940  22.590  48.790  1.00  0.00
ATOM   5114  C19 DMP   130      14.820  22.710  47.760  1.00  0.00
ATOM   5115 0C11 DMP   130      14.980  21.740  46.590  1.00  0.00
ATOM   5116 1C11 DMP   130      14.620  20.330  47.080  1.00  0.00
ATOM   5117 2C11 DMP   130      14.370  19.160  46.130  1.00  0.00
ATOM   5118 3C11 DMP   130      13.740  17.980  46.860  1.00  0.00
ATOM   5119 4C11 DMP   130      13.850  16.630  46.150  1.00  0.00
ATOM   5120  C33 DMP   131      27.970  24.810  59.500  1.00  0.00
ATOM   5121  C34 DMP   131      27.080  25.660  61.390  1.00  0.00
ATOM   5122  C35 DMP   131      29.400  25.100  61.470  1.00  0.00
ATOM   5123  N   DMP   131      28.080  24.680  60.960  1.00  0.00
ATOM   5124  C32 DMP   131      27.830  23.330  61.490  1.00  0.00
ATOM   5125  C31 DMP   131      28.720  22.150  61.100  1.00  0.00
ATOM   5126  O32 DMP   131      30.150  22.200  61.240  1.00  0.00
ATOM   5127  P   DMP   131      31.000  20.840  61.140  1.00  0.00
ATOM   5128  O33 DMP   131      32.400  21.270  61.030  1.00  0.00
ATOM   5129  O34 DMP   131      30.500  20.080  62.310  1.00  0.00
ATOM   5130  O31 DMP   131      30.500  20.100  59.800  1.00  0.00
ATOM   5131  C3  DMP   131      31.500  19.820  58.820  1.00  0.00
ATOM   5132  C2  DMP   131      30.660  19.460  57.590  1.00  0.00
ATOM   5133  O21 DMP   131      31.520  18.910  56.590  1.00  0.00
ATOM   5134  C21 DMP   131      31.710  17.600  56.550  1.00  0.00
ATOM   5135  O22 DMP   131      31.170  16.890  57.390  1.00  0.00
ATOM   5136  C22 DMP   131      32.610  17.070  55.500  1.00  0.00
ATOM   5137  C23 DMP   131      32.530  15.550  55.300  1.00  0.00
ATOM   5138  C24 DMP   131      33.400  15.050  54.150  1.00  0.00
ATOM   5139  C25 DMP   131      33.010  13.580  53.930  1.00  0.00
ATOM   5140  C26 DMP   131      33.890  12.740  53.000  1.00  0.00
ATOM   5141  C27 DMP   131      33.880  13.230  51.550  1.00  0.00
ATOM   5142  C28 DMP   131      35.250  12.930  50.940  1.00  0.00
ATOM   5143  C29 DMP   131      35.360  13.240  49.450  1.00  0.00
ATOM   5144 0C21 DMP   131      36.670  12.610  48.970  1.00  0.00
ATOM   5145 1C21 DMP   131      37.250  13.070  47.630  1.00  0.00
ATOM   5146 2C21 DMP   131      38.420  12.140  47.340  1.00  0.00
ATOM   5147 3C21 DMP   131      38.970  12.440  45.940  1.00  0.00
ATOM   5148 4C21 DMP   131      39.910  13.640  45.980  1.00  0.00
ATOM   5149  C1  DMP   131      29.990  20.780  57.230  1.00  0.00
ATOM   5150  O11 DMP   131      28.660  20.770  56.700  1.00  0.00
ATOM   5151  C11 DMP   131      28.240  21.980  56.340  1.00  0.00
ATOM   5152  O12 DMP   131      28.930  22.990  56.460  1.00  0.00
ATOM   5153  C12 DMP   131      26.860  21.980  55.790  1.00  0.00
ATOM   5154  C13 DMP   131      26.780  21.860  54.270  1.00  0.00
ATOM   5155  C14 DMP   131      25.390  21.810  53.630  1.00  0.00
ATOM   5156  C15 DMP   131      25.460  20.970  52.350  1.00  0.00
ATOM   5157  C16 DMP   131      24.140  21.140  51.590  1.00  0.00
ATOM   5158  C17 DMP   131      24.320  20.890  50.090  1.00  0.00
ATOM   5159  C18 DMP   131      24.720  22.100  49.250  1.00  0.00
ATOM   5160  C19 DMP   131      25.180  21.750  47.830  1.00  0.00
ATOM   5161 0C11 DMP   131      26.630  21.280  47.780  1.00  0.00
ATOM   5162 1C11 DMP   131      27.040  21.030  46.330  1.00  0.00
ATOM   5163 2C11 DMP   131      28.530  20.740  46.170  1.00  0.00
ATOM   5164 3C11 DMP   131      29.040  19.630  47.090  1.00  0.00
ATOM   5165 4C11 DMP   131      28.480  18.240  46.810  1.00  0.00
ATOM   5166  C33 DMP   132      44.240  32.000  59.450  1.00  0.00
ATOM   5167  C34 DMP   132      43.610  31.830  61.660  1.00  0.00
ATOM   5168  C35 DMP   132      42.020  32.680  60.190  1.00  0.00
ATOM   5169  N   DMP   132      43.460  32.700  60.480  1.00  0.00
ATOM   5170  C32 DMP   132      44.090  33.960  60.900  1.00  0.00
ATOM   5171  C31 DMP   132      44.190  35.110  59.890  1.00  0.00
ATOM   5172  O32 DMP   132      45.270  34.930  58.980  1.00  0.00
ATOM   5173  P   DMP   132      45.150  36.080  57.860  1.00  0.00
ATOM   5174  O33 DMP   132      44.940  37.280  58.700  1.00  0.00
ATOM   5175  O34 DMP   132      46.360  35.800  57.060  1.00  0.00
ATOM   5176  O31 DMP   132      43.830  35.460  57.160  1.00  0.00
ATOM   5177  C3  DMP   132      44.150  34.550  56.110  1.00  0.00
ATOM   5178  C2  DMP   132      42.920  33.870  55.510  1.00  0.00
ATOM   5179  O21 DMP   132      43.240  32.580  54.970  1.00  0.00
ATOM   5180  C21 DMP   132      42.960  31.550  55.760  1.00  0.00
ATOM   5181  O22 DMP   132      42.520  31.770  56.890  1.00  0.00
ATOM   5182  C22 DMP   132      43.140  30.180  55.210  1.00  0.00
ATOM   5183  C23 DMP   132      41.840  29.800  54.510  1.00  0.00
ATOM   5184  C24 DMP   132      41.750  28.740  53.410  1.00  0.00
ATOM   5185  C25 DMP   132      42.430  29.030  52.080  1.00  0.00
ATOM   5186  C26 DMP   132      42.090  27.950  51.050  1.00  0.00
ATOM   5187  C27 DMP   132      42.980  28.100  49.820  1.00  0.00
ATOM   5188  C28 DMP   132      42.110  27.300  48.850  1.00  0.00
ATOM   5189  C29 DMP   132      42.890  26.760  47.650  1.00  0.00
ATOM   5190 0C21 DMP   132      42.050  26.020  46.600  1.00  0.00
ATOM   5191 1C21 DMP   132      43.070  25.600  45.530  1.00  0.00
ATOM   5192 2C21 DMP   132      42.300  25.080  44.320  1.00  0.00
ATOM   5193 3C21 DMP   132      41.860  26.370  43.620  1.00  0.00
ATOM   5194 4C21 DMP   132      41.100  26.060  42.320  1.00  0.00
ATOM   5195  C1  DMP   132      42.170  34.780  54.540  1.00  0.00
ATOM   5196  O11 DMP   132      42.830  35.600  53.580  1.00  0.00
ATOM   5197  C11 DMP   132      42.070  36.400  52.830  1.00  0.00
ATOM   5198  O12 DMP   132      40.940  36.770  53.150  1.00  0.00
ATOM   5199  C12 DMP   132      42.760  36.920  51.630  1.00  0.00
ATOM   5200  C13 DMP   132      42.080  37.500  50.390  1.00  0.00
ATOM   5201  C14 DMP   132      43.020  38.080  49.330  1.00  0.00
ATOM   5202  C15 DMP   132      43.790  39.240  49.960  1.00  0.00
ATOM   5203  C16 DMP   132      44.810  39.610  48.880  1.00  0.00
ATOM   5204  C17 DMP   132      45.810  40.630  49.430  1.00  0.00
ATOM   5205  C18 DMP   132      47.120  40.890  48.690  1.00  0.00
ATOM   5206  C19 DMP   132      46.940  41.590  47.350  1.00  0.00
ATOM   5207 0C11 DMP   132      48.170  41.650  46.440  1.00  0.00
ATOM   5208 1C11 DMP   132      47.750  42.220  45.080  1.00  0.00
ATOM   5209 2C11 DMP   132      48.900  42.260  44.080  1.00  0.00
ATOM   5210 3C11 DMP   132      48.350  42.840  42.780  1.00  0.00
ATOM   5211 4C11 DMP   132      49.350  42.710  41.620  1.00  0.00
ATOM   5212  C33 DMP   133      37.810   2.140  17.970  1.00  0.00
ATOM   5213  C34 DMP   133      36.320   1.040  19.430  1.00  0.00
ATOM   5214  C35 DMP   133      38.340   2.050  20.280  1.00  0.00
ATOM   5215  N   DMP   133      37.740   1.300  19.170  1.00  0.00
ATOM   5216  C32 DMP   133      38.250  -0.070  18.990  1.00  0.00
ATOM   5217  C31 DMP   133      39.590  -0.300  18.280  1.00  0.00
ATOM   5218  O32 DMP   133      40.660   0.450  18.870  1.00  0.00
ATOM   5219  P   DMP   133      42.030  -0.390  18.970  1.00  0.00
ATOM   5220  O33 DMP   133      42.150  -1.450  17.950  1.00  0.00
ATOM   5221  O34 DMP   133      43.110   0.590  19.230  1.00  0.00
ATOM   5222  O31 DMP   133      41.790  -1.320  20.260  1.00  0.00
ATOM   5223  C3  DMP   133      41.810  -0.620  21.510  1.00  0.00
ATOM   5224  C2  DMP   133      41.510  -1.500  22.730  1.00  0.00
ATOM   5225  O21 DMP   133      40.970  -0.720  23.800  1.00  0.00
ATOM   5226  C21 DMP   133      39.670  -0.480  23.930  1.00  0.00
ATOM   5227  O22 DMP   133      38.960  -0.780  22.970  1.00  0.00
ATOM   5228  C22 DMP   133      39.330   0.250  25.170  1.00  0.00
ATOM   5229  C23 DMP   133      39.060  -0.570  26.430  1.00  0.00
ATOM   5230  C24 DMP   133      38.730   0.230  27.700  1.00  0.00
ATOM   5231  C25 DMP   133      38.420  -0.720  28.860  1.00  0.00
ATOM   5232  C26 DMP   133      38.670  -0.060  30.220  1.00  0.00
ATOM   5233  C27 DMP   133      38.250  -1.020  31.320  1.00  0.00
ATOM   5234  C28 DMP   133      38.570  -0.310  32.640  1.00  0.00
ATOM   5235  C29 DMP   133      38.500  -1.210  33.870  1.00  0.00
ATOM   5236 0C21 DMP   133      39.680  -0.970  34.830  1.00  0.00
ATOM   5237 1C21 DMP   133      39.640  -1.940  36.020  1.00  0.00
ATOM   5238 2C21 DMP   133      41.040  -1.810  36.620  1.00  0.00
ATOM   5239 3C21 DMP   133      41.100  -2.710  37.860  1.00  0.00
ATOM   5240 4C21 DMP   133      42.520  -2.990  38.360  1.00  0.00
ATOM   5241  C1  DMP   133      42.910  -2.050  23.030  1.00  0.00
ATOM   5242  O11 DMP   133      43.170  -2.830  24.200  1.00  0.00
ATOM   5243  C11 DMP   133      43.220  -4.130  23.910  1.00  0.00
ATOM   5244  O12 DMP   133      42.630  -4.620  22.950  1.00  0.00
ATOM   5245  C12 DMP   133      44.130  -4.820  24.850  1.00  0.00
ATOM   5246  C13 DMP   133      43.380  -5.300  26.090  1.00  0.00
ATOM   5247  C14 DMP   133      44.290  -6.150  26.980  1.00  0.00
ATOM   5248  C15 DMP   133      43.960  -6.160  28.470  1.00  0.00
ATOM   5249  C16 DMP   133      44.600  -7.350  29.190  1.00  0.00
ATOM   5250  C17 DMP   133      44.240  -7.420  30.680  1.00  0.00
ATOM   5251  C18 DMP   133      44.790  -8.680  31.360  1.00  0.00
ATOM   5252  C19 DMP   133      44.510  -8.780  32.860  1.00  0.00
ATOM   5253 0C11 DMP   133      43.000  -8.680  33.050  1.00  0.00
ATOM   5254 1C11 DMP   133      42.460  -8.960  34.460  1.00  0.00
ATOM   5255 2C11 DMP   133      42.600 -10.290  35.190  1.00  0.00
ATOM   5256 3C11 DMP   133      42.150 -11.520  34.410  1.00  0.00
ATOM   5257 4C11 DMP   133      42.180 -12.830  35.200  1.00  0.00
ATOM   5258  C33 DMP   134      53.910  22.130  24.030  1.00  0.00
ATOM   5259  C34 DMP   134      55.410  20.390  23.340  1.00  0.00
ATOM   5260  C35 DMP   134      56.270  22.060  24.620  1.00  0.00
ATOM   5261  N   DMP   134      55.280  21.840  23.560  1.00  0.00
ATOM   5262  C32 DMP   134      55.670  22.610  22.370  1.00  0.00
ATOM   5263  C31 DMP   134      55.330  24.100  22.340  1.00  0.00
ATOM   5264  O32 DMP   134      56.010  24.940  23.270  1.00  0.00
ATOM   5265  P   DMP   134      55.330  26.390  23.370  1.00  0.00
ATOM   5266  O33 DMP   134      55.960  27.200  24.430  1.00  0.00
ATOM   5267  O34 DMP   134      55.070  26.940  22.010  1.00  0.00
ATOM   5268  O31 DMP   134      53.860  26.100  23.960  1.00  0.00
ATOM   5269  C3  DMP   134      53.560  26.710  25.220  1.00  0.00
ATOM   5270  C2  DMP   134      52.090  26.510  25.610  1.00  0.00
ATOM   5271  O21 DMP   134      51.930  27.060  26.920  1.00  0.00
ATOM   5272  C21 DMP   134      50.730  27.170  27.490  1.00  0.00
ATOM   5273  O22 DMP   134      49.730  26.650  27.020  1.00  0.00
ATOM   5274  C22 DMP   134      50.810  27.910  28.770  1.00  0.00
ATOM   5275  C23 DMP   134      50.880  26.960  29.970  1.00  0.00
ATOM   5276  C24 DMP   134      50.860  27.660  31.320  1.00  0.00
ATOM   5277  C25 DMP   134      51.100  26.630  32.430  1.00  0.00
ATOM   5278  C26 DMP   134      49.920  25.690  32.690  1.00  0.00
ATOM   5279  C27 DMP   134      48.830  26.260  33.600  1.00  0.00
ATOM   5280  C28 DMP   134      47.770  25.250  34.020  1.00  0.00
ATOM   5281  C29 DMP   134      48.100  24.230  35.110  1.00  0.00
ATOM   5282 0C21 DMP   134      48.510  24.770  36.480  1.00  0.00
ATOM   5283 1C21 DMP   134      49.110  23.630  37.300  1.00  0.00
ATOM   5284 2C21 DMP   134      49.610  24.020  38.690  1.00  0.00
ATOM   5285 3C21 DMP   134      51.050  24.530  38.720  1.00  0.00
ATOM   5286 4C21 DMP   134      52.050  23.370  38.660  1.00  0.00
ATOM   5287  C1  DMP   134      51.990  24.990  25.590  1.00  0.00
ATOM   5288  O11 DMP   134      52.510  24.220  26.680  1.00  0.00
ATOM   5289  C11 DMP   134      51.930  23.080  27.030  1.00  0.00
ATOM   5290  O12 DMP   134      51.150  22.390  26.370  1.00  0.00
ATOM   5291  C12 DMP   134      52.490  22.730  28.350  1.00  0.00
ATOM   5292  C13 DMP   134      51.560  22.900  29.550  1.00  0.00
ATOM   5293  C14 DMP   134      52.150  22.380  30.870  1.00  0.00
ATOM   5294  C15 DMP   134      51.160  22.440  32.020  1.00  0.00
ATOM   5295  C16 DMP   134      51.740  21.570  33.140  1.00  0.00
ATOM   5296  C17 DMP   134      50.910  21.540  34.420  1.00  0.00
ATOM   5297  C18 DMP   134      51.250  20.300  35.240  1.00  0.00
ATOM   5298  C19 DMP   134      50.460  20.210  36.540  1.00  0.00
ATOM   5299 0C11 DMP   134      50.580  18.770  37.030  1.00  0.00
ATOM   5300 1C11 DMP   134      52.000  18.340  37.390  1.00  0.00
ATOM   5301 2C11 DMP   134      51.940  16.960  38.040  1.00  0.00
ATOM   5302 3C11 DMP   134      53.410  16.590  38.260  1.00  0.00
ATOM   5303 4C11 DMP   134      53.600  16.080  39.690  1.00  0.00
ATOM   5304  C33 DMP   135      36.520   5.650  66.220  1.00  0.00
ATOM   5305  C34 DMP   135      37.580   3.830  65.200  1.00  0.00
ATOM   5306  C35 DMP   135      37.960   5.970  64.360  1.00  0.00
ATOM   5307  N   DMP   135      36.910   5.110  64.910  1.00  0.00
ATOM   5308  C32 DMP   135      35.740   4.960  64.030  1.00  0.00
ATOM   5309  C31 DMP   135      34.720   6.090  63.930  1.00  0.00
ATOM   5310  O32 DMP   135      35.310   7.360  63.670  1.00  0.00
ATOM   5311  P   DMP   135      34.580   8.150  62.470  1.00  0.00
ATOM   5312  O33 DMP   135      33.140   7.840  62.540  1.00  0.00
ATOM   5313  O34 DMP   135      35.180   9.500  62.600  1.00  0.00
ATOM   5314  O31 DMP   135      35.130   7.320  61.210  1.00  0.00
ATOM   5315  C3  DMP   135      36.520   7.500  60.910  1.00  0.00
ATOM   5316  C2  DMP   135      36.920   7.770  59.460  1.00  0.00
ATOM   5317  O21 DMP   135      36.230   8.850  58.840  1.00  0.00
ATOM   5318  C21 DMP   135      36.970   9.510  57.950  1.00  0.00
ATOM   5319  O22 DMP   135      38.160   9.270  57.750  1.00  0.00
ATOM   5320  C22 DMP   135      36.220  10.600  57.280  1.00  0.00
ATOM   5321  C23 DMP   135      35.780  10.300  55.850  1.00  0.00
ATOM   5322  C24 DMP   135      36.890   9.930  54.860  1.00  0.00
ATOM   5323  C25 DMP   135      36.340  10.020  53.430  1.00  0.00
ATOM   5324  C26 DMP   135      37.340   9.710  52.310  1.00  0.00
ATOM   5325  C27 DMP   135      38.020   8.340  52.400  1.00  0.00
ATOM   5326  C28 DMP   135      39.400   8.400  51.730  1.00  0.00
ATOM   5327  C29 DMP   135      40.250   7.160  52.000  1.00  0.00
ATOM   5328 0C21 DMP   135      41.550   7.130  51.210  1.00  0.00
ATOM   5329 1C21 DMP   135      41.270   6.450  49.870  1.00  0.00
ATOM   5330 2C21 DMP   135      42.450   6.410  48.900  1.00  0.00
ATOM   5331 3C21 DMP   135      43.020   7.760  48.470  1.00  0.00
ATOM   5332 4C21 DMP   135      43.940   7.620  47.250  1.00  0.00
ATOM   5333  C1  DMP   135      36.710   6.460  58.690  1.00  0.00
ATOM   5334  O11 DMP   135      37.000   6.380  57.290  1.00  0.00
ATOM   5335  C11 DMP   135      36.950   5.130  56.820  1.00  0.00
ATOM   5336  O12 DMP   135      37.180   4.160  57.540  1.00  0.00
ATOM   5337  C12 DMP   135      36.800   5.230  55.350  1.00  0.00
ATOM   5338  C13 DMP   135      35.320   5.270  54.970  1.00  0.00
ATOM   5339  C14 DMP   135      35.080   5.720  53.530  1.00  0.00
ATOM   5340  C15 DMP   135      35.660   4.730  52.510  1.00  0.00
ATOM   5341  C16 DMP   135      34.790   4.720  51.250  1.00  0.00
ATOM   5342  C17 DMP   135      34.900   5.950  50.360  1.00  0.00
ATOM   5343  C18 DMP   135      36.230   6.030  49.610  1.00  0.00
ATOM   5344  C19 DMP   135      36.340   7.340  48.830  1.00  0.00
ATOM   5345 0C11 DMP   135      37.620   7.540  48.020  1.00  0.00
ATOM   5346 1C11 DMP   135      37.500   8.280  46.690  1.00  0.00
ATOM   5347 2C11 DMP   135      38.780   8.480  45.880  1.00  0.00
ATOM   5348 3C11 DMP   135      39.140   7.230  45.070  1.00  0.00
ATOM   5349 4C11 DMP   135      38.140   6.760  44.020  1.00  0.00
ATOM   5350  C33 DMP   136      59.040  51.880  57.450  1.00  0.00
ATOM   5351  C34 DMP   136      57.710  53.780  58.370  1.00  0.00
ATOM   5352  C35 DMP   136      60.040  53.670  58.520  1.00  0.00
ATOM   5353  N   DMP   136      58.820  52.840  58.550  1.00  0.00
ATOM   5354  C32 DMP   136      58.870  52.250  59.890  1.00  0.00
ATOM   5355  C31 DMP   136      58.120  50.980  60.290  1.00  0.00
ATOM   5356  O32 DMP   136      56.740  51.010  59.900  1.00  0.00
ATOM   5357  P   DMP   136      55.940  49.620  59.730  1.00  0.00
ATOM   5358  O33 DMP   136      56.350  48.740  60.850  1.00  0.00
ATOM   5359  O34 DMP   136      54.510  49.880  59.470  1.00  0.00
ATOM   5360  O31 DMP   136      56.700  49.110  58.400  1.00  0.00
ATOM   5361  C3  DMP   136      56.120  49.500  57.150  1.00  0.00
ATOM   5362  C2  DMP   136      57.000  49.300  55.910  1.00  0.00
ATOM   5363  O21 DMP   136      56.360  49.830  54.750  1.00  0.00
ATOM   5364  C21 DMP   136      56.460  51.120  54.450  1.00  0.00
ATOM   5365  O22 DMP   136      56.800  51.920  55.310  1.00  0.00
ATOM   5366  C22 DMP   136      55.920  51.560  53.140  1.00  0.00
ATOM   5367  C23 DMP   136      54.400  51.770  53.110  1.00  0.00
ATOM   5368  C24 DMP   136      53.950  52.320  51.750  1.00  0.00
ATOM   5369  C25 DMP   136      53.990  53.840  51.600  1.00  0.00
ATOM   5370  C26 DMP   136      53.780  54.150  50.110  1.00  0.00
ATOM   5371  C27 DMP   136      54.190  55.560  49.670  1.00  0.00
ATOM   5372  C28 DMP   136      53.870  55.730  48.180  1.00  0.00
ATOM   5373  C29 DMP   136      52.410  55.730  47.750  1.00  0.00
ATOM   5374 0C21 DMP   136      51.860  57.150  47.620  1.00  0.00
ATOM   5375 1C21 DMP   136      52.550  57.950  46.510  1.00  0.00
ATOM   5376 2C21 DMP   136      52.400  57.300  45.130  1.00  0.00
ATOM   5377 3C21 DMP   136      53.270  58.020  44.100  1.00  0.00
ATOM   5378 4C21 DMP   136      53.170  57.400  42.710  1.00  0.00
ATOM   5379  C1  DMP   136      57.170  47.790  55.750  1.00  0.00
ATOM   5380  O11 DMP   136      58.100  47.390  54.740  1.00  0.00
ATOM   5381  C11 DMP   136      58.450  46.110  54.610  1.00  0.00
ATOM   5382  O12 DMP   136      58.220  45.310  55.510  1.00  0.00
ATOM   5383  C12 DMP   136      59.340  45.900  53.440  1.00  0.00
ATOM   5384  C13 DMP   136      58.510  45.870  52.150  1.00  0.00
ATOM   5385  C14 DMP   136      59.230  45.220  50.980  1.00  0.00
ATOM   5386  C15 DMP   136      58.570  45.820  49.730  1.00  0.00
ATOM   5387  C16 DMP   136      59.390  45.500  48.480  1.00  0.00
ATOM   5388  C17 DMP   136      58.630  45.800  47.190  1.00  0.00
ATOM   5389  C18 DMP   136      59.400  45.230  45.990  1.00  0.00
ATOM   5390  C19 DMP   136      58.450  45.200  44.800  1.00  0.00
ATOM   5391 0C11 DMP   136      59.140  44.860  43.480  1.00  0.00
ATOM   5392 1C11 DMP   136      57.990  44.780  42.470  1.00  0.00
ATOM   5393 2C11 DMP   136      58.570  44.350  41.120  1.00  0.00
ATOM   5394 3C11 DMP   136      57.590  43.460  40.350  1.00  0.00
ATOM   5395 4C11 DMP   136      58.120  42.900  39.030  1.00  0.00
ATOM   5396  C33 DMP   137      32.840   7.230  57.020  1.00  0.00
ATOM   5397  C34 DMP   137      30.750   8.340  57.630  1.00  0.00
ATOM   5398  C35 DMP   137      32.720   8.680  58.860  1.00  0.00
ATOM   5399  N   DMP   137      31.960   7.670  58.110  1.00  0.00
ATOM   5400  C32 DMP   137      31.520   6.490  58.870  1.00  0.00
ATOM   5401  C31 DMP   137      32.290   5.590  59.830  1.00  0.00
ATOM   5402  O32 DMP   137      33.600   5.180  59.420  1.00  0.00
ATOM   5403  P   DMP   137      34.270   4.000  60.280  1.00  0.00
ATOM   5404  O33 DMP   137      35.740   4.050  60.160  1.00  0.00
ATOM   5405  O34 DMP   137      33.530   3.870  61.560  1.00  0.00
ATOM   5406  O31 DMP   137      33.700   2.830  59.320  1.00  0.00
ATOM   5407  C3  DMP   137      34.290   2.800  58.020  1.00  0.00
ATOM   5408  C2  DMP   137      33.900   1.720  57.010  1.00  0.00
ATOM   5409  O21 DMP   137      34.610   1.860  55.780  1.00  0.00
ATOM   5410  C21 DMP   137      35.590   0.990  55.520  1.00  0.00
ATOM   5411  O22 DMP   137      35.950   0.220  56.400  1.00  0.00
ATOM   5412  C22 DMP   137      36.060   1.210  54.130  1.00  0.00
ATOM   5413  C23 DMP   137      36.010   0.020  53.170  1.00  0.00
ATOM   5414  C24 DMP   137      36.010   0.590  51.750  1.00  0.00
ATOM   5415  C25 DMP   137      36.770  -0.380  50.840  1.00  0.00
ATOM   5416  C26 DMP   137      36.970   0.280  49.470  1.00  0.00
ATOM   5417  C27 DMP   137      37.970   1.430  49.550  1.00  0.00
ATOM   5418  C28 DMP   137      38.090   2.090  48.170  1.00  0.00
ATOM   5419  C29 DMP   137      38.530   1.230  46.990  1.00  0.00
ATOM   5420 0C21 DMP   137      39.970   1.570  46.590  1.00  0.00
ATOM   5421 1C21 DMP   137      39.950   3.010  46.080  1.00  0.00
ATOM   5422 2C21 DMP   137      41.410   3.360  45.790  1.00  0.00
ATOM   5423 3C21 DMP   137      41.600   3.450  44.280  1.00  0.00
ATOM   5424 4C21 DMP   137      42.740   4.380  43.850  1.00  0.00
ATOM   5425  C1  DMP   137      32.380   1.800  56.800  1.00  0.00
ATOM   5426  O11 DMP   137      31.820   3.090  56.610  1.00  0.00
ATOM   5427  C11 DMP   137      30.580   3.100  56.100  1.00  0.00
ATOM   5428  O12 DMP   137      29.770   2.170  56.110  1.00  0.00
ATOM   5429  C12 DMP   137      30.350   4.360  55.360  1.00  0.00
ATOM   5430  C13 DMP   137      30.940   4.210  53.950  1.00  0.00
ATOM   5431  C14 DMP   137      30.300   5.120  52.910  1.00  0.00
ATOM   5432  C15 DMP   137      30.720   4.560  51.550  1.00  0.00
ATOM   5433  C16 DMP   137      30.110   5.220  50.310  1.00  0.00
ATOM   5434  C17 DMP   137      30.350   4.350  49.070  1.00  0.00
ATOM   5435  C18 DMP   137      29.850   5.190  47.890  1.00  0.00
ATOM   5436  C19 DMP   137      30.090   4.420  46.590  1.00  0.00
ATOM   5437 0C11 DMP   137      29.320   5.090  45.450  1.00  0.00
ATOM   5438 1C11 DMP   137      29.570   4.220  44.220  1.00  0.00
ATOM   5439 2C11 DMP   137      28.860   4.710  42.950  1.00  0.00
ATOM   5440 3C11 DMP   137      27.340   4.830  43.090  1.00  0.00
ATOM   5441 4C11 DMP   137      26.700   4.450  41.750  1.00  0.00
ATOM   5442  C33 DMP   138      48.150  36.740  17.230  1.00  0.00
ATOM   5443  C34 DMP   138      49.720  36.410  19.000  1.00  0.00
ATOM   5444  C35 DMP   138      48.290  38.330  18.920  1.00  0.00
ATOM   5445  N   DMP   138      49.110  37.410  18.120  1.00  0.00
ATOM   5446  C32 DMP   138      50.030  38.140  17.240  1.00  0.00
ATOM   5447  C31 DMP   138      51.190  38.790  17.990  1.00  0.00
ATOM   5448  O32 DMP   138      50.920  39.840  18.930  1.00  0.00
ATOM   5449  P   DMP   138      52.150  40.430  19.790  1.00  0.00
ATOM   5450  O33 DMP   138      53.080  40.710  18.670  1.00  0.00
ATOM   5451  O34 DMP   138      51.620  41.550  20.590  1.00  0.00
ATOM   5452  O31 DMP   138      52.470  39.110  20.650  1.00  0.00
ATOM   5453  C3  DMP   138      52.160  39.200  22.050  1.00  0.00
ATOM   5454  C2  DMP   138      51.540  38.010  22.790  1.00  0.00
ATOM   5455  O21 DMP   138      51.090  38.430  24.080  1.00  0.00
ATOM   5456  C21 DMP   138      50.220  37.710  24.780  1.00  0.00
ATOM   5457  O22 DMP   138      49.930  36.550  24.490  1.00  0.00
ATOM   5458  C22 DMP   138      49.640  38.530  25.870  1.00  0.00
ATOM   5459  C23 DMP   138      49.870  37.980  27.280  1.00  0.00
ATOM   5460  C24 DMP   138      49.410  38.940  28.380  1.00  0.00
ATOM   5461  C25 DMP   138      49.580  38.340  29.780  1.00  0.00
ATOM   5462  C26 DMP   138      49.490  39.220  31.030  1.00  0.00
ATOM   5463  C27 DMP   138      48.850  38.670  32.300  1.00  0.00
ATOM   5464  C28 DMP   138      49.970  38.220  33.240  1.00  0.00
ATOM   5465  C29 DMP   138      49.450  37.320  34.360  1.00  0.00
ATOM   5466 0C21 DMP   138      48.720  36.030  33.960  1.00  0.00
ATOM   5467 1C21 DMP   138      48.450  35.190  35.210  1.00  0.00
ATOM   5468 2C21 DMP   138      49.710  34.830  36.010  1.00  0.00
ATOM   5469 3C21 DMP   138      49.260  34.340  37.390  1.00  0.00
ATOM   5470 4C21 DMP   138      50.490  33.770  38.100  1.00  0.00
ATOM   5471  C1  DMP   138      52.680  37.000  22.920  1.00  0.00
ATOM   5472  O11 DMP   138      53.740  37.380  23.810  1.00  0.00
ATOM   5473  C11 DMP   138      54.880  36.690  23.740  1.00  0.00
ATOM   5474  O12 DMP   138      54.870  35.630  23.110  1.00  0.00
ATOM   5475  C12 DMP   138      55.970  37.190  24.590  1.00  0.00
ATOM   5476  C13 DMP   138      55.550  37.140  26.060  1.00  0.00
ATOM   5477  C14 DMP   138      56.480  37.960  26.970  1.00  0.00
ATOM   5478  C15 DMP   138      56.070  38.000  28.440  1.00  0.00
ATOM   5479  C16 DMP   138      54.720  38.720  28.510  1.00  0.00
ATOM   5480  C17 DMP   138      53.900  38.340  29.740  1.00  0.00
ATOM   5481  C18 DMP   138      54.550  38.900  31.010  1.00  0.00
ATOM   5482  C19 DMP   138      53.900  38.400  32.300  1.00  0.00
ATOM   5483 0C11 DMP   138      54.790  38.960  33.410  1.00  0.00
ATOM   5484 1C11 DMP   138      54.140  38.840  34.790  1.00  0.00
ATOM   5485 2C11 DMP   138      55.250  39.230  35.760  1.00  0.00
ATOM   5486 3C11 DMP   138      55.150  38.750  37.210  1.00  0.00
ATOM   5487 4C11 DMP   138      56.300  39.380  38.000  1.00  0.00
ATOM   5488  C33 DMP   139       4.700  61.350  62.310  1.00  0.00
ATOM   5489  C34 DMP   139       2.510  60.630  63.050  1.00  0.00
ATOM   5490  C35 DMP   139       4.240  59.180  62.660  1.00  0.00
ATOM   5491  N   DMP   139       3.610  60.390  62.100  1.00  0.00
ATOM   5492  C32 DMP   139       3.400  60.330  60.650  1.00  0.00
ATOM   5493  C31 DMP   139       2.180  59.590  60.080  1.00  0.00
ATOM   5494  O32 DMP   139       2.200  58.180  60.350  1.00  0.00
ATOM   5495  P   DMP   139       2.520  57.400  58.980  1.00  0.00
ATOM   5496  O33 DMP   139       3.650  58.060  58.300  1.00  0.00
ATOM   5497  O34 DMP   139       2.620  55.970  59.370  1.00  0.00
ATOM   5498  O31 DMP   139       1.110  57.610  58.220  1.00  0.00
ATOM   5499  C3  DMP   139       0.780  56.640  57.220  1.00  0.00
ATOM   5500  C2  DMP   139      -0.700  56.690  56.810  1.00  0.00
ATOM   5501  O21 DMP   139      -1.180  55.660  55.930  1.00  0.00
ATOM   5502  C21 DMP   139      -2.460  55.630  55.560  1.00  0.00
ATOM   5503  O22 DMP   139      -3.290  56.090  56.340  1.00  0.00
ATOM   5504  C22 DMP   139      -2.700  54.760  54.390  1.00  0.00
ATOM   5505  C23 DMP   139      -2.690  55.510  53.050  1.00  0.00
ATOM   5506  C24 DMP   139      -2.880  54.490  51.930  1.00  0.00
ATOM   5507  C25 DMP   139      -2.830  55.270  50.620  1.00  0.00
ATOM   5508  C26 DMP   139      -3.330  54.560  49.360  1.00  0.00
ATOM   5509  C27 DMP   139      -3.500  55.410  48.100  1.00  0.00
ATOM   5510  C28 DMP   139      -4.180  54.700  46.930  1.00  0.00
ATOM   5511  C29 DMP   139      -4.770  55.760  46.000  1.00  0.00
ATOM   5512 0C21 DMP   139      -3.760  56.750  45.400  1.00  0.00
ATOM   5513 1C21 DMP   139      -2.870  56.420  44.210  1.00  0.00
ATOM   5514 2C21 DMP   139      -3.670  55.920  43.010  1.00  0.00
ATOM   5515 3C21 DMP   139      -2.960  55.710  41.680  1.00  0.00
ATOM   5516 4C21 DMP   139      -3.940  55.760  40.500  1.00  0.00
ATOM   5517  C1  DMP   139      -0.920  58.110  56.300  1.00  0.00
ATOM   5518  O11 DMP   139      -0.260  58.530  55.100  1.00  0.00
ATOM   5519  C11 DMP   139      -0.410  59.770  54.650  1.00  0.00
ATOM   5520  O12 DMP   139      -1.140  60.530  55.270  1.00  0.00
ATOM   5521  C12 DMP   139      -0.000  59.820  53.230  1.00  0.00
ATOM   5522  C13 DMP   139      -1.220  59.460  52.380  1.00  0.00
ATOM   5523  C14 DMP   139      -0.870  59.390  50.890  1.00  0.00
ATOM   5524  C15 DMP   139      -0.220  58.040  50.600  1.00  0.00
ATOM   5525  C16 DMP   139      -0.090  58.040  49.070  1.00  0.00
ATOM   5526  C17 DMP   139       0.710  56.840  48.550  1.00  0.00
ATOM   5527  C18 DMP   139       0.740  56.850  47.020  1.00  0.00
ATOM   5528  C19 DMP   139       1.740  55.920  46.340  1.00  0.00
ATOM   5529 0C11 DMP   139       1.760  56.140  44.820  1.00  0.00
ATOM   5530 1C11 DMP   139       2.940  55.290  44.360  1.00  0.00
ATOM   5531 2C11 DMP   139       3.110  55.280  42.840  1.00  0.00
ATOM   5532 3C11 DMP   139       4.370  54.520  42.400  1.00  0.00
ATOM   5533 4C11 DMP   139       4.040  53.040  42.610  1.00  0.00
ATOM   5534  C33 DMP   140       7.890  10.190  59.600  1.00  0.00
ATOM   5535  C34 DMP   140       8.660  12.050  58.290  1.00  0.00
ATOM   5536  C35 DMP   140      10.080  10.320  58.810  1.00  0.00
ATOM   5537  N   DMP   140       9.000  11.130  59.380  1.00  0.00
ATOM   5538  C32 DMP   140       9.280  11.710  60.710  1.00  0.00
ATOM   5539  C31 DMP   140       8.310  12.700  61.350  1.00  0.00
ATOM   5540  O32 DMP   140       7.020  12.240  61.760  1.00  0.00
ATOM   5541  P   DMP   140       5.870  13.370  61.780  1.00  0.00
ATOM   5542  O33 DMP   140       4.730  13.000  62.650  1.00  0.00
ATOM   5543  O34 DMP   140       6.590  14.660  61.900  1.00  0.00
ATOM   5544  O31 DMP   140       5.330  13.140  60.290  1.00  0.00
ATOM   5545  C3  DMP   140       4.630  11.910  60.090  1.00  0.00
ATOM   5546  C2  DMP   140       4.030  11.720  58.700  1.00  0.00
ATOM   5547  O21 DMP   140       5.020  11.270  57.770  1.00  0.00
ATOM   5548  C21 DMP   140       4.600  10.520  56.750  1.00  0.00
ATOM   5549  O22 DMP   140       3.720   9.690  56.960  1.00  0.00
ATOM   5550  C22 DMP   140       5.560  10.320  55.640  1.00  0.00
ATOM   5551  C23 DMP   140       5.200  11.080  54.360  1.00  0.00
ATOM   5552  C24 DMP   140       4.000  10.450  53.650  1.00  0.00
ATOM   5553  C25 DMP   140       3.530  11.470  52.610  1.00  0.00
ATOM   5554  C26 DMP   140       2.270  11.010  51.880  1.00  0.00
ATOM   5555  C27 DMP   140       2.430   9.600  51.330  1.00  0.00
ATOM   5556  C28 DMP   140       2.600   9.680  49.810  1.00  0.00
ATOM   5557  C29 DMP   140       2.980   8.300  49.250  1.00  0.00
ATOM   5558 0C21 DMP   140       2.830   8.360  47.720  1.00  0.00
ATOM   5559 1C21 DMP   140       3.690   7.220  47.170  1.00  0.00
ATOM   5560 2C21 DMP   140       3.500   6.720  45.740  1.00  0.00
ATOM   5561 3C21 DMP   140       4.770   6.050  45.220  1.00  0.00
ATOM   5562 4C21 DMP   140       4.760   5.670  43.730  1.00  0.00
ATOM   5563  C1  DMP   140       3.330  13.020  58.280  1.00  0.00
ATOM   5564  O11 DMP   140       2.500  12.950  57.120  1.00  0.00
ATOM   5565  C11 DMP   140       1.720  14.020  56.930  1.00  0.00
ATOM   5566  O12 DMP   140       2.050  15.100  57.410  1.00  0.00
ATOM   5567  C12 DMP   140       0.850  13.870  55.740  1.00  0.00
ATOM   5568  C13 DMP   140       1.590  14.330  54.490  1.00  0.00
ATOM   5569  C14 DMP   140       0.670  14.350  53.260  1.00  0.00
ATOM   5570  C15 DMP   140       1.390  15.180  52.200  1.00  0.00
ATOM   5571  C16 DMP   140       0.730  14.950  50.840  1.00  0.00
ATOM   5572  C17 DMP   140       1.480  15.640  49.700  1.00  0.00
ATOM   5573  C18 DMP   140       0.620  15.740  48.440  1.00  0.00
ATOM   5574  C19 DMP   140       1.430  16.260  47.250  1.00  0.00
ATOM   5575 0C11 DMP   140       0.800  15.790  45.930  1.00  0.00
ATOM   5576 1C11 DMP   140       0.530  14.290  45.780  1.00  0.00
ATOM   5577 2C11 DMP   140       0.260  14.040  44.300  1.00  0.00
ATOM   5578 3C11 DMP   140       0.480  12.550  44.010  1.00  0.00
ATOM   5579 4C11 DMP   140      -0.750  11.720  44.370  1.00  0.00
ATOM   5580  C33 DMP   141       5.370  30.510  60.060  1.00  0.00
ATOM   5581  C34 DMP   141       5.300  28.220  59.550  1.00  0.00
ATOM   5582  C35 DMP   141       5.290  28.920  61.820  1.00  0.00
ATOM   5583  N   DMP   141       5.860  29.200  60.490  1.00  0.00
ATOM   5584  C32 DMP   141       7.310  29.340  60.650  1.00  0.00
ATOM   5585  C31 DMP   141       8.330  28.250  60.320  1.00  0.00
ATOM   5586  O32 DMP   141       8.210  27.070  61.130  1.00  0.00
ATOM   5587  P   DMP   141       8.830  25.750  60.460  1.00  0.00
ATOM   5588  O33 DMP   141      10.220  26.080  60.080  1.00  0.00
ATOM   5589  O34 DMP   141       8.660  24.640  61.420  1.00  0.00
ATOM   5590  O31 DMP   141       7.770  25.630  59.250  1.00  0.00
ATOM   5591  C3  DMP   141       8.320  24.750  58.260  1.00  0.00
ATOM   5592  C2  DMP   141       7.410  24.340  57.110  1.00  0.00
ATOM   5593  O21 DMP   141       7.760  23.150  56.390  1.00  0.00
ATOM   5594  C21 DMP   141       6.840  22.250  56.080  1.00  0.00
ATOM   5595  O22 DMP   141       5.630  22.470  56.160  1.00  0.00
ATOM   5596  C22 DMP   141       7.500  20.980  55.680  1.00  0.00
ATOM   5597  C23 DMP   141       7.820  21.010  54.190  1.00  0.00
ATOM   5598  C24 DMP   141       7.990  19.750  53.340  1.00  0.00
ATOM   5599  C25 DMP   141       8.230  19.910  51.840  1.00  0.00
ATOM   5600  C26 DMP   141       7.970  18.650  51.000  1.00  0.00
ATOM   5601  C27 DMP   141       9.220  18.430  50.150  1.00  0.00
ATOM   5602  C28 DMP   141       9.320  17.110  49.380  1.00  0.00
ATOM   5603  C29 DMP   141      10.710  16.900  48.770  1.00  0.00
ATOM   5604 0C21 DMP   141      10.710  15.700  47.830  1.00  0.00
ATOM   5605 1C21 DMP   141       9.750  14.570  48.210  1.00  0.00
ATOM   5606 2C21 DMP   141       9.930  13.370  47.280  1.00  0.00
ATOM   5607 3C21 DMP   141      11.080  12.380  47.500  1.00  0.00
ATOM   5608 4C21 DMP   141      10.990  11.660  48.850  1.00  0.00
ATOM   5609  C1  DMP   141       7.120  25.520  56.170  1.00  0.00
ATOM   5610  O11 DMP   141       6.240  25.420  55.050  1.00  0.00
ATOM   5611  C11 DMP   141       4.960  25.600  55.350  1.00  0.00
ATOM   5612  O12 DMP   141       4.670  26.350  56.270  1.00  0.00
ATOM   5613  C12 DMP   141       4.130  25.430  54.130  1.00  0.00
ATOM   5614  C13 DMP   141       2.750  24.870  54.480  1.00  0.00
ATOM   5615  C14 DMP   141       1.820  25.170  53.300  1.00  0.00
ATOM   5616  C15 DMP   141       1.600  26.650  53.010  1.00  0.00
ATOM   5617  C16 DMP   141       0.780  26.660  51.720  1.00  0.00
ATOM   5618  C17 DMP   141       1.630  26.410  50.470  1.00  0.00
ATOM   5619  C18 DMP   141       0.620  26.320  49.320  1.00  0.00
ATOM   5620  C19 DMP   141       1.480  26.220  48.060  1.00  0.00
ATOM   5621 0C11 DMP   141       0.570  25.740  46.930  1.00  0.00
ATOM   5622 1C11 DMP   141       1.230  25.670  45.550  1.00  0.00
ATOM   5623 2C11 DMP   141       1.800  26.990  45.040  1.00  0.00
ATOM   5624 3C11 DMP   141       2.110  26.870  43.550  1.00  0.00
ATOM   5625 4C11 DMP   141       0.810  27.000  42.750  1.00  0.00
ATOM   5626  C33 DMP   142      36.380  53.890  20.190  1.00  0.00
ATOM   5627  C34 DMP   142      36.260  56.270  20.530  1.00  0.00
ATOM   5628  C35 DMP   142      36.510  54.640  22.350  1.00  0.00
ATOM   5629  N   DMP   142      35.880  54.960  21.060  1.00  0.00
ATOM   5630  C32 DMP   142      34.420  54.870  21.260  1.00  0.00
ATOM   5631  C31 DMP   142      33.550  55.730  22.180  1.00  0.00
ATOM   5632  O32 DMP   142      33.730  57.130  21.980  1.00  0.00
ATOM   5633  P   DMP   142      32.640  58.070  22.700  1.00  0.00
ATOM   5634  O33 DMP   142      31.850  58.670  21.600  1.00  0.00
ATOM   5635  O34 DMP   142      32.000  57.260  23.750  1.00  0.00
ATOM   5636  O31 DMP   142      33.730  59.100  23.290  1.00  0.00
ATOM   5637  C3  DMP   142      34.370  58.650  24.490  1.00  0.00
ATOM   5638  C2  DMP   142      35.700  59.340  24.810  1.00  0.00
ATOM   5639  O21 DMP   142      36.570  58.640  25.700  1.00  0.00
ATOM   5640  C21 DMP   142      37.140  57.490  25.340  1.00  0.00
ATOM   5641  O22 DMP   142      37.250  57.160  24.160  1.00  0.00
ATOM   5642  C22 DMP   142      37.980  56.930  26.420  1.00  0.00
ATOM   5643  C23 DMP   142      39.310  57.650  26.670  1.00  0.00
ATOM   5644  C24 DMP   142      40.030  56.980  27.850  1.00  0.00
ATOM   5645  C25 DMP   142      39.280  57.050  29.180  1.00  0.00
ATOM   5646  C26 DMP   142      40.310  56.210  29.950  1.00  0.00
ATOM   5647  C27 DMP   142      40.170  56.350  31.470  1.00  0.00
ATOM   5648  C28 DMP   142      40.770  57.600  32.110  1.00  0.00
ATOM   5649  C29 DMP   142      42.300  57.670  32.100  1.00  0.00
ATOM   5650 0C21 DMP   142      42.810  59.110  32.200  1.00  0.00
ATOM   5651 1C21 DMP   142      42.630  59.910  30.910  1.00  0.00
ATOM   5652 2C21 DMP   142      43.740  60.070  29.870  1.00  0.00
ATOM   5653 3C21 DMP   142      43.380  60.770  28.560  1.00  0.00
ATOM   5654 4C21 DMP   142      42.950  59.760  27.490  1.00  0.00
ATOM   5655  C1  DMP   142      35.330  60.700  25.410  1.00  0.00
ATOM   5656  O11 DMP   142      34.440  60.730  26.530  1.00  0.00
ATOM   5657  C11 DMP   142      34.470  61.860  27.220  1.00  0.00
ATOM   5658  O12 DMP   142      34.660  62.940  26.670  1.00  0.00
ATOM   5659  C12 DMP   142      33.910  61.730  28.590  1.00  0.00
ATOM   5660  C13 DMP   142      34.520  62.740  29.570  1.00  0.00
ATOM   5661  C14 DMP   142      33.830  62.880  30.920  1.00  0.00
ATOM   5662  C15 DMP   142      34.310  64.020  31.820  1.00  0.00
ATOM   5663  C16 DMP   142      34.910  63.440  33.100  1.00  0.00
ATOM   5664  C17 DMP   142      35.610  64.510  33.940  1.00  0.00
ATOM   5665  C18 DMP   142      36.270  64.070  35.250  1.00  0.00
ATOM   5666  C19 DMP   142      35.560  64.740  36.430  1.00  0.00
ATOM   5667 0C11 DMP   142      36.540  64.750  37.600  1.00  0.00
ATOM   5668 1C11 DMP   142      35.950  64.990  38.990  1.00  0.00
ATOM   5669 2C11 DMP   142      34.790  64.030  39.230  1.00  0.00
ATOM   5670 3C11 DMP   142      34.050  64.180  40.560  1.00  0.00
ATOM   5671 4C11 DMP   142      33.260  65.490  40.420  1.00  0.00
ATOM   5672  C33 DMP   143       2.470   7.090  19.790  1.00  0.00
ATOM   5673  C34 DMP   143       1.490   5.450  18.620  1.00  0.00
ATOM   5674  C35 DMP   143       0.160   7.550  19.140  1.00  0.00
ATOM   5675  N   DMP   143       1.130   6.530  19.540  1.00  0.00
ATOM   5676  C32 DMP   143       0.730   6.040  20.870  1.00  0.00
ATOM   5677  C31 DMP   143       1.350   4.920  21.710  1.00  0.00
ATOM   5678  O32 DMP   143       2.780   4.810  21.620  1.00  0.00
ATOM   5679  P   DMP   143       3.180   3.360  22.190  1.00  0.00
ATOM   5680  O33 DMP   143       2.240   2.420  21.540  1.00  0.00
ATOM   5681  O34 DMP   143       4.640   3.280  21.940  1.00  0.00
ATOM   5682  O31 DMP   143       2.800   3.450  23.750  1.00  0.00
ATOM   5683  C3  DMP   143       3.920   3.760  24.600  1.00  0.00
ATOM   5684  C2  DMP   143       3.500   3.830  26.070  1.00  0.00
ATOM   5685  O21 DMP   143       4.580   4.480  26.750  1.00  0.00
ATOM   5686  C21 DMP   143       4.540   5.790  26.970  1.00  0.00
ATOM   5687  O22 DMP   143       3.900   6.450  26.160  1.00  0.00
ATOM   5688  C22 DMP   143       5.380   6.330  28.070  1.00  0.00
ATOM   5689  C23 DMP   143       4.530   6.880  29.210  1.00  0.00
ATOM   5690  C24 DMP   143       5.370   7.350  30.400  1.00  0.00
ATOM   5691  C25 DMP   143       4.640   8.180  31.460  1.00  0.00
ATOM   5692  C26 DMP   143       5.640   8.800  32.450  1.00  0.00
ATOM   5693  C27 DMP   143       5.130   9.930  33.340  1.00  0.00
ATOM   5694  C28 DMP   143       5.650   9.650  34.750  1.00  0.00
ATOM   5695  C29 DMP   143       7.120   9.740  35.150  1.00  0.00
ATOM   5696 0C21 DMP   143       7.410   9.570  36.640  1.00  0.00
ATOM   5697 1C21 DMP   143       8.900   9.570  37.000  1.00  0.00
ATOM   5698 2C21 DMP   143       8.860   9.340  38.510  1.00  0.00
ATOM   5699 3C21 DMP   143      10.210   9.460  39.230  1.00  0.00
ATOM   5700 4C21 DMP   143      11.160   8.310  38.890  1.00  0.00
ATOM   5701  C1  DMP   143       3.060   2.400  26.390  1.00  0.00
ATOM   5702  O11 DMP   143       2.680   1.980  27.700  1.00  0.00
ATOM   5703  C11 DMP   143       1.580   2.360  28.350  1.00  0.00
ATOM   5704  O12 DMP   143       0.700   2.970  27.740  1.00  0.00
ATOM   5705  C12 DMP   143       1.410   1.720  29.670  1.00  0.00
ATOM   5706  C13 DMP   143       1.150   2.730  30.790  1.00  0.00
ATOM   5707  C14 DMP   143       0.300   2.020  31.850  1.00  0.00
ATOM   5708  C15 DMP   143       0.510   2.680  33.210  1.00  0.00
ATOM   5709  C16 DMP   143      -0.300   1.920  34.260  1.00  0.00
ATOM   5710  C17 DMP   143       0.070   2.420  35.660  1.00  0.00
ATOM   5711  C18 DMP   143       1.470   2.150  36.200  1.00  0.00
ATOM   5712  C19 DMP   143       1.690   2.380  37.700  1.00  0.00
ATOM   5713 0C11 DMP   143       1.160   1.240  38.580  1.00  0.00
ATOM   5714 1C11 DMP   143       1.470   1.400  40.070  1.00  0.00
ATOM   5715 2C11 DMP   143       1.030   2.690  40.760  1.00  0.00
ATOM   5716 3C11 DMP   143       1.520   2.870  42.200  1.00  0.00
ATOM   5717 4C11 DMP   143       1.160   4.230  42.800  1.00  0.00
ATOM   5718  C33 DMP   144      40.250  24.090  21.630  1.00  0.00
ATOM   5719  C34 DMP   144      41.970  25.760  21.990  1.00  0.00
ATOM   5720  C35 DMP   144      41.740  23.690  23.350  1.00  0.00
ATOM   5721  N   DMP   144      41.070  24.790  22.630  1.00  0.00
ATOM   5722  C32 DMP   144      40.170  25.570  23.490  1.00  0.00
ATOM   5723  C31 DMP   144      39.080  24.910  24.340  1.00  0.00
ATOM   5724  O32 DMP   144      38.060  24.300  23.540  1.00  0.00
ATOM   5725  P   DMP   144      37.300  23.110  24.300  1.00  0.00
ATOM   5726  O33 DMP   144      36.660  23.760  25.480  1.00  0.00
ATOM   5727  O34 DMP   144      36.550  22.390  23.250  1.00  0.00
ATOM   5728  O31 DMP   144      38.490  22.140  24.780  1.00  0.00
ATOM   5729  C3  DMP   144      37.990  21.280  25.820  1.00  0.00
ATOM   5730  C2  DMP   144      38.910  20.120  26.190  1.00  0.00
ATOM   5731  O21 DMP   144      38.140  19.120  26.860  1.00  0.00
ATOM   5732  C21 DMP   144      38.380  17.830  26.620  1.00  0.00
ATOM   5733  O22 DMP   144      39.110  17.490  25.690  1.00  0.00
ATOM   5734  C22 DMP   144      37.670  16.890  27.510  1.00  0.00
ATOM   5735  C23 DMP   144      38.580  16.380  28.640  1.00  0.00
ATOM   5736  C24 DMP   144      37.930  15.370  29.590  1.00  0.00
ATOM   5737  C25 DMP   144      38.990  15.090  30.660  1.00  0.00
ATOM   5738  C26 DMP   144      38.480  14.150  31.750  1.00  0.00
ATOM   5739  C27 DMP   144      39.530  13.690  32.760  1.00  0.00
ATOM   5740  C28 DMP   144      40.570  14.660  33.330  1.00  0.00
ATOM   5741  C29 DMP   144      41.810  14.000  33.940  1.00  0.00
ATOM   5742 0C21 DMP   144      42.480  15.030  34.860  1.00  0.00
ATOM   5743 1C21 DMP   144      43.910  14.560  35.140  1.00  0.00
ATOM   5744 2C21 DMP   144      44.700  15.280  36.240  1.00  0.00
ATOM   5745 3C21 DMP   144      46.030  14.540  36.330  1.00  0.00
ATOM   5746 4C21 DMP   144      46.730  14.940  37.630  1.00  0.00
ATOM   5747  C1  DMP   144      39.980  20.720  27.090  1.00  0.00
ATOM   5748  O11 DMP   144      39.510  21.250  28.330  1.00  0.00
ATOM   5749  C11 DMP   144      39.190  20.500  29.380  1.00  0.00
ATOM   5750  O12 DMP   144      39.700  19.380  29.500  1.00  0.00
ATOM   5751  C12 DMP   144      38.650  21.270  30.520  1.00  0.00
ATOM   5752  C13 DMP   144      37.360  21.960  30.070  1.00  0.00
ATOM   5753  C14 DMP   144      36.550  22.750  31.090  1.00  0.00
ATOM   5754  C15 DMP   144      36.480  21.950  32.390  1.00  0.00
ATOM   5755  C16 DMP   144      35.480  22.560  33.370  1.00  0.00
ATOM   5756  C17 DMP   144      35.540  21.730  34.660  1.00  0.00
ATOM   5757  C18 DMP   144      36.960  21.810  35.230  1.00  0.00
ATOM   5758  C19 DMP   144      37.370  20.950  36.430  1.00  0.00
ATOM   5759 0C11 DMP   144      36.360  21.160  37.550  1.00  0.00
ATOM   5760 1C11 DMP   144      36.920  20.430  38.770  1.00  0.00
ATOM   5761 2C11 DMP   144      35.960  20.330  39.960  1.00  0.00
ATOM   5762 3C11 DMP   144      36.500  19.760  41.270  1.00  0.00
ATOM   5763 4C11 DMP   144      35.660  20.290  42.430  1.00  0.00
ATOM   5764  C33 DMP   145      17.710  58.270  62.840  1.00  0.00
ATOM   5765  C34 DMP   145      18.510  60.350  63.230  1.00  0.00
ATOM   5766  C35 DMP   145      16.250  60.210  62.380  1.00  0.00
ATOM   5767  N   DMP   145      17.600  59.640  62.320  1.00  0.00
ATOM   5768  C32 DMP   145      18.170  59.540  60.970  1.00  0.00
ATOM   5769  C31 DMP   145      17.700  60.610  59.970  1.00  0.00
ATOM   5770  O32 DMP   145      18.130  61.940  60.250  1.00  0.00
ATOM   5771  P   DMP   145      17.770  62.770  58.920  1.00  0.00
ATOM   5772  O33 DMP   145      16.300  62.700  58.790  1.00  0.00
ATOM   5773  O34 DMP   145      18.560  64.010  59.130  1.00  0.00
ATOM   5774  O31 DMP   145      18.490  61.840  57.820  1.00  0.00
ATOM   5775  C3  DMP   145      19.750  62.370  57.410  1.00  0.00
ATOM   5776  C2  DMP   145      20.530  61.440  56.470  1.00  0.00
ATOM   5777  O21 DMP   145      21.840  61.940  56.190  1.00  0.00
ATOM   5778  C21 DMP   145      22.760  60.980  56.130  1.00  0.00
ATOM   5779  O22 DMP   145      22.690  60.150  57.040  1.00  0.00
ATOM   5780  C22 DMP   145      24.030  61.490  55.570  1.00  0.00
ATOM   5781  C23 DMP   145      24.070  61.330  54.050  1.00  0.00
ATOM   5782  C24 DMP   145      24.740  60.060  53.530  1.00  0.00
ATOM   5783  C25 DMP   145      24.820  60.150  52.000  1.00  0.00
ATOM   5784  C26 DMP   145      23.400  60.150  51.440  1.00  0.00
ATOM   5785  C27 DMP   145      23.310  60.150  49.910  1.00  0.00
ATOM   5786  C28 DMP   145      24.170  58.980  49.430  1.00  0.00
ATOM   5787  C29 DMP   145      24.420  58.940  47.930  1.00  0.00
ATOM   5788 0C21 DMP   145      23.090  58.840  47.180  1.00  0.00
ATOM   5789 1C21 DMP   145      22.270  57.590  47.520  1.00  0.00
ATOM   5790 2C21 DMP   145      20.870  57.640  46.920  1.00  0.00
ATOM   5791 3C21 DMP   145      20.070  56.380  47.250  1.00  0.00
ATOM   5792 4C21 DMP   145      19.970  55.870  48.690  1.00  0.00
ATOM   5793  C1  DMP   145      19.640  61.570  55.230  1.00  0.00
ATOM   5794  O11 DMP   145      19.960  60.890  54.020  1.00  0.00
ATOM   5795  C11 DMP   145      19.310  61.140  52.890  1.00  0.00
ATOM   5796  O12 DMP   145      18.280  61.810  53.000  1.00  0.00
ATOM   5797  C12 DMP   145      19.800  60.320  51.760  1.00  0.00
ATOM   5798  C13 DMP   145      18.640  59.920  50.840  1.00  0.00
ATOM   5799  C14 DMP   145      17.610  59.060  51.570  1.00  0.00
ATOM   5800  C15 DMP   145      16.500  59.040  50.510  1.00  0.00
ATOM   5801  C16 DMP   145      15.800  57.690  50.370  1.00  0.00
ATOM   5802  C17 DMP   145      14.810  57.640  49.200  1.00  0.00
ATOM   5803  C18 DMP   145      15.580  57.350  47.910  1.00  0.00
ATOM   5804  C19 DMP   145      14.680  57.170  46.680  1.00  0.00
ATOM   5805 0C11 DMP   145      13.980  55.830  46.430  1.00  0.00
ATOM   5806 1C11 DMP   145      13.260  55.930  45.090  1.00  0.00
ATOM   5807 2C11 DMP   145      11.940  56.710  45.040  1.00  0.00
ATOM   5808 3C11 DMP   145      11.340  56.760  43.630  1.00  0.00
ATOM   5809 4C11 DMP   145       9.940  57.340  43.400  1.00  0.00
ATOM   5810  C33 DMP   146      59.710  43.630  21.870  1.00  0.00
ATOM   5811  C34 DMP   146      57.990  45.360  22.160  1.00  0.00
ATOM   5812  C35 DMP   146      58.410  44.470  20.040  1.00  0.00
ATOM   5813  N   DMP   146      59.060  44.820  21.310  1.00  0.00
ATOM   5814  C32 DMP   146      60.050  45.870  21.030  1.00  0.00
ATOM   5815  C31 DMP   146      61.170  45.650  20.010  1.00  0.00
ATOM   5816  O32 DMP   146      62.110  44.710  20.530  1.00  0.00
ATOM   5817  P   DMP   146      63.550  45.240  20.040  1.00  0.00
ATOM   5818  O33 DMP   146      64.340  44.010  20.270  1.00  0.00
ATOM   5819  O34 DMP   146      63.430  46.100  18.840  1.00  0.00
ATOM   5820  O31 DMP   146      63.800  46.210  21.290  1.00  0.00
ATOM   5821  C3  DMP   146      63.750  45.690  22.620  1.00  0.00
ATOM   5822  C2  DMP   146      64.380  46.720  23.560  1.00  0.00
ATOM   5823  O21 DMP   146      64.650  46.060  24.800  1.00  0.00
ATOM   5824  C21 DMP   146      65.810  46.290  25.420  1.00  0.00
ATOM   5825  O22 DMP   146      66.600  47.020  24.830  1.00  0.00
ATOM   5826  C22 DMP   146      65.920  45.430  26.620  1.00  0.00
ATOM   5827  C23 DMP   146      65.690  46.230  27.900  1.00  0.00
ATOM   5828  C24 DMP   146      65.590  45.460  29.210  1.00  0.00
ATOM   5829  C25 DMP   146      64.150  45.030  29.510  1.00  0.00
ATOM   5830  C26 DMP   146      64.060  44.270  30.840  1.00  0.00
ATOM   5831  C27 DMP   146      62.780  43.450  30.940  1.00  0.00
ATOM   5832  C28 DMP   146      62.870  42.590  32.200  1.00  0.00
ATOM   5833  C29 DMP   146      62.760  43.410  33.490  1.00  0.00
ATOM   5834 0C21 DMP   146      62.410  42.650  34.770  1.00  0.00
ATOM   5835 1C21 DMP   146      62.510  43.610  35.950  1.00  0.00
ATOM   5836 2C21 DMP   146      62.280  42.960  37.310  1.00  0.00
ATOM   5837 3C21 DMP   146      62.370  44.030  38.400  1.00  0.00
ATOM   5838 4C21 DMP   146      62.330  43.400  39.790  1.00  0.00
ATOM   5839  C1  DMP   146      63.420  47.910  23.580  1.00  0.00
ATOM   5840  O11 DMP   146      63.630  48.940  24.540  1.00  0.00
ATOM   5841  C11 DMP   146      62.610  49.740  24.840  1.00  0.00
ATOM   5842  O12 DMP   146      61.470  49.550  24.410  1.00  0.00
ATOM   5843  C12 DMP   146      62.930  50.590  26.000  1.00  0.00
ATOM   5844  C13 DMP   146      62.510  50.040  27.370  1.00  0.00
ATOM   5845  C14 DMP   146      63.300  50.600  28.540  1.00  0.00
ATOM   5846  C15 DMP   146      62.800  50.100  29.900  1.00  0.00
ATOM   5847  C16 DMP   146      63.490  50.890  31.020  1.00  0.00
ATOM   5848  C17 DMP   146      63.500  50.100  32.330  1.00  0.00
ATOM   5849  C18 DMP   146      63.710  50.720  33.710  1.00  0.00
ATOM   5850  C19 DMP   146      62.570  51.310  34.550  1.00  0.00
ATOM   5851 0C11 DMP   146      63.160  52.000  35.780  1.00  0.00
ATOM   5852 1C11 DMP   146      62.330  51.980  37.070  1.00  0.00
ATOM   5853 2C11 DMP   146      62.830  53.050  38.030  1.00  0.00
ATOM   5854 3C11 DMP   146      62.030  53.130  39.330  1.00  0.00
ATOM   5855 4C11 DMP   146      62.500  54.260  40.260  1.00  0.00
ATOM   5856  C33 DMP   147       3.550  51.080  19.450  1.00  0.00
ATOM   5857  C34 DMP   147       3.780  48.820  19.950  1.00  0.00
ATOM   5858  C35 DMP   147       4.950  49.740  18.070  1.00  0.00
ATOM   5859  N   DMP   147       3.690  49.750  18.820  1.00  0.00
ATOM   5860  C32 DMP   147       2.560  49.520  17.910  1.00  0.00
ATOM   5861  C31 DMP   147       1.130  49.370  18.440  1.00  0.00
ATOM   5862  O32 DMP   147       0.500  50.400  19.210  1.00  0.00
ATOM   5863  P   DMP   147      -0.680  49.740  20.090  1.00  0.00
ATOM   5864  O33 DMP   147      -1.650  49.240  19.080  1.00  0.00
ATOM   5865  O34 DMP   147       0.120  48.890  20.990  1.00  0.00
ATOM   5866  O31 DMP   147      -1.250  51.080  20.770  1.00  0.00
ATOM   5867  C3  DMP   147      -0.340  51.860  21.540  1.00  0.00
ATOM   5868  C2  DMP   147      -0.940  53.220  21.910  1.00  0.00
ATOM   5869  O21 DMP   147       0.030  54.120  22.450  1.00  0.00
ATOM   5870  C21 DMP   147      -0.120  55.400  22.120  1.00  0.00
ATOM   5871  O22 DMP   147      -0.880  55.660  21.190  1.00  0.00
ATOM   5872  C22 DMP   147       0.740  56.370  22.840  1.00  0.00
ATOM   5873  C23 DMP   147       0.020  57.160  23.930  1.00  0.00
ATOM   5874  C24 DMP   147      -0.860  56.430  24.950  1.00  0.00
ATOM   5875  C25 DMP   147      -0.030  56.000  26.160  1.00  0.00
ATOM   5876  C26 DMP   147      -0.880  55.070  27.020  1.00  0.00
ATOM   5877  C27 DMP   147      -0.400  54.610  28.400  1.00  0.00
ATOM   5878  C28 DMP   147      -0.420  55.770  29.400  1.00  0.00
ATOM   5879  C29 DMP   147      -0.830  55.160  30.740  1.00  0.00
ATOM   5880 0C21 DMP   147      -0.950  56.110  31.930  1.00  0.00
ATOM   5881 1C21 DMP   147      -1.510  55.290  33.090  1.00  0.00
ATOM   5882 2C21 DMP   147      -1.560  55.930  34.480  1.00  0.00
ATOM   5883 3C21 DMP   147      -1.890  55.000  35.650  1.00  0.00
ATOM   5884 4C21 DMP   147      -1.540  55.810  36.900  1.00  0.00
ATOM   5885  C1  DMP   147      -2.130  53.000  22.840  1.00  0.00
ATOM   5886  O11 DMP   147      -1.920  52.610  24.200  1.00  0.00
ATOM   5887  C11 DMP   147      -2.990  52.220  24.890  1.00  0.00
ATOM   5888  O12 DMP   147      -4.160  52.530  24.690  1.00  0.00
ATOM   5889  C12 DMP   147      -2.590  51.390  26.050  1.00  0.00
ATOM   5890  C13 DMP   147      -3.240  51.740  27.390  1.00  0.00
ATOM   5891  C14 DMP   147      -2.850  50.760  28.500  1.00  0.00
ATOM   5892  C15 DMP   147      -3.610  51.200  29.750  1.00  0.00
ATOM   5893  C16 DMP   147      -2.950  50.900  31.100  1.00  0.00
ATOM   5894  C17 DMP   147      -3.870  51.370  32.220  1.00  0.00
ATOM   5895  C18 DMP   147      -3.310  50.850  33.540  1.00  0.00
ATOM   5896  C19 DMP   147      -3.830  51.520  34.810  1.00  0.00
ATOM   5897 0C11 DMP   147      -3.250  50.840  36.050  1.00  0.00
ATOM   5898 1C11 DMP   147      -3.480  51.750  37.260  1.00  0.00
ATOM   5899 2C11 DMP   147      -3.740  50.960  38.550  1.00  0.00
ATOM   5900 3C11 DMP   147      -3.940  51.900  39.740  1.00  0.00
ATOM   5901 4C11 DMP   147      -5.390  52.370  39.920  1.00  0.00
ATOM   5902  C33 DMP   148      45.340   5.380  61.030  1.00  0.00
ATOM   5903  C34 DMP   148      45.190   6.960  59.300  1.00  0.00
ATOM   5904  C35 DMP   148      46.240   7.580  61.290  1.00  0.00
ATOM   5905  N   DMP   148      45.100   6.810  60.760  1.00  0.00
ATOM   5906  C32 DMP   148      43.830   7.340  61.270  1.00  0.00
ATOM   5907  C31 DMP   148      42.540   6.510  61.240  1.00  0.00
ATOM   5908  O32 DMP   148      42.230   6.060  59.920  1.00  0.00
ATOM   5909  P   DMP   148      40.850   5.240  59.940  1.00  0.00
ATOM   5910  O33 DMP   148      41.190   4.070  60.790  1.00  0.00
ATOM   5911  O34 DMP   148      39.780   6.160  60.370  1.00  0.00
ATOM   5912  O31 DMP   148      40.900   4.910  58.370  1.00  0.00
ATOM   5913  C3  DMP   148      42.020   4.090  58.040  1.00  0.00
ATOM   5914  C2  DMP   148      42.280   3.740  56.570  1.00  0.00
ATOM   5915  O21 DMP   148      42.750   4.900  55.870  1.00  0.00
ATOM   5916  C21 DMP   148      44.030   4.920  55.490  1.00  0.00
ATOM   5917  O22 DMP   148      44.830   4.460  56.300  1.00  0.00
ATOM   5918  C22 DMP   148      44.220   5.810  54.320  1.00  0.00
ATOM   5919  C23 DMP   148      45.060   5.090  53.270  1.00  0.00
ATOM   5920  C24 DMP   148      44.970   5.860  51.950  1.00  0.00
ATOM   5921  C25 DMP   148      46.030   5.270  51.020  1.00  0.00
ATOM   5922  C26 DMP   148      45.540   4.370  49.890  1.00  0.00
ATOM   5923  C27 DMP   148      46.610   4.020  48.850  1.00  0.00
ATOM   5924  C28 DMP   148      45.990   3.530  47.540  1.00  0.00
ATOM   5925  C29 DMP   148      46.710   2.620  46.540  1.00  0.00
ATOM   5926 0C21 DMP   148      45.750   2.410  45.370  1.00  0.00
ATOM   5927 1C21 DMP   148      46.080   1.010  44.870  1.00  0.00
ATOM   5928 2C21 DMP   148      45.280   0.390  43.720  1.00  0.00
ATOM   5929 3C21 DMP   148      45.720   0.950  42.360  1.00  0.00
ATOM   5930 4C21 DMP   148      45.000   0.090  41.310  1.00  0.00
ATOM   5931  C1  DMP   148      41.030   3.080  55.970  1.00  0.00
ATOM   5932  O11 DMP   148      41.100   2.660  54.610  1.00  0.00
ATOM   5933  C11 DMP   148      40.440   3.410  53.720  1.00  0.00
ATOM   5934  O12 DMP   148      39.790   4.410  54.020  1.00  0.00
ATOM   5935  C12 DMP   148      40.380   2.750  52.400  1.00  0.00
ATOM   5936  C13 DMP   148      41.490   3.290  51.500  1.00  0.00
ATOM   5937  C14 DMP   148      42.840   2.570  51.620  1.00  0.00
ATOM   5938  C15 DMP   148      42.920   1.130  51.110  1.00  0.00
ATOM   5939  C16 DMP   148      44.200   0.850  50.310  1.00  0.00
ATOM   5940  C17 DMP   148      44.020  -0.490  49.590  1.00  0.00
ATOM   5941  C18 DMP   148      43.040  -0.480  48.420  1.00  0.00
ATOM   5942  C19 DMP   148      43.010  -1.680  47.460  1.00  0.00
ATOM   5943 0C11 DMP   148      42.120  -1.260  46.290  1.00  0.00
ATOM   5944 1C11 DMP   148      42.410  -2.070  45.030  1.00  0.00
ATOM   5945 2C11 DMP   148      41.850  -1.430  43.760  1.00  0.00
ATOM   5946 3C11 DMP   148      41.870  -2.490  42.670  1.00  0.00
ATOM   5947 4C11 DMP   148      41.070  -3.750  43.040  1.00  0.00
ATOM   5948  C33 DMP   149       8.460  35.530  26.900  1.00  0.00
ATOM   5949  C34 DMP   149       6.940  37.390  26.390  1.00  0.00
ATOM   5950  C35 DMP   149       6.120  35.110  26.930  1.00  0.00
ATOM   5951  N   DMP   149       7.170  35.940  26.340  1.00  0.00
ATOM   5952  C32 DMP   149       7.200  35.500  24.940  1.00  0.00
ATOM   5953  C31 DMP   149       6.150  35.780  23.860  1.00  0.00
ATOM   5954  O32 DMP   149       5.000  34.940  23.840  1.00  0.00
ATOM   5955  P   DMP   149       4.410  34.900  22.340  1.00  0.00
ATOM   5956  O33 DMP   149       3.800  36.230  22.140  1.00  0.00
ATOM   5957  O34 DMP   149       5.560  34.410  21.550  1.00  0.00
ATOM   5958  O31 DMP   149       3.280  33.760  22.510  1.00  0.00
ATOM   5959  C3  DMP   149       2.200  34.270  23.280  1.00  0.00
ATOM   5960  C2  DMP   149       1.270  33.170  23.800  1.00  0.00
ATOM   5961  O21 DMP   149       0.230  33.760  24.590  1.00  0.00
ATOM   5962  C21 DMP   149      -0.970  33.890  24.050  1.00  0.00
ATOM   5963  O22 DMP   149      -1.140  33.490  22.900  1.00  0.00
ATOM   5964  C22 DMP   149      -2.010  34.570  24.850  1.00  0.00
ATOM   5965  C23 DMP   149      -2.720  33.550  25.750  1.00  0.00
ATOM   5966  C24 DMP   149      -3.490  34.270  26.860  1.00  0.00
ATOM   5967  C25 DMP   149      -4.440  33.220  27.450  1.00  0.00
ATOM   5968  C26 DMP   149      -5.430  33.840  28.440  1.00  0.00
[truncated: 1,233,415 more chars]
